# Supplementary material for: The spatial transcriptomic landscape of non-small cell lung cancer brain metastasis
Source: Nat Commun. 2022 Oct 10;13:5983. doi: 10.1038/s41467-022-33365-y (PMC9551067; doi:10.1038/s41467-022-33365-y)
Supplement: Supplementary file 4 — Supplementary Data 1 [file 41467_2022_33365_MOESM4_ESM.xlsx]

## Sheet: Supplementary Data 1
Supplementary Data1. Demographics and Pathological Information of the Study Patient Cohort
Patient ID	Age at NSCLC diagnosis	Gender	Histological type of NSCLC	Grade	Largest dimension (cm)	Visc Pleural Invasion	Margins	Treatment of NSCLC	Metastasis Intervals to the brain (Months)	Location of BrM	Histologic type of metastatic NSCLC/subtype	Treatment of BrMs	Primary lung cancer diagnosis to death (Months)	Brain metastasis diagnosis to death (Months)
1	70s	F	Adenocarcinoma/solid	3	4.5	N	N	SR	12	Cerebellum	Adenocarcinoma/solid	SR+Rad	39	15
2	60s	F	Adenocarcinoma/solid	3	7	Y	N	SR+Chemo	15	Cerebellum	Adenocarcinoma/solid	SR+Rad	53	50
3	60s	M	adenocarcinoma/NA	3	2.5	Y	N	SR+Chemo	67	Left-temporal lobe	adenocarcinoma/acinar	SR+Rad	81	15
4	50s	F	Solid adenocarcinoma/solid	3	4.5	N	Y	SR	9	Left frontal lobe	Solid adenocarcinoma/solid	SR+Rad	16	3
5	50s	F	Adenosquamous carcinoma/acinar	2	2.9	N	N	SR+Chemo	7	Left frontal lobe	Adenosquamous carcinoma/acinar	SR+Rad+Chemo	15	8
6	60s	M	Adenocarcinoma/NA	2	N/A	N/A	N/A	SR+Rad+Chemo	14	Left frontal lobe	adenocarcinoma/solid	SR+Rad+Chemo	Alive
7	60s	F	large cell undifferentiated carcinoma/solid	4	10.3	Y	N	SR+Chemo	28	Left temporal lobe	large cell undifferentiated carcinoma/solid	SR+Rad	53	15
8	70s	M	Adenocarcinoma, mixed subtype	2	1.6	N	N	SR+Chemo	15	Right frontal lobe	adenocarcinoma/acinar and micropapillar	SR+Rad	21	5
9	50s	F	adenocarcinoma/solid	2	4.5	N	Y	SR+Chemo	15	Left frontal lobe	adenocarcinoma/solid	SR+Rad	18	2
10	70s	M	adenocarcinoma/solid	3	NA	NA	NA	SR+Rad+Chemo	18	Cerebellum	adenocarcinoma/solid	SR	24	6
11	50s	M	adenocarcinoma/solid	2	3.5	N	N	SR+Rad+Chemo	120	left frontal lobe	adenocarcinoma/solid	SR+Rad	Alive
12	50s	F	large cell carcinoma/solid	4	5	N	N	SR+Rad	14	right temporal lobe	large cell carcinoma/solid	SR+Rad	15	2
13	70s	F	adenocarcinoma/acinar and solid	3	3	Y	N	SR	44	Unspecified	adenocarcinoma/acinar	SR+Rad	47	2
14	70s	F	adenocarcinoma/acinar	3	2	Y	N	NA	75	Unspecified	adenocarcinoma/acinar	SR+Rad	99	24
15	50s	F	adenocarcinoma/acinar	2	7.5	Y	N	SR+Chemo	10	Unspecified	adenocarcinoma/acinar	SR+Rad+Chemo	43	33
16	60s	F	adenocarcinoma/acinar	2	0.9	N	N	SR+Chemo	9	left frontal lobe	adenocarcinoma/acinar	SR+Rad+TKIs	64	57
17	60s	F	adenocarcinoma/solid	3	8.5	N	N	SR	19	Unspecified	adenocarcinoma/solid	NA	20	1
18	50s	F	adenocarcinoma/micropapillary	2	3	Y	N	SR+Chemo	65	right frontal lobe	adenocarcinoma/acinar	SR+Rad	143	77
19	70s	F	adenocarcinoma/acinar	2	2.5	N	N	NA	10	Unspecified	adenocarcinoma/acinar	NA	33	22
20	40s	F	adenocarcinoma/micropapillary	2	4.4	N	N	SR+Chemo	14	Unspecified	adenocarcinoma/micropapillary	SR+Rad	29	15
21	50s	F	adenocarcinoma/solid	3	9.5	Y	N	SR+Chemo	4	Left frontal lobe	adenocarcinoma/solid	SR+Rad	13	7
22	50s	m	adenocarcinoma/acinar	2	2	Y	N	SR	28	Cerebellum	adenocarcinoma/acinar	SR+Rad	38	10
23	50s	F	Adenocarcinoma, mixed subtype (acinar (90%) and micropapillary (10%)	2	3.5	Y	N	SR+Chemo	0	Left parietal lobe	adenocarcinoma/acinar	SR+Rad	57	57
24	60s	M	adenocarcinoma/acinar	2	2	N	N	SR+Rad+Chemo	3	Cerebellum	adenocarcinoma/acinar	SR+Rad	13	8
25	70s	M	adenocarcinoma/solid	n/a	N/A	N/A	N/A	SR+Rad+Chemo	8	Left frontal lobe	adenocarcinoma/acinar	SR+Rad	18	9
26	60s	M	adenocarcinoma/acinar	3	2.3	Y	N	SR+Rad	0	Left occipital lobe	adenocarcinoma/solid	SR+Rad+Chemo	15	25
27	70s	F	adenocarcinoma/acinar	2	3.5	Y	N	SR	11	Left frontal lobe	adenocarcinoma/acinar	NA	7	1
28	60s	F	adenocarcinoma/solid	3	N/A	N/A	N/A	SR+Rad	33	Cerebellum	adenocarcinoma/acinar	SR+Rad	4	4
29	60s	M	adenocarcinoma/acinar	2	4.1	Y	N	SR+Rad	30	Right frontal lobe	adenocarcinoma/solid	SR+Rad	115	100
30	60s	M	adenocarcinoma/acinar	2	5.2	Y	N	SR+Rad	15	Unspecified	adenocarcinoma/acinar	NA	115	100
31	60s	F	adenocarcinoma/solid	n/a	N/A	N/A	N/A	SR+Rad+Chemo	16	Right frontal lobe	adenocarcinoma/acinar	SR+Rad	116	100
32	60s	F	adenocarcinoma/micropapillary	2	1.5	Y	N	SR+Rad	35	Unspecified	adenocarcinoma/solid	SR+Rad	38	2
33	60s	M	Adenocarcinoma/NA	2	N/A	N/A	N/A	SR+Rad	0	Left temporal lobe	adenocarcinoma/NA	SR+Rad	5	4
34	70s	F	adenocarcinoma/acinar	2	N/A	N/A	N/A	SR+Rad	1	Unspecified	adenocarcinoma/acinar	SR+Rad	3	1
35	50s	F	adenocarcinoma/acinar	1	8	N	N	SR+Rad+Chemo	39	Unspecified	adenocarcinoma/acinar	SR+Rad	Alive
36	60s	M	adenocarcinoma/NA	2	9	N	N	SR+Rad	10	Unspecified	adenocarcinoma/NA	SR+Rad	39	29
37	90s	M	adenocarcinoma/acinar	2	2.9	Y	N	SR+Rad	44	Unspecified	adenocarcinoma/acinar	SR+Rad	85	13
38	70s	F	large cell carcinoma/Solid	3	3.5	N	N	SR+Rad	10	Unspecified	large cell carcinoma/Solid	SR+Rad	19	8
39	50s	F	non-small cell carcinoma/NA	2				SR+Rad	4	Unspecified	Adenocarcinoma/NA	SR+Rad	11	7
40	60s	F	adenocarcinoma/acinar	2	5	N	N	SR+Rad	14	Right occipital lobe	adenocarcinoma/acinar	SR+Rad	37	19
41	60s	M	adenocarcinoma/acinar	2	3.2	N	N	SR+Rad	32	Cerebellum	adenocarcinoma/acinar	SR+Rad	36	4
42	50s	M	poorly-differentiated adenocarcinoma/na	2	N/A	N/A	N/A	SR+Rad	0	Cerebellum	adenocarcinoma/NA	SR+Rad	2	2
43	50s	M	adenocarcinoma/micropapillary and acinar	2	2.5	N	N	SR+Rad	43	Cerebellum	adenocarcinoma/acinar	SR+Rad	85	59
44	60s	M	adenocarcinoma/solid	2	NA	NA	NA	SR+Rad	10	Cerebellum	adenocarcinoma/solid	SR+Rad	11	2
												SR: Surgical resection
												Rad: Radiation therapy
												Chemo: Chemotherapy
