# Supplementary material for: The spatial transcriptomic landscape of non-small cell lung cancer brain metastasis
Source: Nat Commun. 2022 Oct 10;13:5983. doi: 10.1038/s41467-022-33365-y (PMC9551067; doi:10.1038/s41467-022-33365-y)
Supplement: Supplementary file 5 — Supplementary Data 2 [file 41467_2022_33365_MOESM5_ESM.xlsx]

## Sheet: Fibrosis scores in TBME
Supplementary Data 2. Fibrosis Scores for ROIs in TBME
TBME Case#	Fibrosis %	Classification
1	0	F(-)
2	0.47	F(I)
3	2.17	F(h)
4	0	F(-)
5	0	F(-)
6	2.45	F(h)
7	13.3	F(h)
9	1.6	F(h)
10	4.24	F(h)
11	0.23	F(I)
13	0	F(-)
15	2.03	F(h)
16	0	F(-)
17	0	F(-)
18	0.37	F(I)
19	0	F(-)
20	0	F(-)
22	0.52	F(I)
27	0.15	F(I)
