# Supplementary material for: The spatial transcriptomic landscape of non-small cell lung cancer brain metastasis
Source: Nat Commun. 2022 Oct 10;13:5983. doi: 10.1038/s41467-022-33365-y (PMC9551067; doi:10.1038/s41467-022-33365-y)
Supplement: Supplementary file 6 — Supplementary Data 3 [file 41467_2022_33365_MOESM6_ESM.xlsx]

## Sheet: TBME vs. BC
Supplementary Data 3. DEGs in TBME vs. BC
Gene	p-value	q-value	Log2 FC
RAPGEF4	1.44895e-10	9.02937e-07	-1.78322
ATP6V0E2	1.32672e-09	3.10038e-06	-2.19093
FXYD6	2.29189e-09	4.63212e-06	-2.40335
PFN2	2.72551e-09	4.63212e-06	-1.70373
LYNX1	4.27436e-09	5.19093e-06	-1.51626
RTN3	6.06002e-09	6.19501e-06	-2.33798
ATP9A	7.44231e-09	6.9567e-06	-1.83004
CALM3	1.13805e-08	1.01313e-05	-2.08432
VAMP2	1.75044e-08	1.16336e-05	-2.25402
SEPTIN3	1.90389e-08	1.16336e-05	-1.89751
TRIM2	1.513e-08	1.16336e-05	-1.65605
STMN1	3.36949e-08	1.57514e-05	-2.2498
ETNPPL	3.70355e-08	1.61018e-05	-1.57678
CAP2	4.20536e-08	1.74709e-05	-1.60118
GNG3	4.32266e-08	1.74854e-05	-1.79049
GABBR1	5.11735e-08	1.77165e-05	-1.9558
YWHAG	5.40588e-08	1.83751e-05	-2.19166
CNTN1	6.2147e-08	1.978e-05	-2.18484
PGM2L1	6.25702e-08	1.978e-05	-1.66597
SYNGR3	6.55982e-08	1.978e-05	-1.56699
CALM1	8.60118e-08	2.16799e-05	-2.61378
SLC17A7	8.84905e-08	2.16799e-05	-2.25184
KIF3C	8.90933e-08	2.16799e-05	-1.89314
TPPP	9.09805e-08	2.16799e-05	-1.85749
MLLT11	8.12872e-08	2.16799e-05	-1.71882
NSMF	1.00913e-07	2.27297e-05	-1.53056
AK5	1.09372e-07	2.37757e-05	-2.33459
DEPP1	1.12918e-07	2.39886e-05	1.52288
TUBB4A	1.3394e-07	2.66887e-05	-3.06779
MAP2	1.4832e-07	2.76052e-05	-2.34931
GDI1	1.70677e-07	3.03887e-05	-1.76165
SCN3B	1.74109e-07	3.07072e-05	-2.20839
IDS	1.84237e-07	3.18918e-05	-2.10048
DNAJC6	1.8277e-07	3.18918e-05	-2.06726
ALDOC	1.89542e-07	3.22296e-05	-2.41385
NEFL	1.89636e-07	3.22296e-05	-2.07315
APLP1	1.93982e-07	3.26711e-05	-2.5825
PNMA8B	1.9614e-07	3.27396e-05	-1.55489
NSG2	2.0456e-07	3.38429e-05	-2.26068
STMN3	2.15594e-07	3.53555e-05	-1.90871
RAB3A	2.3891e-07	3.67049e-05	-2.42525
NAPB	2.37549e-07	3.67049e-05	-2.10951
TUBB2A	2.55687e-07	3.73443e-05	-2.86193
CHN1	2.4846e-07	3.73443e-05	-2.62737
NPTXR	2.47014e-07	3.73443e-05	-2.21426
DMTN	2.54828e-07	3.73443e-05	-1.90391
FXYD7	2.66208e-07	3.79905e-05	-1.93762
NSF	2.85662e-07	4.01028e-05	-1.89675
VIM	3.05248e-07	4.19604e-05	2.45509
SLITRK1	3.22423e-07	4.23523e-05	-1.51772
AGAP2	3.5269e-07	4.35572e-05	-2.03
B4GAT1	3.54445e-07	4.35572e-05	-1.90001
NDUFA4	3.64627e-07	4.35572e-05	-1.60637
RTN1	4.00772e-07	4.58894e-05	-2.97265
CAMK2A	4.44899e-07	4.61392e-05	-2.36966
SNCA	4.49176e-07	4.61392e-05	-2.15625
KCNQ2	4.34718e-07	4.61392e-05	-1.55657
MAPRE3	4.13813e-07	4.61392e-05	-1.5213
DLG2	4.24856e-07	4.61392e-05	-1.51955
YWHAH	4.57297e-07	4.6641e-05	-1.98609
HPCAL4	4.70732e-07	4.6641e-05	-1.91156
DCLK1	4.74019e-07	4.6641e-05	-1.87321
SEPTIN5	4.7304e-07	4.6641e-05	-1.85948
MAP1A	4.8968e-07	4.7433e-05	-2.15745
HPCA	4.94935e-07	4.7453e-05	-1.938
CLIP3	4.99449e-07	4.76388e-05	-1.81279
SYT1	5.25753e-07	4.88171e-05	-2.8034
CPNE6	5.22599e-07	4.88171e-05	-1.53929
ENC1	5.47343e-07	5.01597e-05	-2.57865
SYP	5.64418e-07	5.07298e-05	-2.77338
SHANK1	5.77886e-07	5.16917e-05	-1.98437
TUBA1C	6.37666e-07	5.46843e-05	-1.82563
PRNP	6.50816e-07	5.50905e-05	-1.80079
MDH1	6.59378e-07	5.51417e-05	-1.70338
SARAF	6.60697e-07	5.51417e-05	-1.56005
DLG4	7.41226e-07	5.89669e-05	-1.82655
ANKS1B	7.82459e-07	6.17218e-05	-1.63425
ARF3	8.06171e-07	6.25582e-05	-1.51464
FBXL16	9.02674e-07	6.7233e-05	-2.5015
PRKAR1B	9.38969e-07	6.83036e-05	-1.95679
GDA	1.01072e-06	7.07695e-05	-1.85561
PRKACB	1.05451e-06	7.35597e-05	-1.54246
ARNT2	1.07882e-06	7.4698e-05	-1.63982
CALY	1.11518e-06	7.64204e-05	-1.98194
SNAP91	1.1205e-06	7.64514e-05	-1.83793
PTPRN2	1.12732e-06	7.66376e-05	-1.63909
SYN2	1.14214e-06	7.70842e-05	-2.49688
CAMK2N1	1.1907e-06	7.78326e-05	-1.6168
CEND1	1.19743e-06	7.8e-05	-1.82751
CDK5R1	1.20749e-06	7.81634e-05	-1.55119
NCS1	1.26802e-06	8.10261e-05	-1.86969
SERPINI1	1.28071e-06	8.12164e-05	-1.77093
MAPT	1.29091e-06	8.12575e-05	-2.01218
PLPPR4	1.31501e-06	8.17937e-05	-1.76394
SCD	1.39976e-06	8.55181e-05	-1.7665
SCN2A	1.50463e-06	8.84564e-05	-1.55434
HLA-E	1.59661e-06	9.26973e-05	1.83927
PREPL	1.62455e-06	9.37378e-05	-1.60394
RTN4	1.6757e-06	9.53233e-05	-1.51709
CD74	1.69266e-06	9.56019e-05	2.85733
PRKCB	1.77402e-06	9.86672e-05	-1.55214
CYP2W1	1.88675e-06	0.00010224	1.97679
SERPING1	1.89839e-06	0.000102278	2.04168
RAB6B	1.93769e-06	0.000103582	-2.19347
SNCB	1.99687e-06	0.000105456	-2.23886
BEX2	2.03475e-06	0.000106554	-1.80071
PDE2A	2.04845e-06	0.000106673	-1.52263
TAGLN3	2.05617e-06	0.000106778	-1.89539
STMN2	2.08112e-06	0.000107477	-2.57225
PRKCG	2.18052e-06	0.000111091	-2.1584
TTYH1	2.30837e-06	0.00011508	-1.91233
NEFM	2.35787e-06	0.000117235	-1.76162
UCHL1	2.48315e-06	0.000121208	-2.82403
NECAB1	2.60588e-06	0.000124278	-1.55777
BEX1	2.64317e-06	0.000125417	-1.93918
GABRA5	2.67294e-06	0.000126508	-1.62837
SCAMP5	2.73093e-06	0.000128278	-1.81022
PSD	2.92477e-06	0.000134345	-1.80099
TMEM59L	2.9972e-06	0.000135151	-2.35389
SULT4A1	3.0245e-06	0.000135151	-1.75333
CD44	3.00951e-06	0.000135151	1.63949
DDN	3.14902e-06	0.000137871	-1.52898
SNCG	3.16861e-06	0.000138405	-1.62514
PEG3	3.29658e-06	0.000142003	-1.6611
OLFM1	3.34874e-06	0.000143318	-2.69837
SLC8A2	3.57314e-06	0.000149107	-1.72506
FAM171B	3.64092e-06	0.000151597	-1.7513
LY6H	3.69112e-06	0.000153346	-2.17091
NRXN2	3.86857e-06	0.000159653	-1.8022
NCAM1	3.88604e-06	0.000160021	-1.68572
CYFIP2	4.04411e-06	0.000162591	-1.65159
FAIM2	4.16946e-06	0.000165495	-2.32507
GPM6A	4.2454e-06	0.000167797	-2.30185
NPTX1	4.25487e-06	0.000167816	-2.24306
HLA-B	4.3433e-06	0.00016987	2.43327
SH3GL2	4.61557e-06	0.00017642	-1.60284
FCGR3A	4.63076e-06	0.00017642	1.63728
PPP3R1	4.80938e-06	0.000179464	-1.71207
IGFBP7	4.99194e-06	0.000184303	2.55226
NELL2	5.26767e-06	0.000190851	-2.05814
GRIA2	5.39099e-06	0.000194297	-2.06197
PACSIN1	5.43021e-06	0.000195227	-2.01633
SNRPN	6.05835e-06	0.000211702	-1.55275
ATRNL1	6.09491e-06	0.000212583	-1.73349
HLA-DRB1	6.18866e-06	0.000215451	2.48557
AMPH	7.11143e-06	0.000235306	-1.52887
TMEM130	8.07711e-06	0.00025464	-2.11528
SLIT1	8.23219e-06	0.000257359	-1.5979
SCG5	8.35388e-06	0.00025986	-1.94458
CNIH2	8.4224e-06	0.000261556	-1.6303
VSNL1	8.49235e-06	0.000262855	-2.30181
STXBP1	9.09803e-06	0.000277795	-2.25422
CPE	9.12678e-06	0.000277891	-2.19326
NRXN1	9.68554e-06	0.00028833	-1.52544
SYT11	1.11681e-05	0.000317305	-1.75954
HLA-A	1.1392e-05	0.000322686	1.91335
SV2B	1.18883e-05	0.000331223	-2.12289
ENO2	1.20068e-05	0.000333532	-1.81321
CAMKV	1.25776e-05	0.000344274	-1.583
CYBA	1.3205e-05	0.000357261	1.7946
SYNGR1	1.40314e-05	0.00037086	-1.58151
GAP43	1.42257e-05	0.000370919	-2.08187
CAMK2B	1.49928e-05	0.000386164	-1.8504
CADM2	1.52517e-05	0.00039059	-1.52306
HLA-DRA	1.63247e-05	0.000409926	2.66245
C1QL3	1.66172e-05	0.000415319	-1.86439
SNAP25	1.70469e-05	0.000424922	-3.60369
IFI30	1.77817e-05	0.000437405	1.98929
PHYHIP	1.80614e-05	0.000441384	-1.83283
ZFP36	2.01e-05	0.000478079	1.8528
SYN1	2.11098e-05	0.000495788	-1.87849
SLC1A2	2.14584e-05	0.000502211	-2.78162
SV2A	2.14819e-05	0.000502211	-1.52153
THY1	2.19775e-05	0.000511163	-2.18216
CLIC1	2.25076e-05	0.000520767	1.66217
ATP1A3	2.30076e-05	0.000529713	-2.05741
MZT2B	2.35452e-05	0.000537854	1.8769
NDRG2	2.41065e-05	0.000546267	-1.93747
KIF1A	2.45963e-05	0.000553342	-1.84652
PDCL3	2.68247e-05	0.000592775	1.55645
GRIN1	2.74426e-05	0.000601453	-2.0033
GNAO1	2.80275e-05	0.000609301	-2.1102
C1QA	2.99022e-05	0.000635974	1.95092
NRGN	3.12242e-05	0.000658103	-2.92639
MTURN	3.33078e-05	0.000684855	-1.852
RAP1GAP	3.49548e-05	0.000711852	-1.59841
EEF1A2	3.61372e-05	0.000728001	-1.60311
KIF5C	3.63858e-05	0.000729864	-2.05896
DIRAS2	3.81307e-05	0.000756745	-1.91862
ANXA2	3.96534e-05	0.000773792	1.78528
ANK2	4.25611e-05	0.000817232	-1.60154
DNM1	4.42676e-05	0.000837833	-2.1409
DPYSL2	4.8045e-05	0.000888279	-1.73726
SLC22A17	5.03404e-05	0.000916263	-1.71459
HLA-C	5.34823e-05	0.000956795	1.62039
S100A11	5.38042e-05	0.000960716	2.1127
ANXA1	5.73401e-05	0.00100184	1.66542
CRYM	5.90213e-05	0.00102675	-1.65725
FLNA	5.90401e-05	0.00102675	1.85858
SERPINH1	6.13352e-05	0.00105976	1.62802
CD163	6.18838e-05	0.00106628	1.81968
HLA-DPB1	6.37276e-05	0.00109215	1.7361
KIF5A	7.01742e-05	0.00117554	-1.78616
TSPAN7	7.05247e-05	0.0011793	-2.08087
TIMP1	8.52793e-05	0.00135306	2.94013
JUNB	9.12403e-05	0.00141438	1.83166
HLA-DPA1	9.2834e-05	0.0014309	1.91271
BTG2	9.433e-05	0.00144786	1.60007
C1S	9.47241e-05	0.00145034	1.69997
CCK	9.75652e-05	0.0014781	-1.59816
C1R	0.000102527	0.00152365	1.8805
PTPRN	0.000106537	0.00156457	-1.95041
TAGLN2	0.000107361	0.00157297	1.59644
CREG2	0.000111209	0.00161668	-1.87129
ARHGDIG	0.000112421	0.00163049	-1.52383
NTRK2	0.000117688	0.00167544	-1.81476
S100A10	0.000149672	0.00199012	1.56602
IFITM3	0.000150625	0.00199792	1.72569
NCDN	0.000153725	0.00202708	-1.62287
SPATA2L	0.000163223	0.00212201	1.56408
CELF4	0.000176946	0.00225034	-1.61976
TAGLN	0.000185952	0.00233627	2.13425
S100A6	0.000188995	0.00236764	2.10711
MAP1B	0.000198025	0.00245822	-1.88901
NPY	0.00020969	0.00256555	-1.78052
S100A4	0.000251919	0.00291979	1.67323
PCSK1N	0.000280674	0.00316287	-2.06824
ITGB1	0.000280914	0.00316367	1.66793
CCDC13	0.000310403	0.0033896	1.67183
C1orf61	0.000329459	0.00352762	-1.92068
IGFBP4	0.000378443	0.00392837	2.4297
FOS	0.000385012	0.00397449	2.10725
MMP14	0.000388682	0.00400117	1.55988
CADM3	0.000406665	0.00414536	-1.62836
MT3	0.000418217	0.00422535	-2.23263
GPM6B	0.000443375	0.00439031	-2.06977
PTBP1	0.000442782	0.00439031	1.52469
ACTA2	0.000467106	0.00456724	2.04207
HLA-DQB1	0.000587802	0.00541595	1.61649
IFITM1	0.000591827	0.00543429	1.72681
NAMPT	0.000674308	0.0059745	1.52775
B2M	0.000690877	0.00606667	1.64627
PLP1	0.000705437	0.00615981	-2.718
AEBP1	0.000714079	0.00621784	1.65477
CTSZ	0.000783952	0.00666787	1.56141
COL3A1	0.000794001	0.00673357	3.35174
BGN	0.000822459	0.00691983	2.01978
SERPINA3	0.000924292	0.00754899	2.64231
MYL9	0.00107517	0.00848114	1.65967
SUPT7L	0.00111409	0.0087105	1.51449
CCL2	0.00114476	0.00889128	1.6755

## Sheet: TIME-B vs. LB
Supplementary Data 3. DEGs in TIME-B vs. LB
Gene	p-value	q-value	Log2 FC
BGN	1.06787e-20	1.99638e-16	3.43265
IGFBP7	1.65741e-18	1.54927e-14	4.13316
LUM	4.91376e-18	3.06209e-14	3.09524
DCN	1.90637e-17	8.90988e-14	3.60135
COL1A2	5.61029e-17	2.09769e-13	3.57269
COL6A3	2.04942e-16	6.38566e-13	2.99932
COL3A1	6.29366e-16	1.68086e-12	4.30275
A2M	9.15064e-16	2.00426e-12	3.29609
SPARCL1	9.64876e-16	2.00426e-12	2.86407
CD4	3.00027e-15	4.47032e-12	2.2011
SPARC	2.58451e-15	4.47032e-12	4.14279
TAGLN	2.74328e-15	4.47032e-12	2.64028
THBS2	3.10854e-15	4.47032e-12	2.20628
PECAM1	5.94841e-15	7.94325e-12	2.29602
ISLR	1.1592e-14	1.44476e-11	2.04028
AEBP1	1.79713e-14	2.09984e-11	2.66232
PDGFRB	3.05381e-14	3.35829e-11	2.11631
COL4A1	4.16042e-14	4.32106e-11	3.71962
MS4A7	8.35273e-14	8.21864e-11	1.87942
COL4A2	9.06033e-14	8.46915e-11	3.66964
COL1A1	1.0398e-13	9.25669e-11	3.4708
POSTN	1.1331e-13	9.62876e-11	2.93435
OLFML2B	1.70086e-13	1.33662e-10	1.64989
VWF	1.71591e-13	1.33662e-10	2.49553
THY1	2.06508e-13	1.54427e-10	2.4472
MGP	3.14929e-13	2.26446e-10	3.38105
PLVAP	3.35276e-13	2.32148e-10	1.98531
CD163	4.28563e-13	2.86142e-10	2.67528
ACTA2	2.29494e-12	1.47944e-09	2.30473
LAPTM5	4.3706e-12	2.66855e-09	2.96206
STAB1	5.36848e-12	3.13637e-09	2.35004
ITGA4	6.30697e-12	3.573e-09	1.63759
CALD1	6.73128e-12	3.70121e-09	2.37121
ZEB2	7.44184e-12	3.975e-09	1.81997
LAMA2	1.6711e-11	8.44356e-09	1.72989
ENTPD1	2.01226e-11	9.89979e-09	1.60425
CD53	2.18562e-11	9.98559e-09	2.00901
CSF1R	2.09284e-11	9.98559e-09	1.54227
SLCO2B1	3.49501e-11	1.55569e-08	2.04901
CD93	3.7156e-11	1.61542e-08	1.68671
COL5A2	6.40248e-11	2.72033e-08	2.16943
SLA	6.75904e-11	2.80801e-08	1.64772
TYROBP	7.73072e-11	3.10049e-08	2.04848
WAS	7.79476e-11	3.10049e-08	1.60411
PTPRC	7.98135e-11	3.10857e-08	1.99182
SLC1A3	8.25947e-11	3.15124e-08	2.04428
IL10RA	9.36514e-11	3.50162e-08	1.85717
PRRX1	1.00254e-10	3.60434e-08	1.62723
NCKAP1L	1.0485e-10	3.69842e-08	1.60971
CYTIP	1.21737e-10	4.13795e-08	1.57251
MS4A4A	1.53787e-10	5.13402e-08	1.57517
PCOLCE	1.63349e-10	5.35757e-08	1.53476
APOE	1.81142e-10	5.83869e-08	3.35115
FCER1G	1.91514e-10	5.96727e-08	1.75109
SIGLEC10	2.26269e-10	6.90271e-08	1.66007
PARVG	2.55258e-10	7.42296e-08	1.77399
EVI2B	4.17931e-10	1.16615e-07	1.99192
GIMAP4	5.7779e-10	1.56547e-07	1.55327
ENG	5.97059e-10	1.59457e-07	2.20071
LRRC32	6.74063e-10	1.75022e-07	1.5279
CLDN11	7.20795e-10	1.84593e-07	1.92894
RASSF4	7.32371e-10	1.85023e-07	1.74392
MSR1	7.93047e-10	1.95469e-07	1.77664
F2R	8.32978e-10	2.0224e-07	1.55395
CLDN7	8.81113e-10	2.11185e-07	-2.32782
GIMAP7	9.35597e-10	2.21405e-07	1.5215
FCGR3A	1.162e-09	2.71545e-07	2.17638
CORO1A	1.25747e-09	2.79862e-07	1.5813
FBN1	1.25335e-09	2.79862e-07	1.63826
LCP2	1.21677e-09	2.79862e-07	1.82273
PLXDC1	1.25311e-09	2.79862e-07	1.59565
C1QA	1.35173e-09	2.973e-07	2.90123
C1QB	1.40202e-09	3.04777e-07	2.81111
PLXDC2	1.54442e-09	3.31872e-07	1.75444
CSPG4	1.68586e-09	3.5815e-07	1.66807
F13A1	2.14228e-09	4.4011e-07	1.87091
LHFPL6	2.65623e-09	5.17273e-07	1.8272
WIPF1	2.7385e-09	5.27797e-07	1.87181
C1QC	2.9446e-09	5.56054e-07	2.95829
CCN2	3.08375e-09	5.76507e-07	2.53836
ITGBL1	3.64484e-09	6.61556e-07	1.72471
MMP2	4.39423e-09	7.82382e-07	1.87317
COL11A1	4.88767e-09	8.53972e-07	1.93316
LCP1	5.71211e-09	9.70798e-07	1.93534
PIK3IP1	6.57299e-09	1.09716e-06	1.59088
SFRP2	7.07941e-09	1.15087e-06	2.20564
LAMC3	7.17947e-09	1.15707e-06	1.64583
HCLS1	7.39379e-09	1.18143e-06	1.65539
FMOD	8.03373e-09	1.26211e-06	1.6196
LILRB4	8.3158e-09	1.2917e-06	1.83824
LRP1	9.92401e-09	1.48423e-06	1.80662
DAB2	1.00929e-08	1.49752e-06	1.86106
ESRP1	1.09389e-08	1.61026e-06	-1.61432
IL7R	1.28059e-08	1.81368e-06	2.15722
CYBB	1.50902e-08	2.0592e-06	1.81252
CD14	1.66386e-08	2.19055e-06	2.18108
COL5A1	1.70991e-08	2.21992e-06	2.71449
GGT5	1.74948e-08	2.24017e-06	1.8954
SPINT2	1.74431e-08	2.24017e-06	-2.2423
HTRA1	1.93047e-08	2.42215e-06	1.95081
FSTL1	2.68946e-08	3.03041e-06	2.30446
FCGR2C	2.87926e-08	3.22322e-06	1.80302
TCF4	3.43328e-08	3.7393e-06	1.96149
NID1	3.63833e-08	3.90661e-06	1.81374
SPI1	3.6569e-08	3.90661e-06	1.7421
ITGB2	4.15193e-08	4.38533e-06	1.92984
LAMA4	4.51403e-08	4.71452e-06	1.88044
KRT18	4.78294e-08	4.92724e-06	-1.7514
APOD	5.14799e-08	5.20225e-06	2.64615
DKK3	6.49864e-08	6.3142e-06	1.86962
ZIC1	6.64034e-08	6.3519e-06	1.58036
SERPING1	6.70752e-08	6.36534e-06	2.17869
VCAN	6.92147e-08	6.53519e-06	1.73135
EPCAM	8.69414e-08	7.89014e-06	-2.01083
MZB1	8.66748e-08	7.89014e-06	2.24722
CD248	1.02906e-07	9.07468e-06	1.61751
VSIG4	1.0737e-07	9.42389e-06	2.19586
SULF1	1.12374e-07	9.80695e-06	1.53267
FGL2	1.20763e-07	1.03828e-05	1.61406
IFI30	1.21395e-07	1.03828e-05	1.9382
MXRA5	1.90106e-07	1.52077e-05	1.70529
PKP3	2.13172e-07	1.67448e-05	-1.51623
RGS1	2.20951e-07	1.72111e-05	1.87835
COL6A2	2.24721e-07	1.73601e-05	2.59538
CDH1	2.58043e-07	1.95308e-05	-2.10169
LTBP2	2.60085e-07	1.9606e-05	1.52629
IGLC1	3.61638e-07	2.60031e-05	4.48592
FBLN1	3.69781e-07	2.63857e-05	1.95689
FBLN2	4.02027e-07	2.84e-05	1.54095
IGHG3	4.02567e-07	2.84e-05	4.76683
PSTPIP1	4.38752e-07	3.04924e-05	1.59188
MYL9	5.29768e-07	3.53715e-05	1.93854
LYZ	5.60188e-07	3.68757e-05	2.58826
TRBC1	6.55935e-07	4.19956e-05	1.60308
IGHG4	6.94353e-07	4.38545e-05	4.70469
APOC1	7.98657e-07	4.99361e-05	2.40362
CLDN4	8.11497e-07	5.05698e-05	-2.22514
FRZB	8.2955e-07	5.10367e-05	1.68222
IGHG2	8.31318e-07	5.10367e-05	4.85039
ID3	9.17447e-07	5.49733e-05	1.80176
PMP22	1.03892e-06	6.09757e-05	1.58278
ELF3	1.05454e-06	6.16081e-05	-1.95339
IGHG1	1.14999e-06	6.59482e-05	5.02897
DHCR24	1.15481e-06	6.60222e-05	-1.80413
MRC1	1.38135e-06	7.64034e-05	1.69297
FAM83H	1.40983e-06	7.77486e-05	-1.64428
MAL2	1.48593e-06	8.07542e-05	-2.21667
JCHAIN	2.30143e-06	0.000114734	2.59889
KRT19	3.03568e-06	0.000144768	-2.82907
KRT8	3.21143e-06	0.000150848	-2.27289
CCL18	3.445e-06	0.000159486	1.98027
COL6A1	3.55958e-06	0.000163907	2.08134
GFAP	4.96559e-06	0.000213898	2.21502
LSP1	5.28547e-06	0.000227154	1.72347
MUC1	5.59356e-06	0.000236053	-2.89484
CYP1B1	6.33523e-06	0.00026378	1.69251
KRT7	6.73005e-06	0.000275313	-2.72162
SERPINE1	8.17543e-06	0.000325191	1.96508
ARHGDIB	1.22378e-05	0.00045304	1.80226
EMP3	1.38786e-05	0.000498964	1.56432
GBP5	1.46795e-05	0.000518777	1.56908
IGHM	1.51011e-05	0.000530666	2.1785
PLTP	2.05139e-05	0.000691006	2.34115
C1R	2.45495e-05	0.000810871	1.62064
SPINT1	2.55089e-05	0.000832268	-1.75636
MAP1B	2.7519e-05	0.000885485	1.55993
IGKC	3.26618e-05	0.00101249	4.46986
PERP	3.49148e-05	0.00106482	-1.82406
GPNMB	3.83189e-05	0.00114436	1.96415
FN1	3.94217e-05	0.00116478	3.14973
SRGN	4.33258e-05	0.00124229	1.93661
KLF5	5.00542e-05	0.00139458	-1.72812
RAB25	5.44927e-05	0.00149375	-1.53993
DSG2	6.75498e-05	0.00174667	-1.7965
SDC4	6.8652e-05	0.00177027	-1.75347
IGHA1	7.05504e-05	0.00180925	2.98993
C19orf33	7.16466e-05	0.00182983	-2.2185
SCNN1A	7.82967e-05	0.00194732	-2.29729
NDUFA4L2	9.25534e-05	0.00222253	1.5848
TIMP2	0.000102967	0.00242438	1.53742
ITGA3	0.000122454	0.00277759	-2.04731
TIMP1	0.000122573	0.00277759	2.10132
VEGFA	0.000128191	0.00287585	-1.87615
GPRC5A	0.000158602	0.00336176	-2.01211
IGLL5	0.000163477	0.00342625	3.34241
CGN	0.000183805	0.00374225	-1.72595
VIM	0.000188898	0.00381365	2.57963
LAMB1	0.000233123	0.00447979	1.71914
CTSB	0.000351583	0.00611997	1.78175
CTHRC1	0.000357291	0.00619624	1.5316
MXRA8	0.000432159	0.00716878	1.61182
C1S	0.000671902	0.00980579	1.59023
CD68	0.000690142	0.00996443	1.68296

## Sheet: TIME-L vs.L
Supplementary Data 3. DEGs in TIME-L vs. L
Gene	p-value	q-value	Log2 FC
NCF1	5.21623e-18	9.75174e-14	1.86311
EMILIN1	1.4377e-17	1.34389e-13	1.78967
IL10RA	5.5329e-17	3.44792e-13	2.10873
MZB1	1.03584e-16	3.87299e-13	3.75303
PIM2	9.76643e-17	3.87299e-13	3.09004
CD79A	1.8369e-16	5.72346e-13	2.57931
CD53	2.75582e-16	7.36001e-13	1.98724
EVI2B	5.13737e-16	1.20054e-12	1.87348
WAS	6.0832e-16	1.26362e-12	1.56713
PTPRCAP	1.27992e-15	2.3928e-12	1.58838
SAMSN1	2.04477e-15	2.94053e-12	1.67164
SPINT2	3.925e-15	5.10725e-12	-2.20763
P2RY8	5.75741e-15	6.72718e-12	2.05754
CRISPLD2	6.83292e-15	6.75181e-12	2.05518
ITGAL	1.00196e-14	9.36582e-12	1.79894
IGLC1	1.24089e-14	1.05448e-11	6.18333
COL6A3	1.61666e-14	1.20354e-11	2.97328
PTPRC	1.54853e-14	1.20354e-11	2.19515
LUM	1.86142e-14	1.28886e-11	3.15267
AEBP1	2.0697e-14	1.38189e-11	2.64585
IL2RG	2.26202e-14	1.45822e-11	1.81287
ITGA4	3.11352e-14	1.87765e-11	1.8312
DERL3	3.82618e-14	2.21423e-11	2.86261
THY1	3.90851e-14	2.21423e-11	2.36491
AGPAT4	4.64212e-14	2.41068e-11	2.32771
TCF4	4.58423e-14	2.41068e-11	1.64975
DCN	4.92341e-14	2.42219e-11	3.05005
IGHG4	4.84349e-14	2.42219e-11	6.41606
PSTPIP1	6.12005e-14	2.9337e-11	1.94971
CD37	6.7621e-14	3.16044e-11	1.52983
NCKAP1L	7.14266e-14	3.24044e-11	1.60699
PECAM1	7.97712e-14	3.46819e-11	2.21257
CYTIP	9.23056e-14	3.92194e-11	1.88792
TRBC1	9.56895e-14	3.97537e-11	2.21861
ZEB2	1.0515e-13	4.27343e-11	1.97262
BGN	1.09558e-13	4.35784e-11	2.83428
IGHG3	1.28849e-13	4.95267e-11	6.37245
MMP2	1.29811e-13	4.95267e-11	3.08818
COL5A2	1.77594e-13	6.19994e-11	2.00662
TRAC	2.12218e-13	7.08468e-11	1.89333
JAK3	2.59663e-13	8.36965e-11	1.51634
FCRL5	2.76478e-13	8.76061e-11	1.92924
IGKC	2.98216e-13	9.2919e-11	6.47473
SPARC	3.25463e-13	9.97465e-11	3.06911
IGHG1	3.51432e-13	1.04947e-10	6.44471
IKZF1	4.03617e-13	1.13797e-10	1.54998
LCP2	4.05756e-13	1.13797e-10	1.70611
IGHG2	5.33075e-13	1.40364e-10	6.45695
RARRES1	5.82085e-13	1.5114e-10	1.67079
THEMIS2	6.28761e-13	1.58847e-10	1.55364
CD4	6.61307e-13	1.64842e-10	1.81146
IGFBP7	8.11163e-13	1.94419e-10	2.92641
IGLL5	9.16017e-13	2.14062e-10	5.63932
IRF8	9.28583e-13	2.14319e-10	1.51767
JCHAIN	9.72915e-13	2.19309e-10	5.01535
FBN1	1.16038e-12	2.58254e-10	1.81367
IGHM	1.34925e-12	2.93304e-10	4.92546
CLDN7	1.76585e-12	3.75142e-10	-2.05395
CCDC80	1.81735e-12	3.81746e-10	2.28068
SRGN	1.9749e-12	4.01313e-10	2.15854
CORO1A	2.57253e-12	4.90749e-10	1.6962
COL3A1	3.20016e-12	5.69781e-10	3.58932
FGL2	3.79623e-12	6.4231e-10	1.74432
PLVAP	4.57241e-12	7.56471e-10	1.59391
WIPF1	5.37378e-12	8.5138e-10	1.82415
LSP1	5.52235e-12	8.67565e-10	2.07469
DOCK2	6.40781e-12	9.81917e-10	1.64953
RARRES2	6.66144e-12	1.01248e-09	2.20415
OR5K4	7.21626e-12	1.07926e-09	1.76887
CXCL13	8.55696e-12	1.24978e-09	2.0092
CD2	9.61567e-12	1.38281e-09	1.52416
IL7R	1.22937e-11	1.71516e-09	2.08009
DHCR24	1.34114e-11	1.85724e-09	-2.11525
CDH1	1.35473e-11	1.86226e-09	-2.22759
POU2AF1	1.54315e-11	2.08804e-09	2.14381
EPS8L2	1.58819e-11	2.1208e-09	-1.71339
LILRB4	1.84494e-11	2.42895e-09	1.84287
EPCAM	1.96851e-11	2.57352e-09	-2.20218
SDC4	2.21469e-11	2.83586e-09	-1.81985
IGHA1	2.38476e-11	3.01237e-09	5.76355
CLDN4	2.4191e-11	3.03524e-09	-2.37368
COL6A2	2.47542e-11	3.08519e-09	2.5941
COL1A2	2.82111e-11	3.42472e-09	3.08271
PKN3	3.18405e-11	3.79145e-09	1.5983
CD52	4.24252e-11	4.77794e-09	1.51925
PLXDC2	5.59488e-11	6.10006e-09	1.55961
RGS1	7.23867e-11	7.47663e-09	2.34041
GBP5	7.45031e-11	7.65294e-09	1.97007
STAB1	8.86779e-11	8.76481e-09	1.63746
CYBB	1.04384e-10	9.80632e-09	1.67115
SLCO2B1	1.05296e-10	9.82007e-09	1.5858
GAS1	1.23408e-10	1.10071e-08	1.51931
ITGA3	1.27734e-10	1.13175e-08	-2.50097
THBS2	1.31411e-10	1.15883e-08	2.05093
LAPTM5	1.5304e-10	1.32458e-08	2.19659
SERPING1	1.57346e-10	1.34499e-08	1.86696
FAM83H	1.59779e-10	1.35776e-08	-1.55396
ITGBL1	1.92504e-10	1.61384e-08	1.62679
ACTA2	2.3045e-10	1.90631e-08	1.95206
COL4A1	2.78424e-10	2.23396e-08	2.51213
COL6A1	3.61935e-10	2.85501e-08	2.00468
LSR	4.00344e-10	3.08863e-08	-1.56703
PKP3	4.61024e-10	3.44754e-08	-1.61825
SLAMF7	4.83472e-10	3.52405e-08	1.81491
COL4A2	6.29829e-10	4.42656e-08	2.41658
LYZ	6.38263e-10	4.46904e-08	2.93081
SPARCL1	6.59063e-10	4.59746e-08	1.83818
ELF3	7.10799e-10	4.86754e-08	-2.09125
SFRP2	7.31225e-10	4.95299e-08	2.78312
LCP1	7.90029e-10	5.27486e-08	1.80508
TAGLN	9.41933e-10	6.11146e-08	1.86573
CCL2	1.21685e-09	7.51478e-08	1.96139
PRDM1	1.31889e-09	8.11072e-08	1.74594
SULF1	1.33434e-09	8.17883e-08	2.08955
ITGB2	1.40539e-09	8.47539e-08	1.77048
TENT5C	1.52087e-09	9.02626e-08	2.06328
PTPRF	1.80024e-09	1.03875e-07	-1.57099
IFI30	1.86897e-09	1.07179e-07	1.75983
DDR1	1.94092e-09	1.10627e-07	-1.68462
ADA2	2.12047e-09	1.19819e-07	1.52757
CD14	2.17423e-09	1.22432e-07	1.71707
POSTN	2.32792e-09	1.29525e-07	2.66825
KRT19	2.35052e-09	1.30394e-07	-2.72686
H1-0	2.43162e-09	1.34495e-07	-1.86087
APOE	2.9808e-09	1.61994e-07	2.46657
GAS6	3.96181e-09	2.06888e-07	1.80844
MFAP4	5.16272e-09	2.61564e-07	1.63126
KLF5	6.66627e-09	3.27963e-07	-1.65853
C19orf33	6.93197e-09	3.39555e-07	-1.99881
INHBA	7.65579e-09	3.6793e-07	1.68392
SERPINF1	7.9241e-09	3.77911e-07	2.21588
MGP	8.57831e-09	4.06004e-07	2.62844
COL5A1	8.98233e-09	4.19811e-07	2.23963
ERBB3	9.04564e-09	4.21717e-07	-1.55262
ESRP1	1.14399e-08	5.14459e-07	-1.62856
MMP9	1.18795e-08	5.29134e-07	1.87758
PERP	1.33652e-08	5.82431e-07	-2.03375
TYROBP	1.47293e-08	6.32531e-07	1.51587
JUP	1.56639e-08	6.61029e-07	-1.61826
LTB	1.73728e-08	7.13813e-07	1.66214
COL1A1	2.44849e-08	9.61651e-07	2.57583
EMP3	2.52668e-08	9.88849e-07	1.57134
SPINT1	2.7605e-08	1.06708e-06	-1.67073
FBLN1	3.10933e-08	1.17432e-06	1.73412
SFRP4	3.89077e-08	1.44321e-06	1.98136
ERBB2	4.48445e-08	1.6216e-06	-1.56391
GPRC5A	4.76135e-08	1.7151e-06	-2.24956
C1R	4.83075e-08	1.73341e-06	1.87872
A2M	5.26736e-08	1.86502e-06	2.61029
ABI3BP	5.71457e-08	1.98104e-06	1.54802
CCL19	6.83956e-08	2.32483e-06	1.6203
CCND2	7.29344e-08	2.43919e-06	1.57804
CGN	7.2883e-08	2.43919e-06	-1.71985
CTTN	7.87504e-08	2.59654e-06	-1.59666
FSTL1	7.89399e-08	2.59821e-06	1.87698
MUC1	7.91084e-08	2.59918e-06	-2.87418
VWF	8.03411e-08	2.63505e-06	1.53029
GREM1	8.46215e-08	2.74177e-06	1.55257
MXRA5	8.4598e-08	2.74177e-06	1.78807
LAMB3	8.54229e-08	2.76294e-06	-2.24716
ST14	1.06215e-07	3.3542e-06	-1.68709
MAL2	1.25756e-07	3.85411e-06	-2.16963
CCL18	1.49574e-07	4.51014e-06	2.05195
CCN2	1.83256e-07	5.42083e-06	2.06525
TIMP3	2.11483e-07	6.12023e-06	2.20172
TXNDC17	2.38643e-07	6.81814e-06	-1.54201
SOX4	2.576e-07	7.25277e-06	-1.54333
MGST1	2.67065e-07	7.48544e-06	-2.09297
KRT7	2.74316e-07	7.62011e-06	-2.58801
KRT18	2.76974e-07	7.67115e-06	-1.79799
GSTP1	3.19989e-07	8.6448e-06	-1.56841
KRT8	3.56318e-07	9.44875e-06	-2.53981
LAMC2	4.11428e-07	1.06532e-05	-1.72019
C1S	4.1272e-07	1.06719e-05	1.98129
THBS1	5.70056e-07	1.38946e-05	1.53469
S100A6	6.14782e-07	1.48301e-05	-2.16995
HMGB3	7.37642e-07	1.73899e-05	-2.01515
C1QA	7.74815e-07	1.8093e-05	1.98106
VEGFA	9.29336e-07	2.08321e-05	-1.71058
ITGB4	9.85426e-07	2.17503e-05	-1.53003
MDK	9.93865e-07	2.18849e-05	-1.91709
VCAN	1.61141e-06	3.31776e-05	1.64621
TP53INP1	1.75659e-06	3.56176e-05	1.51841
QSOX1	1.90455e-06	3.82856e-05	-1.5438
TPSAB1	1.90852e-06	3.83242e-05	1.69172
CXCL9	2.0632e-06	4.07732e-05	1.70473
C1QB	2.37166e-06	4.56155e-05	1.79885
ASPH	2.54662e-06	4.83833e-05	-1.96873
TACSTD2	3.32829e-06	6.04915e-05	-1.99586
C1QC	3.37611e-06	6.1053e-05	1.79853
MLPH	5.417e-06	8.90684e-05	-1.51926
TIMP1	5.48434e-06	8.97849e-05	1.88443
TM4SF1	6.35602e-06	0.00010056	-1.85787
BTG2	9.52605e-06	0.000141453	1.70777
SFN	1.13011e-05	0.000161524	-1.69421
FXYD3	1.25562e-05	0.00017544	-1.77916
VIM	1.27662e-05	0.000177578	2.09115
MALL	1.33974e-05	0.00018403	-1.64363
DSP	1.71321e-05	0.00022603	-1.7991
CLDN3	2.03468e-05	0.000257538	-1.51946
CD55	2.06622e-05	0.000260824	-1.69882
GPNMB	2.41082e-05	0.000294577	1.64007
BCAM	3.63605e-05	0.000409126	-1.56151
CEACAM1	3.90844e-05	0.000431591	-2.48437
HLA-DPB1	4.01899e-05	0.000440416	1.76662
S100A10	5.52049e-05	0.000566752	-1.60376
SCNN1A	5.95597e-05	0.00059993	-1.85612
HLA-DPA1	7.07807e-05	0.000681032	1.71079
NQO1	0.00010298	0.000908122	-1.64102
ERRFI1	0.000278405	0.00189265	-1.66621
AGR2	0.000290932	0.00195228	-2.19811
HLA-DRA	0.000292368	0.00195767	1.87248
CD74	0.000406377	0.00246903	1.78979
WFDC2	0.000571486	0.00313285	-1.80997
SLC34A2	0.000613903	0.00329504	-2.34423
HLA-DRB1	0.000758727	0.00383529	1.61312
AQP3	0.000766096	0.00385947	-1.77907
FN1	0.00112455	0.00503317	1.64491
CXCL17	0.00125732	0.00546644	-1.67737
CP	0.0013369	0.00572849	-1.75613
HLA-DQA1	0.00140359	0.00593479	1.78533
NAPSA	0.00216084	0.00810286	-2.26293

## Sheet: F(h) vs. F(-)
Supplementary Data 3. DEGs in F(h) vs. F(-)
Gene#	p-value	q-value	Log2 FC
FSTL1	9.94531e-08	0.000622909	1.60347
IGFBP4	1.89168e-07	0.000884122	3.07585
FAM107A	2.7834e-07	0.000981324	-2.57392
SERPINH1	3.14947e-07	0.000981324	1.52771
DCN	6.12772e-07	0.00143197	2.93857
COL6A2	7.82446e-07	0.00146278	2.57064
CFH	2.39471e-06	0.00238206	1.91753
COL6A1	5.72353e-06	0.00289306	1.75762
CYP1B1	5.64572e-06	0.00289306	1.91819
HSPG2	4.60504e-06	0.00289306	1.87818
COL1A2	7.68616e-06	0.0029936	3.71337
ISLR	8.28878e-06	0.00309917	1.88364
LAMB1	9.6124e-06	0.003209	1.62897
KIF5C	1.07388e-05	0.00343456	-1.84683
MYH9	1.18415e-05	0.00343456	1.83429
COL4A1	1.33013e-05	0.00360387	3.30441
COL3A1	1.42901e-05	0.00378302	3.88618
COL4A2	1.74977e-05	0.0041508	3.04928
CALD1	2.13589e-05	0.00431578	1.72428
COL6A3	2.24381e-05	0.00432454	2.57537
FBLN1	2.3699e-05	0.00439012	1.80113
P4HB	2.4671e-05	0.00439012	1.54502
KIF5A	3.83072e-05	0.0050791	-1.61641
TMSB10	4.11147e-05	0.00518756	1.91087
FN1	4.23561e-05	0.00520952	3.50013
LUM	4.50175e-05	0.00534105	2.32897
IGFBP2	5.56912e-05	0.00545714	1.74838
MYL9	6.53878e-05	0.00558185	1.90496
MMP14	7.20321e-05	0.00574494	1.56053
MT3	7.26445e-05	0.00574494	-2.32448
SPARC	8.1234e-05	0.00592775	2.65118
F13A1	9.14283e-05	0.00610403	1.55174
PABPC1	0.000103732	0.00625015	1.61743
TIMP1	9.77425e-05	0.00625015	2.66139
EPAS1	0.000108021	0.00628785	1.75127
ANXA2	0.000123951	0.00662074	1.65168
IFI30	0.000129126	0.00681923	1.60133
COL1A1	0.000134646	0.00695392	3.4619
RPS18	0.000148234	0.00720105	1.56204
RPL27A	0.000157735	0.00733662	1.60045
CDH11	0.000159222	0.00736795	1.53119
MGP	0.000166353	0.00754847	3.58061
C1orf61	0.000166792	0.00755004	-1.83962
ACTA2	0.000173507	0.00764711	2.11585
POU3F3	0.000180442	0.00779981	-1.56684
MXRA8	0.000194305	0.00798736	1.69202
FGF1	0.000198417	0.00806391	-1.66982
SLC1A2	0.000200164	0.0080938	-2.14998
AQP4	0.000222992	0.00834807	-2.75466
COL5A1	0.000227401	0.00834807	2.16708
DTNA	0.000256036	0.00901431	-2.0734
NID1	0.000281571	0.00934895	1.69112
OLFM1	0.000297795	0.00945456	-1.59759
PFN1	0.000315518	0.00971207	1.56078
ITGB1	0.000347546	0.0102034	1.69178
COL5A2	0.000389229	0.0105998	1.64443
GFAP	0.000401996	0.0107366	-4.22023
TSPAN7	0.000445867	0.0112947	-1.51919
BGN	0.000448777	0.0113039	2.10797
ATP1B2	0.000458747	0.0113744	-2.10388
CTHRC1	0.000520851	0.012081	1.62667
CD163	0.000661848	0.0131911	1.56486
PMP2	0.000687386	0.0133722	-2.58513
THBS1	0.000694922	0.0133772	2.06725
NNMT	0.000746225	0.0137966	1.95916
RPS2	0.000838396	0.0141991	1.62311
SFRP2	0.00103888	0.0156181	1.98811
IGFBP5	0.00112369	0.0161192	1.68856
CCN2	0.00119932	0.0165216	1.72252
SNAP25	0.00130292	0.0171812	-2.04595
MRC1	0.00131842	0.0172363	1.68084
CTSZ	0.00141737	0.0175951	1.7051
FLNA	0.00144016	0.0177013	1.52217
S100A11	0.00158795	0.0183365	1.77453
NRGN	0.00166464	0.0188952	-1.67036
HEPACAM	0.00170243	0.0191038	-1.55525
RNASE1	0.00184739	0.0196568	1.66507
S100B	0.00185213	0.0196736	-1.97022
CCL18	0.00193937	0.0200401	2.13056
TXNIP	0.00207257	0.0207313	1.68069
CLU	0.0024344	0.0222251	-3.97465
DUSP1	0.00242391	0.0222251	1.6247
GPM6B	0.00246645	0.0224054	-1.65742
TUBB4A	0.00254227	0.0226971	-1.52074
ALDH1L1	0.00288748	0.0239704	-1.57032
GNAO1	0.0030444	0.0244856	-1.56225
THBS2	0.00310424	0.0247281	1.70182
TIMP3	0.00330183	0.0254232	1.83701
KRT7	0.00350779	0.0262838	1.80982
LYZ	0.00364295	0.0266345	2.09939
MAOB	0.0037589	0.0270072	-1.74697
SLC1A3	0.00391073	0.0275926	-1.59416
TAGLN	0.00444766	0.0294441	1.68516
TUBB2B	0.00530636	0.0322086	-1.83978
IGFBP7	0.00679669	0.0362656	1.65544
PLTP	0.0182007	0.0612898	1.57713
PLP1	0.0191247	0.0629354	-1.92744
SERPINA3	0.0253041	0.073985	-1.88436
MBP	0.0355511	0.090217	-2.22307
