# Supplementary material for: The spatial transcriptomic landscape of non-small cell lung cancer brain metastasis
Source: Nat Commun. 2022 Oct 10;13:5983. doi: 10.1038/s41467-022-33365-y (PMC9551067; doi:10.1038/s41467-022-33365-y)
Supplement: Supplementary file 7 — Supplementary Data 4 [file 41467_2022_33365_MOESM7_ESM.xlsx]

## Sheet: Fast vs.Slow met (L)
Supplementary Data 4. Fast Metastasis vs. Slower Metastasis in (L)
Gene	p-value	Log2 FC
NDRG1	0.0215548	1.39986
S100A11	0.0173565	1.14952
CSTB	0.0104978	1.12563
SAT1	0.0246196	1.11591
SLC2A1	0.0179784	1.01506
ADRB1	0.00154433	-1.011
STUM	0.00973909	-1.01424
ATP11A	0.0350052	-1.01439
ADGRB1	0.00465937	-1.02526
FADS2	0.0171531	-1.02906
SUPT7L	0.0155139	-1.03679
CNTLN	0.00167949	-1.05149
H3-4	0.00997098	-1.08078
KCNJ9	0.0149	-1.09573
SLC22A31	0.049388	-1.13441
CST1	0.00527454	-1.14945
ADGRD1	0.000982776	-1.15195
CCDC13	0.0063656	-1.18698
CADM1	0.00420759	-1.22101
CYP2W1	0.00760741	-1.22911

## Sheet: Fast vs. Slow met (LB)
Supplementary Data 4. DEGs in Fast metastasized LB vs. slow metastasized LB
Gene	p-value	Log2 FC
H2BC8	0.00907478	1.49867
ITGA5	0.00558786	1.19138
H1-5	0.0359899	1.19031
MMP14	0.0216379	1.14809
H2AC8	0.0120119	1.10241
SERPINE1	0.0171945	1.09917
H3C10	0.0045334	1.05091
EIF4EBP1	0.0186611	1.04804
H4C12	0.0232848	1.00324
GPC4	0.0237555	-1.03058
POLR3H	0.0292049	-1.03511
TFCP2L1	0.0283018	-1.07285
PLIN2	0.00409915	-1.12376
TKT	0.014907	-1.1378
ADGRD1	0.000418362	-1.14477
ZCCHC12	0.0382739	-1.14834
SOD3	0.00432017	-1.15253
CCL20	0.0331837	-1.15739
ATP11A	0.0364984	-1.16136
PON3	0.0159728	-1.19757
C4BPA	0.0484026	-1.21329
BHMT2	0.00285953	-1.26023
ACSL5	0.00680292	-1.29202
SLC26A9	0.000592688	-1.36795
NDNF	0.00308008	-1.45204
FABP3	0.0100089	-1.46518
LMO3	0.0235563	-1.46698
EPHX1	0.00323166	-1.57931
ALOX15B	0.0193239	-1.58086
SFTA2	0.0112386	-1.78248
TIMP3	0.0196558	-1.83855

## Sheet:  Fast vs. Slow met (b-TME)
Supplementary Data 4. DEGs in TME hosting Earlier Metastasis vs. TME hosting Later Metastasis
Gene	p-value	Log2 FC
GFAP	0.00339196	4.08052
CLU	0.00115826	3.98972
CHI3L1	0.00223852	2.94435
MBP	0.00329951	2.90175
PLP1	0.00159898	2.37698
PMP2	0.00793851	2.31486
CRYAB	0.00223852	2.20808
AQP4	0.00271563	2.20498
SERPINA3	0.00378557	2.19041
GPM6B	0.000357554	2.09766
ATP1B2	0.0012595	2.0842
MT3	0.00242869	2.05394
SLC1A2	0.00263186	1.97675
TUBB2B	0.00162574	1.8933
C1orf61	0.000930184	1.89226
S100B	0.00419536	1.83944
FAM107A	0.0220605	1.74881
SLC1A3	0.00109709	1.73781
GPRC5B	0.000724662	1.73419
ITM2C	0.000939541	1.7334
S100A1	0.00117141	1.72923
DTNA	0.00480157	1.71558
SNAP25	0.0177319	1.70322
MAOB	0.0123313	1.53197
NTRK2	0.00416851	1.49218
TUBB4A	0.00458214	1.46736
TSPAN7	0.00478582	1.46628
FGF1	0.0032353	1.42978
PTPRZ1	0.00136898	1.40226
TTYH1	0.000298943	1.40099
PCSK1N	0.0358412	1.33977
IGFBP4	0.0491442	-1.32223
THBS2	0.0277276	-1.32424
NNMT	0.0140599	-1.40417
COL6A2	0.045983	-1.43721
MYL9	0.0072745	-1.46332
COL5A1	0.0335758	-1.57596
ACTA2	0.00771943	-1.65367
LUM	0.0389809	-1.67336
DCN	0.0159983	-1.78193
COL6A3	0.0197396	-1.85172
FN1	0.0431829	-2.2006
MGP	0.0375694	-2.22718
COL1A1	0.041199	-2.34612
COL1A2	0.0300155	-2.44097
POSTN	0.021832	-2.45852
COL3A1	0.031337	-2.52621

## Sheet: Fast vs.Slow met (TIME-L)
Supplementary Data 4. TIME-L hosting Fast Metastasis vs. Slow Metastasis
Gene	p-value	Log2 FC
TNC	0.033749	1.51914
COL15A1	0.00790921	0.882786
S100A4	0.0400979	0.865812
COL6A1	0.028251	0.808638
TMSB4X	0.0454212	0.717369
H2AC8	0.0444806	0.695641
COL4A2	0.0318049	0.688713
ARPC1B	0.0111913	0.671182
GNAI2	0.0445076	0.642591
FSTL1	0.0470131	0.638876
APLP2	0.0219161	0.636443
SYNPO	0.00147524	0.612268
TGFBR2	0.0306764	0.604992
DLL4	0.00940772	0.602405
HSPG2	0.0234168	0.594057
C11orf45	0.00186151	-0.587582
CCDC200	0.03623	-0.610044
NPAS3	0.00399833	-0.610282
NETO1	0.0132681	-0.614779
TEX50	0.0088356	-0.621324
OR51H1	0.00428059	-0.625876
NLRP4	0.0273104	-0.645954
FZD5	0.00669157	-0.657587
CAPN13	0.0263957	-0.66203
DOHH	0.00947143	-0.685895
GATA5	0.00390332	-0.688497
ELOA3	0.0221949	-0.726835
HAS1	0.00484773	-0.744266
SRARP	0.0105438	-0.792392
