# Supplementary material for: The spatial transcriptomic landscape of non-small cell lung cancer brain metastasis
Source: Nat Commun. 2022 Oct 10;13:5983. doi: 10.1038/s41467-022-33365-y (PMC9551067; doi:10.1038/s41467-022-33365-y)
Supplement: Supplementary file 9 — Source Data [file 41467_2022_33365_MOESM9_ESM.xlsx]

## Sheet: Figure 1b-e
Fig. 1b-e
Gene#	L01	L02	L04	L05	L07	L09	L11	L12	L13	L14	L15	L16	L17	L19	L20	L03	L22	L21	L18	L24	L26	L40	L29	L34	L32	L43	L30	L35	L37	L44	TIME-L05	TIME-L12a	TIME-L15	TIME-L19	TIME-L12b	TIME-L18	TIME-L24a	TIME-L24b	TIME-L26	TIME-L29	TIME-L32	TIME-L43	TIME-L30	TIME-L35	TIME-L40	mLN01	mLN02	mLN03	mLN04
A1BG	35.46	37.75	20.89	18.93	26.6	10.84	35.47	31.04	19.66	30	39.77	39.54	19.47	19.59	18.05	28.52	18.55	19.7	32.31	36.42	28.3	21.77	39.45	24.66	33.86	32.52	45.52	31.86	27.15	39.83	23.91	26.93	31.46	53.21	43.82	63.03	24.99	22.76	39.69	30.99	29.59	34.74	51.82	21.01	54.01	22.28	22.63	21.34	38.74
A1CF	44.99	43.3	26.24	30.65	37.85	33.96	41.38	31.38	40.87	62.07	35.83	36.78	28.58	38.81	28.43	50.46	42.15	35.33	52.86	36.42	41.83	43.54	42.49	64.49	41.38	60.7	39.02	81.94	42.06	64.49	59.78	28.21	42.17	29.56	57.94	60.23	41.06	45.52	44.35	50.36	40.97	53.91	46.22	31.51	54.01	43.02	34.98	41.96	54.24
A2M	91.57	63.29	268.58	52.28	192.31	80.2	79.22	63.45	93.63	91.04	58.83	101.16	62.47	37.36	81.44	412.43	77.55	59.11	434.65	3755.5	38.14	58.39	100.15	89.15	89.54	88.87	97.55	63.73	458.41	89.15	521.43	1156.6	904.4	469.4	342.75	221.3	3620.3	1502.2	548.59	473.62	1167.6	319.85	359.97	493.73	922.77	108.71	76.13	110.25	277
A2ML1	38.64	66.62	32.94	35.16	33.76	38.3	48.48	27.93	40.35	62.07	41.74	40.46	28.07	33.01	24.59	32.91	50.58	42.12	38.18	40.97	49.21	26.72	48.56	49.31	33.86	82.37	52.02	50.07	36.74	89.15	44.14	39.75	51.55	49.66	56.96	58.83	64.27	39.83	51.36	41.65	50.07	69.48	47.62	77.04	67.9	31.88	80.24	40.54	49.72
A3GALT2	31.23	28.87	21.15	18.93	23.53	28.9	27.19	20	27.93	51.73	28.59	34.03	23.01	24.3	22.28	18.65	20.23	23.78	41.12	13.66	34.45	21.77	30.35	30.35	23.32	52.02	39.02	36.42	37.27	47.42	43.22	20.52	23.43	36.65	37.49	51.82	30.35	31.3	30.35	26.15	35.28	45.52	35.02	59.53	44.75	19.59	16.97	47.66	27.12
A4GALT	77.28	147.67	88.63	94.65	35.8	50.58	65.03	105.87	136.56	68.28	91.7	63.45	40.97	71.09	39.18	49.36	129.82	142.68	64.61	59.18	59.05	83.13	66.76	89.15	36.12	95.38	65.03	100.15	61.76	79.66	74.49	52.57	85.69	70.94	74.98	75.64	67.84	56.9	74.7	88.14	80.8	100.63	89.64	105.05	72.53	66.84	82.81	41.96	71.03
A4GNT	39.7	32.2	24.37	22.54	19.44	32.52	33.11	27.93	38.28	46.56	42.07	40.46	25.04	23.21	24.2	31.81	28.66	33.29	41.12	63.73	39.37	36.61	63.73	34.14	39.13	43.35	65.03	68.28	39.93	41.73	50.58	17.95	39.5	48.48	45.28	37.82	44.63	25.61	42.02	39.71	58.04	51.51	51.82	77.04	52.47	32.65	29.32	48.37	40.68
AAAS	64.05	58.84	56.23	65.8	90.02	78.76	81.58	67.94	61.56	77.59	62.78	87.36	80.93	57.67	68.38	78.98	77.55	80.17	67.55	72.83	81.2	62.34	75.87	55	79	60.7	45.52	81.94	74.54	92.94	70.81	64.11	83.01	74.49	69.13	95.24	64.27	68.28	88.71	80.39	75.11	74.27	78.44	73.53	70.98	66.07	61.21	93.18	80.07
AACS	69.34	54.4	78.19	68.51	64.45	89.6	241.2	66.9	92.08	70.35	74.94	74.49	200.8	123.32	102.57	54.84	92.73	108.71	126.28	59.18	93.5	79.17	69.8	68.28	63.2	60.7	117.05	122.91	102.76	73.97	57.02	51.29	75.65	67.4	66.7	120.46	62.48	59.75	60.7	65.86	69.42	89.84	77.04	122.56	58.64	69.53	64.3	71.13	78.77
AADAC	40.23	41.08	24.64	31.55	28.64	22.4	44.93	21.04	103.46	50.69	44.7	41.38	172.73	29.38	28.04	40.59	33.72	33.97	20.56	91.04	44.29	38.59	257.95	49.31	45.9	65.03	84.54	50.07	36.2	77.77	36.78	43.6	34.14	37.84	49.66	54.63	42.84	36.99	44.35	54.24	43.25	53.91	53.22	52.52	58.64	33.04	35.49	39.12	80.07
AADACL2	46.05	38.86	34.01	20.73	30.69	32.52	35.47	27.59	37.76	41.38	47	47.82	24.28	29.74	24.59	27.42	20.23	29.22	52.86	45.52	44.29	33.65	33.38	43.62	36.12	62.86	32.52	50.07	38.87	55	45.06	32.06	44.85	29.56	46.74	36.42	37.49	31.3	37.35	52.3	45.52	51.51	51.82	77.04	61.72	36.49	28.29	39.12	41.32
AADACL3	43.4	17.76	29.99	24.34	29.67	40.46	28.38	33.45	33.11	43.45	39.77	49.66	32.37	28.29	27.66	35.1	40.46	27.18	41.12	50.07	40.6	25.73	60.7	37.93	31.6	52.02	71.53	40.97	31.94	55	38.62	32.06	27.45	30.74	44.3	46.22	42.84	39.83	39.69	34.87	54.63	40.73	50.42	70.03	43.21	37.65	24.18	30.58	36.16
AADACL4	41.82	26.65	26.24	32.45	27.62	39.74	52.02	35.87	35.69	42.42	35.5	56.1	24.78	33.73	30.35	35.1	30.35	33.29	44.05	54.63	45.52	30.68	88.01	64.49	43.64	71.53	52.02	31.86	40.46	64.49	57.02	38.47	44.85	41.38	53.07	50.42	49.98	39.83	42.02	55.21	52.35	64.69	50.42	80.54	69.44	37.26	28.29	41.96	40.68
AADAT	40.23	17.76	25.44	23.44	51.15	18.79	15.37	23.8	28.45	74.49	38.13	35.87	26.81	105.19	21.51	36.2	28.66	28.54	8.81	40.97	34.45	18.8	39.45	49.31	45.15	26.01	52.02	40.97	37.8	36.04	42.3	24.36	29.45	48.48	45.28	43.42	33.92	34.14	30.35	44.55	35.28	63.49	47.62	63.03	40.12	34.96	20.57	35.56	47.14
AAGAB	91.04	112.14	68.28	117.18	99.23	177.75	87.5	106.56	152.6	127.25	117.01	101.16	153.76	111.72	111.79	103.11	106.22	82.89	111.6	95.59	126.72	73.23	106.22	79.66	92.55	88.87	97.55	72.83	121.92	98.63	107.6	96.17	106.44	98.14	93.96	86.84	83.9	102.42	95.71	74.58	78.52	94.64	77.04	108.55	95.67	89.12	102.36	89.62	99.44
AAK1	98.98	146.56	85.15	82.93	87.97	88.87	82.77	72.08	73.45	81.73	58.5	80.01	83.2	76.9	64.54	76.78	84.3	54.35	79.3	77.39	97.19	72.24	94.08	55	67.72	88.87	78.04	63.73	100.09	134.67	102.08	116.69	114.47	101.68	115.39	89.64	124.96	119.49	105.05	107.51	127.46	115	123.26	84.04	103.39	117.55	134.25	78.95	122.04
AAMDC	44.46	49.96	55.16	54.08	58.31	49.86	43.75	39.66	32.07	62.07	49.63	62.53	30.6	174.47	36.88	50.46	30.35	34.65	64.61	54.63	49.21	29.69	54.63	60.7	35.36	62.86	45.52	40.97	41	47.42	53.34	43.6	52.89	53.21	55.02	56.03	44.63	28.45	42.02	47.46	55.76	64.69	42.02	59.53	44.75	55.32	47.32	39.12	68.44
AAMP	195.85	197.63	222.25	338.03	223	182.09	222.29	227.61	328.48	192.43	200.49	206	392.49	229.96	248.93	221.57	197.26	198.39	164.46	150.22	303.89	351.31	176.02	278.82	225.73	229.77	130.06	236.71	322.64	201.05	241.86	209.01	200.83	202.19	219.09	166.68	169.59	244.68	219.44	173.37	200.29	201.25	190.49	175.08	154.31	189.77	227.35	169.99	215.02
AANAT	53.46	32.2	32.13	19.83	28.64	43.35	68.58	27.59	41.9	63.11	61.13	51.5	34.9	39.9	34.19	40.59	37.09	41.44	49.93	68.28	43.06	43.54	30.35	37.93	33.11	60.7	65.03	77.39	54.84	49.31	58.86	41.03	60.25	36.65	70.11	67.23	42.84	71.13	67.7	51.33	51.21	56.3	61.63	84.04	61.72	38.03	34.98	44.1	61.34
AAR2	75.69	112.14	53.02	70.31	76.72	59.97	112.33	85.18	87.94	66.21	93.01	69.89	126.45	54.41	54.55	88.85	80.93	86.97	76.36	59.18	70.13	72.24	97.11	64.49	76.75	75.87	123.56	118.36	87.85	85.35	68.05	66.68	87.7	63.85	84.23	86.84	73.19	91.04	56.03	83.29	83.08	79.06	93.84	91.04	86.41	68.76	113.67	82.51	63.92
AARD	39.7	34.42	29.19	34.25	22.5	36.85	22.47	38.97	30	40.35	48.64	33.11	27.57	33.37	44.18	37.29	38.78	26.5	38.18	68.28	50.44	18.8	33.38	43.62	37.62	45.52	32.52	31.86	39.93	45.52	34.95	26.93	37.49	31.92	48.2	56.03	37.49	36.99	30.35	49.4	38.69	53.91	70.03	59.53	44.75	35.73	38.06	61.88	42.62
AARS1	189.5	104.37	162.54	128	206.64	179.19	182.09	152.08	395.21	154.15	122.6	132.43	282.99	291.63	138.29	229.25	212.43	161.7	264.32	91.04	430.61	81.15	212.43	146.05	178.32	86.71	416.19	163.88	184.75	106.22	189.44	137.2	123.84	127.7	103.7	140.07	116.03	145.1	163.41	179.18	106.98	98.23	151.27	105.05	117.28	163.65	135.28	241.12	129.14
AARS2	59.28	65.51	55.96	64	55.24	57.8	73.31	62.42	47.07	64.14	63.43	67.13	46.53	52.96	55.32	58.14	70.81	45.52	61.67	59.18	62.75	95.99	39.45	73.97	61.7	69.37	45.52	72.83	46.85	58.8	56.1	57.7	67.61	67.4	66.21	68.63	58.91	71.13	46.69	72.64	66.01	68.28	77.04	49.02	60.18	56.47	61.21	78.24	70.38
AARSD1	88.93	101.04	93.99	88.34	111.5	91.77	122.97	75.18	114.32	135.53	101.23	119.55	101.66	113.53	126.77	109.69	74.18	99.2	105.73	72.83	105.81	101.93	91.04	81.56	98.57	138.73	97.55	95.59	124.58	81.56	91.04	62.83	91.04	109.96	88.61	96.65	94.61	68.28	81.7	80.39	77.39	98.23	78.44	87.54	106.47	67.99	87.44	87.49	98.79
AASDH	29.11	23.32	15	25.24	16.37	18.06	22.47	19.66	16.04	30	26.29	37.7	13.4	21.76	20.36	25.23	26.98	20.38	29.37	31.86	27.07	21.77	27.31	26.55	15.05	32.52	45.52	27.31	28.22	28.45	31.27	21.8	20.08	18.92	29.21	19.61	30.35	22.76	28.01	31.96	22.76	40.73	33.62	42.02	37.03	23.05	20.57	22.05	16.14
AASDHPPT	47.64	83.27	66.68	94.65	74.68	87.43	78.04	82.42	113.8	100.35	101.56	93.8	77.39	85.96	99.88	91.04	84.3	99.2	49.93	86.49	71.36	102.92	91.04	100.53	64.71	110.55	71.53	72.83	70.81	92.94	88.28	82.07	74.98	104.05	89.58	68.63	66.05	85.35	65.36	105.57	75.11	61.09	86.84	98.05	81.78	61.08	83.33	100.29	104.6
AASS	67.22	18.87	28.92	37.86	46.03	46.97	62.67	42.42	33.11	81.73	40.1	53.34	34.9	62.39	84.13	54.84	111.27	40.77	76.36	127.46	94.73	143.49	72.83	39.83	51.92	60.7	78.04	72.83	95.3	58.8	63.45	41.03	57.57	49.66	63.78	99.45	51.77	82.51	67.7	61.02	63.73	75.47	71.43	84.04	91.04	47.63	33.95	41.25	45.84
AATF	64.05	167.65	165.75	104.56	147.3	76.59	69.76	83.46	187.78	82.77	64.75	90.12	108.49	84.15	97.19	116.27	87.67	107.35	67.55	59.18	137.79	49.48	48.56	68.28	69.22	121.39	39.02	54.63	84.65	81.56	65.29	76.94	60.92	68.58	72.54	56.03	62.48	88.2	74.7	71.67	66.01	64.69	65.83	31.51	44.75	57.62	97.21	78.95	106.54
AATK	32.82	14.43	24.1	22.54	30.69	33.96	35.47	25.86	32.59	81.73	75.92	34.95	19.73	32.28	18.82	46.07	28.66	28.54	44.05	68.28	36.91	48.49	36.42	22.76	25.58	34.68	32.52	50.07	31.94	28.45	32.19	20.52	32.8	41.38	36.03	30.81	35.7	48.37	39.69	32.93	43.25	58.7	65.83	35.02	37.03	23.05	24.18	24.89	38.1
ABAT	41.29	27.76	25.97	27.94	20.46	25.29	99.32	38.97	33.11	52.76	49.63	43.22	26.55	50.42	39.95	37.29	25.29	42.8	55.8	50.07	50.44	73.23	57.66	28.45	36.87	60.7	45.52	77.39	72.41	53.11	36.78	51.29	39.5	44.93	51.12	51.82	55.34	42.68	42.02	44.55	63.73	49.12	61.63	70.03	54.01	78.37	30.86	53.35	40.68
ABCA1	137.09	216.5	118.89	85.63	106.39	35.41	37.84	146.56	37.24	65.18	83.48	46.9	47.8	43.89	63.77	64.72	62.38	76.77	64.61	136.56	89.81	69.27	124.42	62.59	60.19	56.36	45.52	45.52	57.5	87.25	95.64	138.49	124.51	112.33	95.42	137.26	258.85	102.42	114.39	165.62	106.98	115	103.65	87.54	87.96	96.8	221.18	68.28	138.18
ABCA10	35.46	23.32	31.06	21.63	31.71	33.24	47.29	37.93	34.14	54.83	45.03	52.42	33.38	26.84	34.57	41.68	21.92	36.01	35.24	54.63	44.29	30.68	57.66	53.11	31.6	54.19	71.53	77.39	38.87	39.83	62.53	33.34	45.52	39.02	51.12	61.63	73.19	71.13	35.02	53.27	67.14	67.08	67.23	45.52	69.44	30.73	28.29	39.12	47.14
ABCA12	52.93	35.53	26.24	31.55	28.64	38.3	40.2	52.76	67.25	57.94	37.8	41.38	254.67	100.84	42.26	42.78	60.7	44.16	29.37	45.52	79.97	29.69	81.94	111.91	45.9	80.2	104.05	40.97	35.67	62.59	41.38	29.49	41.5	48.48	51.61	47.62	35.7	36.99	42.02	55.21	53.49	64.69	42.02	56.03	52.47	36.49	30.86	43.39	36.16
ABCA13	42.87	165.43	30.79	57.69	31.71	43.35	28.38	29.31	34.14	72.42	66.39	60.7	30.6	57.31	33.8	29.62	26.98	37.37	38.18	54.63	47.98	39.58	66.76	58.8	40.63	60.7	104.05	59.18	54.31	56.9	45.06	34.62	49.54	44.93	47.71	64.43	69.62	54.06	42.02	51.33	40.97	73.07	60.23	126.06	58.64	35.34	105.44	51.92	41.32
ABCA2	64.05	32.2	54.89	48.68	46.03	23.12	40.2	19.66	45.52	48.63	62.45	44.14	32.37	32.64	58.01	65.81	48.89	44.16	61.67	63.73	56.59	77.19	63.73	41.73	41.38	71.53	45.52	45.52	67.08	36.04	63.45	65.4	58.24	54.39	66.7	77.04	42.84	62.59	77.04	62.95	66.01	75.47	63.03	77.04	67.9	63.77	68.41	61.17	52.3
ABCA3	96.34	45.52	598.2	23.44	103.32	223.27	101.68	29.66	31.55	78.63	50.62	59.78	31.61	95.4	316.54	78.98	512.54	24.46	349.49	1060.7	201.77	470.06	75.87	96.73	566.57	67.2	78.04	109.25	247.04	37.93	50.58	35.9	42.84	47.29	56.48	250.72	51.77	51.21	58.36	53.27	58.04	44.32	44.82	49.02	74.07	107.18	60.7	133.72	142.05
ABCA4	33.88	23.32	25.71	23.44	30.69	33.24	36.65	28.28	25.86	50.69	33.85	45.98	27.06	27.93	29.2	41.68	40.46	28.54	29.37	36.42	38.14	28.7	81.94	41.73	26.33	47.69	58.53	22.76	43.13	34.14	45.98	39.75	43.51	39.02	53.55	56.03	55.34	28.45	44.35	43.58	37.56	38.33	46.22	24.51	46.29	34.57	29.83	39.83	51.01
ABCA5	46.58	46.63	25.17	52.28	32.73	50.58	49.66	74.83	45.52	75.52	55.55	79.09	41.98	38.09	46.87	39.49	50.58	82.89	58.74	68.28	65.21	66.3	75.87	58.8	37.62	41.19	91.04	68.28	56.44	56.9	79.09	55.14	58.24	72.12	74	56.03	66.05	76.82	58.36	108.48	72.83	79.06	81.24	70.03	60.18	49.17	50.41	52.63	54.88
ABCA6	39.17	15.54	32.13	20.73	27.62	24.57	28.38	20	31.55	48.63	31.22	43.22	25.8	21.76	23.43	32.91	26.98	20.38	11.75	63.73	25.84	28.7	54.63	34.14	27.09	52.02	32.52	18.21	29.82	32.24	51.5	41.03	61.59	54.39	65.73	60.23	96.4	113.8	58.36	61.02	87.63	52.71	46.22	38.52	54.01	28.43	21.09	32.72	35.51
ABCA7	38.11	34.42	28.65	28.85	24.55	92.49	60.3	29.31	33.62	90.01	62.12	80.01	51.59	54.05	49.55	82.27	50.58	61.83	58.74	77.39	45.52	69.27	60.7	34.14	56.43	106.22	58.53	54.63	40.46	43.62	65.29	38.47	62.93	53.21	62.32	49.02	66.05	65.44	53.69	81.36	66.01	71.88	63.03	87.54	43.21	27.27	31.38	51.21	57.47
ABCA8	53.46	23.32	30.53	34.25	29.67	32.52	29.56	28.28	40.35	50.69	47.33	49.66	26.55	27.2	29.58	28.52	38.78	36.69	35.24	113.8	47.98	31.67	72.83	47.42	42.89	41.19	39.02	86.49	46.85	62.59	42.3	26.93	42.17	57.94	66.21	39.22	155.31	102.42	51.36	45.52	63.73	71.88	56.03	77.04	54.01	34.96	24.69	32.01	52.95
ABCA9	40.23	32.2	29.72	22.54	30.69	34.68	36.65	25.52	28.45	61.04	43.38	39.54	29.84	31.56	34.19	24.13	32.03	41.44	61.67	63.73	28.3	33.65	72.83	37.93	24.83	52.02	45.52	45.52	43.66	30.35	64.37	38.47	66.27	65.03	58.91	50.42	78.55	102.42	42.02	52.3	69.42	59.9	82.64	56.03	74.07	28.43	23.66	39.12	53.59
ABCB1	45.52	24.43	39.9	45.07	36.83	36.13	33.11	33.8	37.76	42.42	55.22	33.11	29.08	31.19	34.19	39.49	33.72	37.37	35.24	45.52	36.91	35.63	42.49	49.31	39.13	54.19	39.02	45.52	36.2	36.04	42.3	41.03	44.18	48.48	61.83	60.23	78.55	56.9	39.69	48.43	62.59	74.27	53.22	77.04	57.09	40.34	36.52	45.52	45.84
ABCB10	94.75	85.49	94.79	87.44	76.72	104.05	133.61	145.88	71.9	84.84	109.78	80.93	89.02	83.43	102.57	91.04	151.74	116.86	155.65	81.94	127.95	95.99	88.01	66.39	71.48	117.05	52.02	132.01	120.86	96.73	70.81	106.43	99.08	95.77	117.33	127.46	78.55	91.04	102.71	82.33	87.63	86.25	95.24	80.54	121.9	94.88	82.3	71.13	103.96
ABCB11	53.99	51.07	28.65	31.55	27.62	30.35	42.57	32.42	45.52	57.94	42.73	62.53	31.61	28.29	41.49	29.62	26.98	36.01	55.8	50.07	55.36	46.51	72.83	36.04	35.36	58.53	45.52	63.73	53.24	45.52	51.5	38.47	54.22	70.94	60.86	64.43	42.84	59.75	39.69	57.14	53.49	75.47	60.23	94.54	52.47	34.19	31.38	49.08	51.66
ABCB4	29.11	36.64	24.9	20.73	17.39	26.01	36.65	24.14	19.14	37.24	38.13	35.87	18.46	28.29	23.05	23.03	35.41	23.78	29.37	27.31	47.98	21.77	48.56	22.76	25.58	28.18	45.52	36.42	26.09	18.97	34.03	28.21	39.5	34.29	43.82	49.02	33.92	28.45	25.68	34.87	23.9	41.93	51.82	31.51	33.95	31.12	31.38	32.01	34.87
ABCB5	44.46	37.75	28.12	26.14	34.78	30.35	37.84	29.31	41.38	61.04	52.59	48.74	31.36	39.54	26.51	32.91	30.35	33.97	58.74	50.07	50.44	39.58	51.59	41.73	39.13	60.7	45.52	68.28	50.58	68.28	45.06	32.06	49.54	57.94	55.99	82.64	46.41	22.76	49.02	61.02	47.8	64.69	70.03	35.02	63.27	33.8	43.72	35.56	47.78
ABCB6	76.75	141	75.51	41.46	47.06	49.86	42.57	41.04	262.26	83.8	65.08	80.01	435.23	47.88	103.34	75.69	62.38	100.55	38.18	40.97	79.97	81.15	84.97	159.32	44.39	52.02	78.04	63.73	172.5	64.49	44.14	46.16	38.83	47.29	72.06	58.83	44.63	31.3	32.68	47.46	42.11	65.89	74.23	63.03	50.92	45.33	90.53	92.47	61.34
ABCB7	58.75	63.29	53.55	55.89	34.78	38.3	66.21	58.97	38.28	77.59	67.38	61.61	54.63	48.97	42.64	32.91	74.18	39.41	55.8	31.86	59.05	55.42	57.66	45.52	39.88	82.37	45.52	59.18	84.65	55	46.9	70.53	78.99	76.85	75.95	70.03	48.2	59.75	30.35	63.92	58.04	67.08	75.64	87.54	61.72	46.87	50.41	61.17	52.3
ABCB8	65.64	95.48	89.7	91.04	55.24	72.98	89.86	220.02	103.97	100.35	75.92	115.87	88.26	54.77	90.66	81.17	118.02	97.16	82.23	81.94	86.12	70.26	75.87	142.25	171.55	91.04	84.54	40.97	117.66	72.08	72.65	82.07	82.34	62.67	88.61	60.23	73.19	93.89	107.38	94.92	72.83	100.63	91.04	105.05	81.78	63.77	68.92	76.82	72.96
ABCB9	84.69	102.15	66.14	72.11	70.58	109.11	138.34	80.35	108.11	140.7	112.74	78.17	148.2	98.66	80.67	98.72	69.12	69.98	123.35	113.8	92.27	115.78	124.42	51.21	94.8	99.71	188.59	213.95	107.55	134.67	118.63	78.22	107.78	135.97	97.86	126.06	87.47	73.97	81.7	95.89	99.01	140.16	124.66	157.57	138.88	92.2	91.56	133.01	102.02
ABCC1	78.34	370.83	85.69	76.62	109.46	65.75	121.78	34.14	202.78	94.15	87.1	76.33	142.89	60.94	82.98	106.4	92.73	69.98	76.36	36.42	62.75	112.81	103.18	81.56	77.5	67.2	136.56	132.01	86.25	91.04	85.52	66.68	85.02	91.04	85.2	60.23	71.41	76.82	63.03	92.01	99.01	83.85	105.05	77.04	78.7	62.23	288.56	88.91	61.34
ABCC10	42.87	53.29	62.93	40.56	70.58	72.26	68.58	75.18	64.66	75.52	67.05	88.28	39.7	47.15	81.44	74.59	85.98	47.56	61.67	36.42	41.83	88.07	48.56	32.24	66.21	86.71	52.02	54.63	72.41	89.15	51.5	67.96	73.64	63.85	64.27	54.63	74.98	88.2	51.36	49.4	69.42	58.7	67.23	49.02	52.47	56.47	88.99	81.08	89.11
ABCC11	47.64	33.31	34.27	24.34	33.76	33.24	31.92	31.04	39.31	48.63	38.45	34.03	27.82	31.92	29.96	35.1	32.03	30.57	35.24	50.07	52.9	32.66	72.83	53.11	38.37	67.2	45.52	68.28	41.53	66.39	63.45	44.88	38.16	44.93	54.53	46.22	55.34	54.06	37.35	53.27	47.8	64.69	53.22	56.03	58.64	37.65	32.4	35.56	45.84
ABCC12	51.87	25.54	31.86	36.06	27.62	171.97	37.84	26.9	39.83	73.45	47.33	45.06	33.89	30.11	23.43	47.17	40.46	29.22	32.31	31.86	40.6	27.71	60.7	34.14	35.36	69.37	45.52	59.18	45.79	45.52	55.18	38.47	47.53	57.94	58.91	64.43	69.62	62.59	42.02	48.43	63.73	67.08	42.02	63.03	52.47	41.87	27.78	44.81	38.1
ABCC2	34.41	71.06	20.08	13.52	22.5	22.4	33.11	28.97	240.02	37.24	34.51	31.27	303.98	21.04	128.3	31.81	30.35	152.19	26.43	4.55	23.38	25.73	39.45	149.84	21.07	32.52	39.02	27.31	51.11	34.14	37.7	33.34	30.12	41.38	38.95	37.82	41.06	36.99	37.35	49.4	34.14	46.72	36.42	45.52	40.12	29.2	23.15	37.7	30.35
ABCC3	339.29	253.14	258.4	47.77	205.61	352.61	145.43	68.63	682.82	638.33	113.39	632.7	642.1	609.01	519.37	355.4	116.33	300.3	41.12	122.91	439.22	221.67	200.29	390.72	281.4	359.83	117.05	159.32	456.81	75.87	65.29	82.07	91.71	128.88	110.52	112.05	141.03	105.27	137.73	69.73	103.56	95.83	86.84	84.04	72.53	245.85	453.67	617.38	187.25
ABCC4	43.4	116.58	40.97	46.87	35.8	27.46	47.29	18.62	27.42	44.49	84.47	54.26	23.01	143.64	38.8	38.39	28.66	38.73	167.4	59.18	33.22	185.05	84.97	47.42	39.88	65.03	39.02	45.52	67.08	62.59	44.14	37.19	55.56	41.38	37.49	133.06	58.91	39.83	25.68	55.21	40.97	46.72	53.22	52.52	38.58	33.04	83.84	268.15	47.14
ABCC5	72.52	681.71	61.05	50.48	99.23	54.91	69.76	38.62	111.22	72.42	268.2	88.28	107.48	49.69	47.25	69.1	55.64	82.89	55.8	81.94	45.52	121.72	118.36	87.25	120.39	78.04	117.05	68.28	113.4	350.89	64.37	92.32	99.08	66.21	93.48	86.84	135.67	65.44	77.04	70.7	89.9	77.87	79.84	94.54	101.84	85.66	643.47	82.51	75.55
ABCC6	71.46	35.53	59.98	27.94	75.7	123.56	177.36	35.18	45	114.84	133.11	66.21	56.14	54.05	58.77	80.07	138.25	50.28	91.04	113.8	61.52	88.07	106.22	60.7	120.39	71.53	117.05	86.49	126.18	58.8	55.18	46.16	70.29	66.21	73.52	99.45	53.55	85.35	86.37	71.67	64.87	70.68	70.03	66.53	81.78	78.37	38.06	101.71	51.01
ABCC8	60.87	45.52	31.6	29.75	23.53	36.85	83.95	33.11	43.45	48.63	55.87	50.58	35.91	34.82	37.65	46.07	43.84	42.8	26.43	50.07	71.36	52.45	69.8	51.21	39.88	65.03	65.03	77.39	50.58	37.93	49.66	39.75	65.6	49.66	56.48	68.63	60.7	59.75	60.7	45.52	56.9	63.49	89.64	98.05	55.55	49.94	38.06	34.14	43.91
ABCC9	30.7	18.87	40.17	28.85	15.34	29.62	28.38	18.97	34.14	30	29.58	44.14	20.74	20.68	19.98	30.71	28.66	25.82	14.68	22.76	15.99	22.76	48.56	32.24	27.09	67.2	26.01	40.97	137.36	51.21	54.26	66.68	61.59	47.29	51.12	47.62	53.55	31.3	42.02	37.77	50.07	63.49	53.22	56.03	52.47	22.28	19.03	24.18	32.93
ABCD1	67.75	47.74	56.5	70.31	83.88	75.87	76.85	87.94	51.73	77.59	61.46	80.01	71.32	51.87	44.18	53.75	42.15	66.58	67.55	72.83	51.67	70.26	81.94	55	85.78	97.55	97.55	59.18	63.89	83.46	68.05	61.55	92.38	83.95	70.11	93.84	89.26	45.52	58.36	92.01	86.49	79.06	88.24	59.53	87.96	76.83	133.73	56.9	77.48
ABCD2	46.58	33.31	27.31	24.34	32.73	31.79	37.84	34.14	31.55	46.56	41.08	41.38	36.92	31.56	31.12	36.2	32.03	40.09	49.93	27.31	44.29	34.64	57.66	39.83	51.16	47.69	58.53	63.73	45.26	56.9	64.37	53.86	50.21	60.3	84.23	68.63	62.48	71.13	56.03	75.55	72.83	85.05	75.64	63.03	97.21	38.41	44.24	44.1	51.66
ABCD3	49.76	48.85	60.78	71.21	92.07	57.8	36.65	62.76	61.04	79.66	79.54	83.69	83.46	53.32	56.09	80.07	80.93	93.76	49.93	127.46	71.36	47.5	78.9	89.15	89.54	104.05	52.02	45.52	59.1	55	55.18	39.75	39.5	36.65	39.92	40.62	58.91	42.68	60.7	43.58	42.11	59.9	58.83	70.03	58.64	48.4	45.78	95.31	73.61
ABCD4	84.16	96.59	78.19	52.28	63.42	59.97	86.31	58.28	51.21	86.9	98.93	137.02	47.04	60.21	72.22	54.84	60.7	55.71	58.74	86.49	66.44	56.41	78.9	39.83	58.69	45.52	78.04	54.63	67.08	55	74.49	79.5	86.36	73.31	85.69	88.24	89.26	68.28	107.38	51.33	77.39	98.23	67.23	84.04	66.35	75.29	116.25	59.75	89.75
ABCE1	83.63	114.36	162.54	69.41	97.18	97.55	70.94	235.88	125.18	75.52	82.5	80.01	87.75	67.83	101.03	88.85	53.95	151.51	61.67	81.94	140.25	64.32	51.59	113.8	91.04	73.7	136.56	45.52	53.77	92.94	83.69	137.2	73.64	79.22	79.36	68.63	55.34	76.82	102.71	89.11	79.66	63.49	74.23	73.53	78.7	75.68	89.5	72.55	113.64
ABCF1	65.64	79.94	98	162.25	140.14	107.66	57.94	138.63	75.01	78.63	85.46	101.16	87	84.51	98.34	103.11	89.36	94.44	67.55	59.18	139.02	163.28	112.29	117.6	128.66	106.22	71.53	150.22	92.64	123.29	88.28	89.76	89.03	74.49	80.82	95.24	73.19	56.9	88.71	90.07	116.08	79.06	110.65	77.04	83.33	89.12	90.53	91.04	120.1
ABCF2	106.92	146.56	230.55	125.3	142.19	104.77	144.25	226.23	137.6	99.32	139.36	121.39	126.95	68.55	159.04	112.98	112.96	160.34	55.8	72.83	124.26	93.02	97.11	159.32	172.3	123.56	78.04	54.63	145.88	100.53	88.28	111.56	87.03	86.31	81.31	85.44	69.62	85.35	109.72	81.36	71.7	113.8	70.03	119.06	89.5	99.11	98.76	95.31	96.85
ABCF3	116.45	162.1	94.26	116.28	119.69	79.48	79.22	76.56	114.32	69.32	103.2	75.41	94.58	78.71	57.62	64.72	102.84	68.62	85.17	72.83	60.28	122.71	88.01	92.94	90.29	88.87	84.54	68.28	103.82	165.01	100.24	75.66	66.94	83.95	80.33	109.25	83.9	76.82	81.7	92.01	112.67	85.05	88.24	49.02	84.87	82.21	134.76	84.64	94.92
ABCG1	73.58	56.62	43.11	67.61	43.99	26.01	105.23	266.92	37.24	73.45	74.61	57.94	54.88	54.77	44.56	49.36	37.09	149.47	252.57	81.94	39.37	181.1	291.34	55	153.49	52.02	58.53	81.94	62.29	43.62	85.52	148.75	102.42	109.96	117.82	135.86	178.51	108.11	79.37	176.27	93.32	62.29	86.84	70.03	92.59	76.06	115.73	46.94	60.7
ABCG2	25.94	18.87	19.28	11.72	18.41	15.9	14.19	33.11	24.31	32.07	28.59	33.11	29.84	14.51	24.2	28.52	18.55	26.5	20.56	31.86	39.37	22.76	39.45	30.35	24.83	30.35	45.52	45.52	22.89	32.24	23.91	26.93	36.15	39.02	40.41	39.22	39.27	34.14	30.35	37.77	45.52	49.12	32.22	42.02	35.49	21.13	18.52	27.74	23.24
ABCG4	41.82	35.53	22.76	27.04	27.62	23.84	57.94	29.31	32.07	50.69	47	43.22	25.04	26.12	27.27	44.97	30.35	40.77	38.18	36.42	33.22	31.67	33.38	36.04	39.13	58.53	32.52	59.18	41	28.45	41.38	29.49	45.52	49.66	55.02	70.03	49.98	65.44	53.69	39.71	42.11	46.72	32.22	70.03	57.09	36.11	21.6	36.99	53.59
ABCG5	38.11	39.97	28.38	33.35	26.6	33.96	39.02	28.28	41.9	68.28	43.71	44.14	34.9	31.19	28.43	34	43.84	38.05	38.18	18.21	46.75	77.19	51.59	37.93	26.33	62.86	52.02	104.7	42.59	64.49	57.02	38.47	55.56	41.38	52.09	61.63	41.06	34.14	49.02	45.52	37.56	64.69	54.63	80.54	63.27	38.41	34.46	32.72	51.66
ABCG8	44.46	31.09	33.74	22.54	25.57	30.35	40.2	27.59	40.87	49.66	48.32	57.02	38.95	40.26	36.88	53.75	42.15	45.52	20.56	13.66	40.6	72.24	57.66	37.93	45.9	49.86	32.52	63.73	43.13	66.39	45.98	37.19	56.23	59.12	55.02	58.83	58.91	54.06	37.35	58.11	66.01	69.48	70.03	70.03	58.64	38.8	32.92	46.94	59.4
ABHD1	32.29	22.21	27.04	28.85	25.57	27.46	34.29	24.14	25.35	43.45	31.88	42.3	25.8	30.11	21.9	23.03	18.55	29.89	32.31	50.07	28.3	44.53	60.7	32.24	30.1	26.01	13.01	22.76	38.33	45.52	51.5	28.21	34.81	30.74	46.25	39.22	46.41	48.37	42.02	45.52	42.11	38.33	42.02	42.02	43.21	34.96	26.75	29.87	41.32
ABHD10	49.76	37.75	38.56	43.27	36.83	38.3	27.19	24.14	39.31	50.69	41.74	41.38	47.54	32.64	21.9	36.2	45.52	36.69	32.31	54.63	45.52	34.64	54.63	36.04	29.34	49.86	39.02	45.52	36.2	64.49	36.78	38.47	40.17	20.1	53.07	54.63	39.27	51.21	46.69	40.68	45.52	53.91	49.02	45.52	43.21	33.42	27.78	43.39	57.47
ABHD11	77.81	28.87	93.72	173.07	90.02	229.05	94.59	80.35	132.43	168.64	156.12	90.12	127.71	85.24	105.26	89.95	177.03	48.24	61.67	54.63	86.12	120.73	72.83	163.12	276.14	88.87	52.02	86.49	85.19	81.56	57.94	58.99	77.65	60.3	64.75	74.23	53.55	71.13	56.03	63.92	76.25	76.67	61.63	59.53	57.09	74.14	56.07	108.82	77.48
ABHD12	95.28	72.17	59.98	184.79	157.53	85.98	121.78	64.14	204.85	99.32	83.15	98.4	106.72	92.13	106.79	84.46	106.22	129.09	135.1	109.25	131.64	117.76	91.04	123.29	141.45	97.55	71.53	91.04	136.83	79.66	72.65	107.71	100.41	105.23	102.24	82.64	149.95	76.82	107.38	101.7	96.73	83.85	112.05	108.55	108.02	101.41	97.73	89.62	76.19
ABHD12B	35.99	11.1	19.28	23.44	28.64	18.06	30.74	22.42	28.45	31.04	31.22	45.98	17.96	27.2	16.9	26.33	25.29	23.1	17.62	27.31	31.99	20.78	24.28	36.04	29.34	45.52	65.03	36.42	28.22	49.31	23.91	35.9	34.81	39.02	36.03	42.02	30.35	17.07	25.68	30.02	29.59	50.31	33.62	38.52	37.03	22.66	27.78	34.85	43.26
ABHD13	41.82	38.86	24.37	27.04	23.53	20.95	40.2	30.69	28.97	50.69	40.76	40.46	26.05	44.25	43.41	55.94	35.41	38.73	35.24	54.63	33.22	41.56	60.7	39.83	28.59	36.85	65.03	63.73	46.85	56.9	44.14	44.88	48.87	73.31	67.19	49.02	48.2	39.83	18.68	57.14	38.69	57.5	54.63	70.03	57.09	35.34	33.95	48.37	41.32
ABHD14A	40.23	47.74	50.07	27.04	42.96	39.02	81.58	46.21	54.32	68.28	81.84	51.5	31.36	43.16	54.93	48.26	60.7	78.81	38.18	63.73	44.29	48.49	51.59	45.52	41.38	67.2	39.02	31.86	74.54	53.11	53.34	56.42	52.22	60.3	68.65	60.23	73.19	56.9	67.7	66.83	67.14	71.88	67.23	73.53	44.75	47.25	44.24	73.26	60.05
ABHD14B	74.1	68.84	140.58	40.56	77.74	167.63	67.4	118.29	123.11	110.7	116.02	85.52	114.56	71.82	138.68	142.6	89.36	136.56	49.93	72.83	135.33	50.47	78.9	56.9	77.5	97.55	65.03	63.73	158.66	75.87	110.35	88.48	87.03	95.77	100.78	71.43	87.47	105.27	105.05	103.63	111.53	77.87	74.23	66.53	57.09	101.8	84.36	213.38	111.06
ABHD15	31.23	26.65	32.67	23.44	21.48	24.57	28.38	24.48	37.76	49.66	27.94	45.06	31.61	21.76	28.43	32.91	25.29	23.78	26.43	68.28	40.6	19.79	42.49	24.66	29.34	45.52	39.02	40.97	29.82	37.93	35.87	41.03	28.12	47.29	41.87	26.61	26.78	31.3	30.35	26.15	30.73	35.94	35.02	45.52	52.47	26.89	26.75	35.56	31.64
ABHD16A	348.29	481.86	180.48	565.19	661.85	269.51	906.88	342.44	436.07	839.04	770.08	380.72	293.36	547.34	419.87	515.54	682.82	462.69	751.84	518.94	212.84	617.51	1292.8	447.63	431.14	622.12	916.93	946.84	874.75	312.96	690.64	321.85	524.16	708.24	350.54	549.06	560.54	460.9	301.14	758.37	490.49	504.33	570.07	616.29	652.73	339.58	491.22	643.7	404.2
ABHD16B	34.93	31.09	28.92	19.83	18.41	36.13	37.84	22.76	33.11	50.69	31.22	38.62	26.05	21.04	27.27	41.68	25.29	31.93	38.18	40.97	34.45	46.51	24.28	30.35	33.86	52.02	19.51	31.86	36.2	49.31	40.46	24.36	34.14	33.11	50.63	50.42	30.35	48.37	46.69	41.65	34.14	47.92	40.62	45.52	49.38	29.58	30.35	49.08	40.03
ABHD17A	250.37	182.09	238.85	94.65	121.73	212.43	250.66	149.67	144.32	156.22	166.31	167.37	176.52	226.34	148.66	139.31	188.83	140.64	232.01	200.29	236.22	137.55	136.56	132.77	217.45	156.07	104.05	177.53	155.46	244.68	174.73	260.3	241.66	148.98	257.55	207.3	212.43	219.07	205.43	250.85	258.33	174.9	215.7	171.58	242.27	232.79	163.57	133.72	244.07
ABHD17B	62.46	45.52	53.29	61.3	55.24	44.8	43.75	46.56	48.63	45.52	67.05	37.7	41.22	46.43	34.57	69.1	53.95	69.3	35.24	63.73	49.21	39.58	60.7	70.18	51.92	47.69	52.02	86.49	59.1	58.8	61.61	48.73	59.58	61.48	60.86	58.83	53.55	79.66	49.02	64.89	59.18	58.7	64.43	80.54	75.61	62.23	46.29	60.46	68.44
ABHD17C	152.97	230.94	180.48	189.3	83.88	213.16	61.48	296.23	95.7	84.84	157.76	85.52	120.13	282.56	82.98	69.1	200.63	399.5	149.78	91.04	142.72	107.87	94.08	115.7	67.72	153.91	52.02	63.73	59.1	111.91	83.69	83.35	79.66	82.77	72.54	91.04	83.9	68.28	49.02	71.67	77.39	65.89	65.83	84.04	74.07	165.95	137.85	61.17	62.63
ABHD18	83.63	66.62	64	63.1	69.56	54.19	80.4	55.18	56.9	87.94	78.22	93.8	56.14	86.33	95.65	72.4	74.18	82.21	70.48	100.15	100.89	71.25	66.76	81.56	100.07	49.86	71.53	54.63	58.03	60.7	102.08	80.78	84.35	82.77	97.86	84.04	110.68	105.27	67.7	81.36	88.77	101.82	89.64	38.52	75.61	79.9	84.36	70.42	87.81
ABHD2	247.72	162.1	187.17	178.48	185.15	230.5	320.42	86.9	498.66	126.22	130.81	264.85	1525	384.85	270.44	149.18	143.31	162.38	187.96	391.48	207.92	169.22	203.33	225.71	313.01	153.91	162.58	72.83	383.87	104.32	192.2	146.18	175.39	196.27	136.81	135.86	167.8	119.49	179.75	181.12	161.6	140.16	159.67	143.57	148.14	315.38	226.32	83.22	162.07
ABHD3	46.05	76.61	57.57	55.89	38.87	46.97	44.93	53.45	169.67	68.28	48.97	40.46	148.96	79.8	95.27	65.81	64.07	105.99	55.8	40.97	75.05	92.03	57.66	100.53	56.43	71.53	58.53	68.28	67.62	53.11	76.33	62.83	57.57	72.12	73.52	71.43	87.47	88.2	72.37	82.33	91.04	82.66	88.24	80.54	60.18	50.71	77.15	88.2	75.55
ABHD4	70.93	157.66	61.86	59.49	62.4	59.97	60.3	43.8	126.22	60.01	52.59	75.41	159.07	104.46	169.02	57.04	57.32	74.06	52.86	68.28	50.44	156.36	124.42	92.94	70.73	58.53	162.58	81.94	94.24	70.18	106.68	53.86	67.61	57.94	67.19	72.83	58.91	48.37	70.03	100.73	44.38	59.9	70.03	73.53	64.81	72.22	117.28	64.01	51.01
ABHD5	79.93	39.97	65.87	102.76	68.54	104.05	63.85	108.98	66.73	74.49	70.99	54.26	61.2	73.99	68.38	53.75	136.56	95.8	64.61	63.73	143.95	66.3	84.97	77.77	81.26	71.53	71.53	77.39	56.97	68.28	102.08	71.81	81.67	56.75	75.46	119.06	67.84	62.59	91.04	77.48	78.52	80.26	71.43	80.54	49.38	63.77	45.78	71.13	87.17
ABHD6	57.7	44.41	58.11	36.06	29.67	37.57	26.01	44.49	35.18	46.56	45.36	36.78	26.55	33.01	30.35	49.36	70.81	67.26	35.24	40.97	34.45	29.69	57.66	39.83	35.36	54.19	39.02	81.94	47.92	53.11	57.02	57.7	52.89	40.2	55.5	50.42	69.62	45.52	14.01	49.4	50.07	57.5	58.83	63.03	47.84	55.32	41.15	46.23	51.66
ABHD8	55.05	62.18	66.68	41.46	37.85	53.47	89.86	31.38	58.97	83.8	71.65	53.34	55.64	67.1	43.02	71.3	85.98	33.97	96.92	104.7	57.82	53.44	78.9	55	51.92	75.87	84.54	91.04	56.44	60.7	77.25	51.29	64.93	60.3	81.79	120.46	80.33	56.9	60.7	68.77	67.14	67.08	60.23	45.52	72.53	49.17	86.41	71.13	80.71
ABI1	139.21	156.55	63.46	185.69	86.95	131.51	112.33	110.7	99.32	109.66	119.64	69.89	78.14	136.75	123.69	186.47	187.14	146.76	252.57	104.7	134.1	95.99	84.97	180.19	102.33	134.4	78.04	141.12	106.48	155.53	148.98	188.5	129.2	147.8	144.6	126.06	166.02	170.7	165.74	139.47	144.53	136.56	141.47	115.55	128.08	131.76	184.66	154.35	118.81
ABI2	114.86	76.61	77.39	76.62	114.57	46.24	126.51	54.83	77.59	92.08	96.63	92.88	144.66	88.5	63.38	97.62	72.5	61.83	58.74	54.63	102.12	82.14	69.8	60.7	90.29	91.04	45.52	95.59	75.07	62.59	70.81	51.29	78.99	68.58	77.41	78.44	80.33	73.97	77.04	59.08	58.04	77.87	54.63	80.54	58.64	121.77	83.84	57.61	78.13
ABI3	108.51	93.26	68.55	56.79	114.57	99.71	86.31	78.63	92.59	139.67	116.35	72.65	47.8	71.46	70.68	131.63	57.32	76.1	96.92	59.18	70.13	101.93	100.15	85.35	88.03	160.41	123.56	195.74	88.91	117.6	105.76	100.02	102.42	115.87	101.75	98.05	123.18	85.35	95.71	132.69	103.56	156.93	215.7	112.05	141.96	73.37	88.99	135.85	139.47
ABI3BP	28.58	38.86	29.45	21.63	20.46	21.68	17.74	19.66	21.73	51.73	36.81	35.87	16.94	13.42	20.36	44.97	20.23	21.06	38.18	113.8	22.15	19.79	33.38	37.93	25.58	45.52	13.01	40.97	33.01	30.35	34.95	44.88	110.46	36.65	80.82	35.02	158.88	298.73	56.03	133.66	125.18	64.69	140.07	70.03	89.5	28.43	14.92	27.74	53.59
ABITRAM	101.63	93.26	94.26	79.32	85.93	100.44	99.32	93.11	91.56	110.7	100.57	78.17	96.61	100.84	76.45	116.27	82.61	82.89	73.42	95.59	95.96	147.45	69.8	87.25	95.56	106.22	84.54	113.8	92.64	110.01	95.64	87.2	85.02	100.5	99.32	137.26	119.6	88.2	88.71	117.19	92.18	106.62	99.45	108.55	108.02	88.35	83.84	128.74	109.12
ABL1	166.21	125.46	105.5	65.8	79.79	72.98	91.04	72.08	139.15	80.7	145.27	79.09	68.79	117.52	88.74	73.49	155.11	86.97	76.36	109.25	95.96	152.4	91.04	47.42	95.56	93.21	65.03	86.49	165.58	98.63	124.15	101.3	113.13	109.96	75.46	85.44	108.89	99.58	123.72	94.92	114.94	119.79	93.84	70.03	104.93	134.45	76.64	98.87	91.04
ABL2	176.79	78.83	104.43	57.69	103.32	79.48	87.5	84.15	65.7	73.45	72.31	70.81	72.58	87.05	107.56	85.56	114.65	101.23	52.86	81.94	124.26	87.08	51.59	94.84	63.96	80.2	58.53	86.49	98.5	68.28	80.01	83.35	71.63	74.49	74.98	67.23	82.12	76.82	98.05	78.45	93.32	88.65	114.85	70.03	61.72	176.71	52.47	61.17	181.44
ABLIM1	39.17	93.26	51.41	84.73	67.51	63.59	107.6	40.69	152.6	79.66	161.05	54.26	104.45	104.1	65.3	136.02	204	97.84	61.67	95.59	50.44	58.39	45.52	193.47	72.98	52.02	39.02	50.07	117.66	110.01	65.29	42.32	75.65	56.75	71.08	54.63	55.34	59.75	32.68	53.27	70.56	68.28	56.03	59.53	64.81	41.49	101.33	99.58	56.82
ABLIM2	52.93	37.75	30.53	39.66	28.64	31.79	70.94	32.42	32.07	62.07	43.38	56.1	23.77	52.59	29.2	35.1	37.09	50.96	46.99	50.07	54.13	39.58	36.42	36.04	39.13	54.19	45.52	72.83	51.64	66.39	48.74	46.16	46.19	41.38	53.55	65.83	60.7	39.83	44.35	48.43	44.38	65.89	43.42	42.02	66.35	45.71	39.09	49.79	52.3
ABLIM3	129.15	42.19	123.18	38.76	35.8	25.29	44.93	109.66	161.39	50.69	42.07	46.9	33.13	29.74	26.12	44.97	114.65	99.2	52.86	59.18	45.52	22.76	57.66	41.73	39.13	52.02	19.51	59.18	71.34	47.42	43.22	47.44	44.18	56.75	54.53	82.64	46.41	45.52	56.03	53.27	54.63	59.9	53.22	56.03	54.01	92.96	28.8	41.25	76.84
ABO	40.76	24.43	29.99	53.18	35.8	33.24	50.84	23.8	36.21	67.25	81.51	67.13	23.01	128.4	135.22	89.95	67.44	38.73	32.31	95.59	76.28	132.61	66.76	81.56	91.79	84.54	52.02	100.15	46.85	104.32	49.66	53.86	56.23	43.75	57.94	50.42	44.63	71.13	42.02	50.36	56.9	71.88	44.82	101.55	101.84	37.65	30.35	86.06	44.55
ABR	256.72	107.7	84.35	70.31	141.17	135.12	151.34	43.8	137.6	117.94	108.79	110.35	113.3	96.85	185.16	109.69	150.05	55.71	79.3	91.04	60.28	122.71	121.39	96.73	134.68	106.22	65.03	109.25	86.78	113.8	89.2	96.17	117.15	99.32	95.91	74.23	130.32	91.04	107.38	88.14	112.67	86.25	93.84	91.04	111.1	218.58	84.36	83.93	119.45
ABRA	37.58	38.86	20.62	18.93	18.41	28.18	23.65	24.83	26.9	42.42	37.47	28.51	21.5	29.02	30.73	24.13	20.23	30.57	35.24	27.31	29.53	24.74	42.49	45.52	27.84	32.52	52.02	63.73	36.2	49.31	45.06	28.21	32.8	47.29	33.11	50.42	28.56	45.52	46.69	44.55	37.56	63.49	49.02	63.03	46.29	21.13	21.09	46.23	41.97
ABRACL	88.93	186.53	172.98	399.33	191.29	187.14	152.53	76.56	133.98	88.97	189.64	99.32	153.76	181	153.27	123.95	79.24	112.78	167.4	81.94	94.73	38.59	200.29	62.59	180.58	123.56	130.06	172.98	83.59	178.29	124.15	157.72	151.96	147.8	106.14	99.45	135.67	113.8	109.72	109.44	124.05	123.39	109.25	94.54	100.3	127.15	193.92	110.25	118.16
ABRAXAS1	58.75	36.64	42.31	36.96	36.83	46.24	43.75	37.93	53.28	54.83	45.69	54.26	40.72	45.7	58.39	42.78	40.46	58.43	46.99	40.97	56.59	41.56	54.63	62.59	39.88	71.53	58.53	54.63	60.16	68.28	56.1	47.44	49.54	72.12	74.98	65.83	60.7	48.37	53.69	59.08	80.8	56.3	56.03	70.03	66.35	58.39	31.89	42.68	48.43
ABRAXAS2	67.75	29.98	40.7	46.87	37.85	44.8	61.48	62.42	54.83	56.9	61.13	45.98	43.75	51.51	64.54	64.72	67.44	59.11	61.67	95.59	43.06	55.42	45.52	72.08	47.4	67.2	84.54	31.86	39.93	51.21	56.1	75.66	41.5	66.21	68.65	54.63	62.48	56.9	51.36	57.14	52.35	58.7	57.43	77.04	54.01	61.85	43.72	49.08	49.07
ABT1	31.76	27.76	33.74	30.65	28.64	26.01	28.38	38.28	33.11	40.35	41.08	35.87	23.01	34.1	36.11	46.07	35.41	33.97	26.43	36.42	30.76	44.53	45.52	39.83	50.41	99.71	32.52	68.28	36.2	49.31	46.9	33.34	38.83	48.48	55.99	63.03	39.27	51.21	49.02	55.21	37.56	53.91	47.62	52.52	58.64	38.41	30.86	36.99	40.68
ABTB1	79.4	66.62	60.78	70.31	41.94	57.8	56.75	45.52	95.7	75.52	84.8	67.13	50.33	78.35	54.55	80.07	52.27	69.3	61.67	95.59	63.98	96.98	66.76	81.56	65.46	91.04	91.04	72.83	78.26	79.66	108.52	85.91	97.07	95.77	95.91	85.44	99.97	128.03	67.7	71.67	102.42	77.87	68.63	80.54	89.5	81.82	55.55	88.2	76.84
ABTB2	105.33	57.73	79.53	45.97	49.1	78.04	82.77	53.11	47.59	68.28	83.81	42.3	37.18	42.08	30.73	42.78	59.01	42.12	55.8	68.28	45.52	38.59	60.7	89.15	57.18	47.69	65.03	68.28	53.77	53.11	56.1	44.88	59.58	50.84	61.34	50.42	64.27	39.83	53.69	68.77	48.94	75.47	56.03	52.52	69.44	97.57	47.32	56.19	62.63
ACAA1	107.98	111.03	107.91	116.28	117.64	114.89	124.15	241.06	187.26	217.26	227.44	156.34	95.34	162.5	111.4	132.72	156.8	162.38	111.6	213.95	104.58	110.83	142.63	206.74	234	132.23	156.07	136.56	147.48	113.8	118.63	138.49	131.21	166.71	143.14	128.86	158.88	179.24	151.74	130.75	119.49	148.54	163.88	140.07	121.9	107.18	119.85	176.39	137.53
ACAA2	95.28	35.53	115.41	116.28	125.82	49.13	87.5	58.63	98.8	78.63	61.13	82.77	138.08	65.65	62.62	53.75	153.42	133.85	108.66	86.49	118.11	95	84.97	85.35	109.85	78.04	78.04	100.15	131.51	91.04	85.52	102.58	74.31	79.22	76.92	74.23	124.96	82.51	109.72	86.2	110.39	94.64	103.65	66.53	77.15	74.52	41.66	36.99	83.94
ACACA	31.23	75.5	86.49	58.59	78.77	67.2	62.67	97.59	99.32	83.8	62.78	65.29	56.9	75.81	87.97	61.43	60.7	53.67	49.93	72.83	50.44	35.63	63.73	47.42	79	67.2	39.02	36.42	95.3	34.14	37.7	52.57	34.14	16.55	35.05	47.62	42.84	25.61	35.02	32.93	36.42	40.73	39.22	35.02	29.32	17.67	85.9	48.37	59.4
ACACB	39.17	23.32	27.31	28.85	31.71	31.79	42.57	31.73	39.31	44.49	40.76	37.7	70.31	26.48	23.05	39.49	43.84	31.25	32.31	50.07	47.98	36.61	48.56	68.28	36.87	62.86	78.04	72.83	45.26	51.21	56.1	43.6	43.51	35.47	54.53	37.82	44.63	65.44	60.7	60.05	62.59	52.71	46.22	35.02	63.27	42.64	25.72	39.83	45.2
ACAD10	60.34	82.16	59.18	64.9	57.29	101.88	92.22	95.53	82.77	95.18	101.89	84.61	73.59	60.21	123.31	69.1	94.41	99.88	93.98	72.83	75.05	93.02	72.83	146.05	95.56	82.37	58.53	100.15	110.74	81.56	68.97	89.76	87.7	85.13	81.79	96.65	87.47	96.73	58.36	82.33	66.01	95.83	78.44	84.04	80.24	62.62	94.64	90.33	69.09
ACAD11	70.4	62.18	43.11	27.94	39.9	33.96	34.29	35.87	48.63	67.25	45.03	68.05	39.7	38.45	32.65	40.59	45.52	29.22	35.24	68.28	51.67	50.47	48.56	30.35	42.89	75.87	32.52	91.04	44.19	75.87	55.18	50.01	64.27	53.21	58.42	56.03	62.48	56.9	77.04	72.64	70.56	59.9	51.82	91.04	58.64	57.62	50.92	43.39	56.82
ACAD8	44.99	31.09	50.07	89.24	87.97	49.86	70.94	64.83	54.32	166.57	78.55	174.73	50.58	87.05	127.92	88.85	75.87	52.32	61.67	68.28	84.89	71.25	91.04	102.42	48.15	205.93	169.08	86.49	60.16	60.7	83.69	44.88	69.62	78.04	79.36	64.43	51.77	76.82	70.03	78.45	75.11	100.63	85.44	87.54	77.15	40.72	49.38	136.56	78.13
ACAD9	85.22	259.8	86.49	123.49	132.98	76.59	70.94	81.39	109.66	67.25	113.39	73.57	125.94	84.15	76.45	122.85	85.98	80.85	58.74	59.18	60.28	107.87	88.01	106.22	110.61	121.39	52.02	136.56	113.4	127.08	85.52	74.37	80.33	92.22	83.74	82.64	60.7	93.89	67.7	82.33	80.8	74.27	53.22	70.03	70.98	65.69	159.45	109.54	98.79
ACADL	40.76	38.86	22.49	23.44	23.53	28.9	21.28	26.9	36.73	52.76	33.85	51.5	29.08	29.02	28.81	40.59	37.09	33.29	44.05	91.04	41.83	30.68	42.49	47.42	25.58	65.03	58.53	45.52	38.87	51.21	47.82	19.23	29.45	43.75	45.28	42.02	58.91	45.52	30.35	50.36	33	80.26	53.22	73.53	38.58	38.41	28.8	42.68	43.26
ACADM	69.34	77.72	81.4	84.73	58.31	106.22	62.67	245.54	58.45	94.15	117.34	83.69	96.35	75.81	100.26	87.75	53.95	133.17	79.3	109.25	68.9	66.3	69.8	108.11	97.81	108.38	65.03	54.63	91.04	70.18	104.84	120.54	83.01	75.67	84.71	79.84	85.69	99.58	74.7	114.29	83.08	98.23	106.45	105.05	86.41	71.84	77.67	92.47	91.04
ACADS	74.63	84.38	43.91	65.8	48.08	104.77	89.86	96.56	88.46	110.7	101.23	89.2	93.07	117.16	106.79	77.88	84.3	107.35	70.48	104.7	81.2	110.83	121.39	108.11	103.08	106.22	110.55	127.46	129.38	85.35	90.12	89.76	85.02	95.77	96.4	117.66	110.68	85.35	74.7	93.95	94.46	110.21	112.05	63.03	87.96	88.35	87.44	98.87	72.96
ACADSB	53.99	35.53	67.48	47.77	62.4	136.56	41.38	52.07	41.9	91.04	73.62	64.37	232.66	58.4	88.74	71.3	84.3	73.38	117.47	168.43	87.35	133.6	72.83	56.9	83.52	67.2	104.05	59.18	93.7	58.8	78.17	69.24	64.93	50.84	83.74	109.25	64.27	73.97	88.71	66.83	70.56	75.47	72.83	108.55	75.61	60.7	72.01	71.84	58.76
ACADVL	607.13	394.15	328.56	563.38	424.52	367.78	553.35	428.66	712.3	322.79	403.28	523.26	510.09	279.29	1352.6	408.05	1018.3	1285.5	660.79	423.35	319.88	398.81	479.49	508.32	527.44	247.12	435.7	273.13	720.35	210.54	464.41	410.33	390.95	412.65	304.29	413.19	448.07	361.33	518.24	431	404	342.61	376.78	266.12	291.64	598.88	354.91	495.76	535.92
ACAN	43.4	23.32	22.49	19.83	24.55	24.57	23.65	21.38	30.52	55.87	37.14	34.03	23.52	27.2	29.2	34	26.98	27.18	49.93	54.63	28.3	32.66	42.49	41.73	33.86	52.02	52.02	40.97	31.94	53.11	38.62	32.06	38.83	47.29	37	50.42	35.7	31.3	37.35	39.71	40.97	49.12	42.02	87.54	46.29	30.73	18.52	28.45	31.64
ACAP2	102.16	215.39	97.74	94.65	97.18	67.2	63.85	74.49	68.28	73.45	62.45	64.37	133.78	92.49	50.71	70.2	72.5	76.1	55.8	86.49	46.75	115.78	78.9	108.11	80.51	67.2	84.54	50.07	70.28	98.63	93.8	105.15	88.36	78.04	105.65	39.22	105.32	113.8	107.38	74.58	97.87	80.26	71.43	42.02	70.98	117.16	190.83	110.96	89.75
ACAP3	98.45	47.74	62.93	102.76	111.5	97.55	106.41	102.42	101.91	146.91	94.66	145.3	54.37	91.04	118.7	105.3	163.54	100.55	85.17	172.98	91.04	137.55	94.08	75.87	106.09	84.54	97.55	109.25	63.36	94.84	108.52	91.04	101.75	112.33	89.1	75.64	89.26	122.34	109.72	100.73	101.28	91.04	103.65	66.53	77.15	88.74	72.01	101.71	100.73
ACAT1	83.1	122.13	72.3	78.42	70.58	111.27	139.52	158.63	113.8	111.73	108.79	70.81	57.66	92.13	84.13	98.72	185.46	138.6	158.59	177.53	140.25	105.89	163.88	185.88	69.97	121.39	156.07	68.28	192.73	100.53	104.84	124.38	94.39	93.41	89.58	84.04	108.89	88.2	98.05	110.41	86.49	62.29	130.26	63.03	84.87	61.46	62.75	202	127.2
ACAT2	58.22	66.62	76.05	64.9	72.63	66.48	47.29	86.56	73.45	54.83	49.3	52.42	54.12	48.24	42.64	50.46	33.72	83.57	58.74	54.63	43.06	90.05	88.01	32.24	85.78	67.2	52.02	68.28	54.84	56.9	54.26	65.4	62.26	35.47	65.24	54.63	69.62	59.75	65.36	54.24	35.28	58.7	56.03	56.03	54.01	36.49	52.47	44.81	47.78
ACBD3	168.85	165.43	309.28	292.96	159.58	219.66	197.46	158.29	157.26	93.11	150.53	114.95	278.69	210.74	182.09	166.73	308.53	214.02	243.76	132.01	313.73	206.82	112.29	187.78	116.62	136.56	162.58	100.15	181.02	91.04	148.98	116.69	128.53	113.51	96.4	152.67	114.25	110.96	165.74	112.35	125.18	116.2	120.46	77.04	106.47	174.4	138.88	153.63	122.04
ACBD4	42.87	47.74	34.81	32.45	51.15	36.85	40.2	30.69	45	52.76	49.96	57.02	32.88	41.35	38.41	63.62	37.09	33.29	49.93	54.63	47.98	59.38	54.63	58.8	62.45	54.19	52.02	36.42	64.42	49.31	56.1	41.03	38.83	42.57	51.61	33.62	51.77	28.45	53.69	55.21	50.07	67.08	63.03	45.52	74.07	41.49	41.15	53.35	42.62
ACBD5	98.45	67.73	68.28	147.83	57.29	112	104.05	96.91	65.18	88.97	68.69	64.37	85.48	99.02	105.64	86.65	148.37	155.59	85.17	100.15	146.41	43.54	88.01	58.8	75.24	95.38	52.02	59.18	84.65	81.56	90.12	94.89	78.99	83.95	83.25	96.65	99.97	76.82	105.05	100.73	77.39	80.26	64.43	59.53	70.98	90.66	108.02	66.15	104.6
ACBD6	110.1	136.56	119.43	79.32	105.36	96.82	104.05	93.11	68.8	101.39	78.22	91.04	104.95	112.44	142.52	81.17	156.8	100.55	82.23	59.18	70.13	112.81	69.8	96.73	80.51	123.56	71.53	59.18	107.01	106.22	81.85	79.5	62.93	70.94	79.84	85.44	62.48	85.35	81.7	65.86	72.83	74.27	75.64	80.54	58.64	96.8	92.07	85.35	92.33
ACBD7	37.58	17.76	22.23	21.63	21.48	44.8	30.74	23.11	28.45	49.66	37.47	29.43	40.21	30.11	18.05	40.59	43.84	39.41	46.99	36.42	56.59	31.67	75.87	39.83	39.13	65.03	78.04	59.18	31.94	55	35.87	34.62	42.84	41.38	51.61	61.63	35.7	36.99	39.69	43.58	40.97	61.09	37.82	49.02	61.72	31.5	31.89	44.1	43.26
ACCS	44.99	14.43	22.76	27.04	37.85	40.46	40.2	26.21	25.35	55.87	44.04	40.46	26.55	32.64	56.47	32.91	64.07	27.18	61.67	68.28	44.29	42.55	60.7	53.11	45.15	45.52	52.02	50.07	45.79	34.14	43.22	28.21	48.2	27.19	52.09	36.42	41.06	36.99	44.35	36.8	45.52	49.12	65.83	56.03	58.64	48.79	28.8	62.59	33.58
ACCSL	48.7	32.2	31.06	39.66	27.62	33.96	42.57	35.52	30.52	51.73	46.67	50.58	26.05	33.01	33.42	34	26.98	33.29	38.18	54.63	38.14	43.54	81.94	37.93	35.36	67.2	65.03	36.42	42.59	60.7	37.7	51.29	50.21	49.66	52.58	61.63	51.77	48.37	65.36	47.46	52.35	58.7	57.43	73.53	67.9	39.95	34.46	38.41	45.84
ACD	71.46	66.62	89.97	45.07	51.15	58.53	59.12	38.28	67.25	40.35	42.73	43.22	45.27	68.92	37.65	100.91	48.89	32.61	49.93	54.63	61.52	46.51	63.73	47.42	48.15	58.53	71.53	54.63	48.45	66.39	58.86	53.86	51.55	68.58	80.82	57.43	51.77	51.21	74.7	56.18	62.59	77.87	82.64	80.54	60.18	65.3	49.38	54.06	81.36
ACE	62.99	28.87	132.28	30.65	59.33	57.08	42.57	38.62	80.7	67.25	49.63	47.82	97.36	50.42	41.1	70.2	48.89	36.01	26.43	218.5	49.21	36.61	112.29	49.31	39.88	41.19	71.53	63.73	44.72	47.42	96.56	300.06	117.82	104.05	89.1	71.43	264.2	54.06	189.09	133.66	83.08	93.44	126.06	129.56	135.79	68.38	62.24	51.21	111.06
ACE2	49.76	46.63	35.08	40.56	33.76	47.69	50.84	25.86	41.9	60.01	58.83	66.21	27.31	50.78	137.91	39.49	139.94	54.35	35.24	40.97	30.76	30.68	54.63	58.8	44.39	73.7	65.03	63.73	178.36	53.11	57.94	39.75	46.19	72.12	71.57	79.84	51.77	59.75	44.35	40.68	47.8	67.08	70.03	66.53	74.07	37.26	45.78	42.68	58.76
ACER1	39.7	21.1	28.65	27.94	35.8	33.24	31.92	27.59	35.18	45.52	39.11	43.22	27.82	28.29	31.88	44.97	25.29	36.01	58.74	77.39	38.14	37.6	48.56	30.35	37.62	56.36	97.55	54.63	33.01	51.21	46.9	39.75	37.49	46.11	50.15	56.03	32.13	45.52	44.35	61.99	62.59	63.49	54.63	84.04	49.38	38.03	25.72	31.3	34.22
ACER2	66.16	68.84	42.84	48.68	43.99	52.75	59.12	68.28	52.76	55.87	59.16	55.18	49.06	34.1	38.8	54.84	47.21	40.09	52.86	31.86	33.22	39.58	72.83	64.49	54.17	62.86	65.03	59.18	111.27	53.11	67.13	42.32	76.98	68.58	75.46	85.44	60.7	59.75	49.02	60.05	76.25	81.46	85.44	77.04	83.33	51.48	30.35	54.06	62.63
ACER3	37.58	58.84	46.59	45.07	45.01	32.52	34.29	43.11	46.56	58.97	41.41	38.62	30.6	97.57	36.11	37.29	37.09	35.33	61.67	36.42	31.99	36.61	60.7	64.49	37.62	41.19	39.02	36.42	46.85	51.21	55.18	55.14	44.85	47.29	58.91	37.82	46.41	36.99	63.03	69.73	50.07	64.69	65.83	70.03	54.01	42.26	46.29	52.63	60.7
ACHE	87.87	74.39	145.13	29.75	45.01	37.57	74.49	61.38	52.25	90.01	53.9	72.65	42.74	87.78	35.34	52.65	62.38	63.87	41.12	54.63	50.44	95	109.25	70.18	302.47	62.86	71.53	141.12	56.97	85.35	70.81	60.27	72.97	67.4	91.04	64.43	76.76	76.82	53.69	82.33	66.01	86.25	68.63	108.55	94.13	46.1	83.84	103.13	67.8
ACIN1	245.6	354.18	230.55	192	331.44	262.29	205.73	274.16	162.43	118.98	226.13	261.17	225.84	319.19	368.01	163.44	303.48	218.77	299.56	136.56	175.93	522.51	148.7	170.7	158.01	158.24	162.58	127.46	125.12	204.85	136.1	202.6	162	152.53	128.53	179.28	174.94	187.78	137.73	144.31	137.7	118.59	130.26	59.53	121.9	250.08	317.88	133.01	144.63
ACKR1	34.41	24.43	22.49	21.63	22.5	26.01	40.2	19.31	20.17	38.28	37.47	31.27	17.7	22.85	24.59	28.52	16.86	30.57	46.99	50.07	36.91	37.6	39.45	30.35	30.85	41.19	39.02	59.18	33.54	39.83	27.59	35.9	72.3	29.56	71.57	43.42	151.74	45.52	30.35	43.58	33	37.14	57.43	66.53	35.49	33.42	21.6	29.16	32.93
ACKR2	56.64	24.43	36.68	137.01	28.64	83.09	68.58	40.35	38.8	67.25	196.22	50.58	30.35	35.55	33.8	42.78	168.6	40.09	41.12	27.31	134.1	34.64	100.15	47.42	54.93	101.88	130.06	72.83	41	43.62	47.82	46.16	81	55.57	67.19	75.64	42.84	82.51	65.36	37.77	51.21	56.3	42.02	77.04	77.15	46.48	39.09	54.77	47.78
ACKR3	28.58	244.26	35.08	27.04	14.32	27.46	143.07	22.42	456.25	35.18	30.24	43.22	22.25	19.95	96.04	37.29	15.17	23.1	35.24	27.31	41.83	25.73	54.63	36.04	30.1	43.35	19.51	40.97	47.38	34.14	51.5	41.03	44.18	44.93	49.66	54.63	55.34	68.28	53.69	57.14	33	57.5	68.63	52.52	46.29	29.96	38.58	26.32	36.16
ACKR4	14.82	11.1	10.71	11.72	20.46	12.28	16.55	12.41	14.48	26.9	24.32	19.31	14.42	13.06	13.83	17.55	13.49	10.19	14.68	9.1	15.99	8.91	30.35	24.66	15.8	39.02	6.5	18.21	17.57	22.76	22.99	23.08	24.77	26.01	23.37	29.41	24.99	17.07	16.34	15.5	23.9	31.15	26.61	35.02	30.86	15.75	18.52	26.32	21.95
ACLY	126.51	102.15	273.13	124.39	174.92	212.43	126.51	84.15	205.36	107.6	103.2	88.28	127.46	164.67	167.49	172.21	119.7	148.79	105.73	63.73	126.72	87.08	63.73	204.85	115.12	114.89	52.02	59.18	121.39	119.49	93.8	116.69	81.67	55.57	74.49	67.23	92.83	105.27	93.38	55.21	62.59	82.66	71.43	56.03	64.81	156.73	79.21	113.8	151.74
ACMSD	39.7	19.98	23.83	23.44	20.46	25.29	34.29	25.52	29.49	43.45	30.57	51.5	27.06	26.84	81.44	43.88	37.09	25.82	38.18	27.31	39.37	32.66	39.45	89.15	35.36	67.2	65.03	31.86	136.3	30.35	37.7	38.47	38.83	37.84	47.71	72.83	30.35	31.3	28.01	45.52	29.59	68.28	61.63	35.02	49.38	33.04	25.72	46.23	31.64
ACO1	73.58	51.07	121.84	53.18	91.04	183.53	43.75	56.56	43.97	75.52	67.05	106.68	35.15	68.55	82.98	122.85	74.18	103.95	96.92	68.28	52.9	93.02	54.63	79.66	55.68	149.57	52.02	113.8	82.52	83.46	67.13	80.78	62.93	86.31	74	85.44	64.27	59.75	81.7	84.26	68.28	92.24	95.24	112.05	61.72	98.34	38.58	83.22	107.18
ACO2	90.51	75.5	100.41	79.32	71.61	71.53	82.77	153.12	123.11	78.63	95.97	77.25	220.27	100.11	90.66	86.65	69.12	190.92	93.98	95.59	71.36	63.33	91.04	68.28	73.74	80.2	91.04	77.39	137.89	92.94	82.77	92.32	70.29	85.13	80.82	75.64	107.11	79.66	67.7	99.76	84.21	82.66	95.24	45.52	83.33	87.59	67.38	72.55	76.19
ACOD1	39.17	28.87	26.78	40.56	19.44	30.35	43.75	32.76	34.14	53.8	41.08	51.5	25.8	38.09	37.65	40.59	30.35	27.18	26.43	63.73	46.75	29.69	63.73	41.73	36.87	84.54	45.52	100.15	38.33	56.9	43.22	26.93	44.18	70.94	52.58	53.22	53.55	51.21	56.03	50.36	56.9	64.69	57.43	63.03	67.9	29.2	30.35	35.56	52.3
ACOT1	69.34	99.92	65.87	30.65	40.92	90.32	98.14	40.69	51.21	72.42	91.7	114.95	39.45	49.69	91.43	66.91	72.5	54.35	46.99	68.28	67.67	68.28	84.97	119.49	56.43	39.02	91.04	54.63	64.42	49.31	55.18	47.44	58.24	59.12	61.83	60.23	78.55	54.06	58.36	61.02	63.73	57.5	63.03	56.03	67.9	72.6	110.59	51.92	61.99
ACOT11	90.51	53.29	43.11	47.77	80.81	72.26	75.67	62.07	76.56	94.15	75.27	96.56	79.16	84.51	75.68	106.4	102.84	76.77	79.3	86.49	88.58	79.17	63.73	68.28	45.15	84.54	39.02	54.63	78.26	128.98	80.01	69.24	61.59	80.4	75.95	81.24	71.41	65.44	79.37	76.51	67.14	81.46	57.43	84.04	70.98	63.77	70.98	82.51	75.55
ACOT12	39.17	27.76	30.79	20.73	22.5	33.24	35.47	27.24	27.42	48.63	41.08	38.62	26.81	27.57	24.97	41.68	25.29	29.89	46.99	40.97	43.06	28.7	66.76	37.93	33.86	36.85	78.04	59.18	49.51	51.21	68.05	33.34	49.54	53.21	55.99	46.22	51.77	36.99	60.7	37.77	38.69	46.72	60.23	66.53	58.64	33.8	23.15	36.27	41.97
ACOT13	59.28	86.6	77.39	112.68	96.16	83.09	52.02	105.18	129.32	80.7	81.84	88.28	104.95	54.05	98.34	81.17	104.53	182.76	49.93	59.18	66.44	72.24	133.53	166.91	87.28	82.37	97.55	100.15	87.32	79.66	77.25	92.32	66.94	69.76	62.32	64.43	55.34	65.44	72.37	87.17	84.21	75.47	110.65	94.54	75.61	56.47	95.16	81.08	63.28
ACOT2	80.46	103.26	61.32	51.38	48.08	77.31	125.33	46.56	62.59	78.63	97.94	105.76	48.56	69.28	76.06	92.14	92.73	45.52	26.43	113.8	65.21	73.23	57.66	142.25	61.7	75.87	123.56	104.7	77.2	47.42	76.33	53.86	64.27	73.31	79.36	79.84	87.47	71.13	70.03	55.21	70.56	82.66	93.84	42.02	77.15	73.76	91.56	64.73	65.21
ACOT4	97.39	75.5	41.24	46.87	42.96	52.75	59.12	73.11	65.18	68.28	69.02	76.33	48.3	44.61	44.56	68.01	64.07	53.67	58.74	36.42	76.28	59.38	60.7	70.18	54.93	71.53	91.04	136.56	76.67	58.8	82.77	53.86	56.23	49.66	62.8	61.63	53.55	59.75	72.37	89.11	72.83	68.28	81.24	108.55	72.53	62.62	76.64	45.52	72.96
ACOT6	47.64	29.98	30.79	26.14	29.67	35.41	48.48	28.97	44.49	43.45	40.43	53.34	28.32	27.2	35.73	48.26	26.98	33.97	32.31	13.66	36.91	40.57	54.63	37.93	43.64	47.69	45.52	72.83	39.93	58.8	49.66	35.9	43.51	43.75	65.24	39.22	49.98	62.59	53.69	59.08	53.49	49.12	56.03	66.53	46.29	32.65	28.8	34.14	43.91
ACOT7	87.34	77.72	69.35	36.06	83.88	52.02	53.21	39.66	75.52	61.04	59.49	60.7	64.99	62.39	34.19	105.3	70.81	194.31	64.61	50.07	76.28	45.52	100.15	55	59.44	62.86	65.03	86.49	44.72	106.22	57.94	62.83	74.31	43.75	70.11	61.63	33.92	91.04	84.04	60.05	67.14	76.67	60.23	73.53	78.7	69.53	65.84	61.88	80.07
ACOT8	63.52	75.5	43.91	75.72	80.81	75.15	91.04	71.39	51.73	60.01	67.38	88.28	102.93	67.47	59.93	57.04	64.07	74.74	93.98	50.07	57.82	76.2	78.9	98.63	84.27	86.71	71.53	81.94	64.42	51.21	73.57	65.4	64.27	66.21	74	71.43	58.91	62.59	56.03	69.73	56.9	64.69	61.63	59.53	55.55	69.53	80.76	83.22	65.21
ACOT9	71.46	61.07	83.01	48.68	79.79	63.59	56.75	60.7	62.07	74.49	65.08	78.17	47.54	110.27	34.57	65.81	82.61	271.09	44.05	72.83	70.13	49.48	72.83	60.7	57.94	65.03	45.52	54.63	86.78	58.8	81.85	82.07	76.98	65.03	75.46	81.24	89.26	88.2	70.03	75.55	76.25	93.44	70.03	94.54	97.21	91.43	45.26	54.06	102.67
ACOX1	57.17	68.84	66.94	143.32	76.72	103.33	60.3	78.28	152.08	107.6	75.92	82.77	94.08	119.33	94.88	59.23	75.87	161.7	70.48	72.83	97.19	56.41	72.83	128.98	57.18	88.87	39.02	81.94	95.83	66.39	91.04	70.53	64.93	74.49	65.73	65.83	85.69	76.82	67.7	66.83	96.73	79.06	89.64	56.03	77.15	52.63	52.98	95.31	72.96
ACOX2	51.34	31.09	45.79	26.14	52.17	33.96	70.94	31.38	35.18	100.35	75.59	89.2	28.07	28.65	56.47	55.94	28.66	34.65	58.74	63.73	55.36	44.53	94.08	68.28	40.63	56.36	45.52	72.83	64.42	56.9	58.86	35.9	68.95	56.75	64.27	58.83	55.34	45.52	56.03	58.11	50.07	59.9	72.83	42.02	74.07	44.95	30.35	53.35	47.78
ACOX3	48.7	25.54	35.61	86.54	37.85	55.64	36.65	39.31	40.87	60.01	36.48	57.94	28.07	41.71	60.31	51.55	60.7	52.99	41.12	59.18	49.21	46.51	63.73	41.73	36.87	36.85	58.53	59.18	66.02	39.83	49.66	46.16	54.22	70.94	57.94	72.83	62.48	76.82	58.36	38.74	46.66	70.68	60.23	52.52	50.92	58.01	82.81	44.1	57.47
ACOXL	39.17	36.64	33.47	17.13	32.73	38.3	56.75	27.59	32.07	62.07	45.36	48.74	30.09	21.76	28.81	44.97	28.66	31.93	26.43	95.59	51.67	147.45	51.59	30.35	33.11	69.37	45.52	40.97	31.94	43.62	68.97	33.34	40.17	48.48	44.3	47.62	44.63	39.83	72.37	69.73	43.25	58.7	60.23	45.52	57.09	30.73	25.2	90.33	38.74
ACP1	184.73	389.71	367.38	409.24	252.67	222.55	160.8	316.58	406.59	155.19	315.53	144.38	307.52	274.22	222.8	198.54	232.66	249.35	190.9	159.32	215.3	174.17	179.05	195.36	193.37	305.64	149.57	159.32	299.22	193.47	205.08	209.01	160.66	169.08	141.19	121.86	116.03	125.18	123.72	145.28	139.98	165.31	172.28	147.07	155.85	162.88	266.96	209.82	150.45
ACP2	52.4	44.41	39.09	36.96	43.99	53.47	60.3	45.87	40.87	68.28	72.64	65.29	50.83	39.17	50.32	65.81	53.95	51.64	52.86	68.28	49.21	97.97	57.66	56.9	63.96	75.87	65.03	54.63	39.93	49.31	68.97	114.12	68.95	82.77	69.62	64.43	76.76	54.06	102.71	80.39	91.04	77.87	78.44	59.53	77.15	63.77	75.1	53.35	77.48
ACP3	43.4	67.73	25.17	82.03	46.03	57.08	35.47	25.17	39.31	69.32	59.49	53.34	65.25	55.13	47.63	38.39	84.3	28.54	35.24	77.39	57.82	56.41	45.52	68.28	69.22	47.69	58.53	59.18	42.59	53.11	41.38	21.8	44.18	47.29	55.99	47.62	51.77	31.3	51.36	40.68	37.56	51.51	49.02	45.52	44.75	31.88	60.7	56.9	37.45
ACP4	42.87	27.76	25.17	26.14	25.57	28.9	34.29	33.11	35.18	55.87	44.7	42.3	23.52	31.92	23.82	35.1	26.98	31.93	41.12	54.63	44.29	29.69	54.63	28.45	35.36	47.69	32.52	40.97	42.06	55	42.3	43.6	37.49	35.47	44.3	63.03	30.35	34.14	39.69	55.21	46.66	56.3	70.03	73.53	55.55	34.19	30.86	30.58	46.49
ACP5	82.57	78.83	166.82	74.82	219.93	95.38	68.58	46.56	75.52	160.36	53.9	87.36	140.36	132.39	78.37	190.86	55.64	65.22	26.43	209.4	108.27	96.98	151.74	146.05	119.63	110.55	149.57	77.39	52.18	92.94	146.22	242.35	159.32	316.88	273.61	79.84	864.01	165.01	259.12	261.51	232.16	188.07	247.92	115.55	117.28	81.05	154.82	179.95	178.86
ACP6	76.75	81.05	51.41	96.45	72.63	91.04	87.5	55.87	67.25	97.25	135.08	132.43	76.88	76.9	126.38	92.14	60.7	103.27	120.41	81.94	91.04	65.31	84.97	62.59	86.53	91.04	71.53	77.39	142.15	68.28	71.73	51.29	87.7	66.21	65.24	91.04	51.77	73.97	60.7	44.55	80.8	63.49	58.83	56.03	69.44	76.83	84.87	86.77	78.77
ACP7	40.76	44.41	19.01	25.24	17.39	52.02	40.2	26.21	26.9	43.45	34.51	44.14	17.45	19.22	17.67	21.94	21.92	31.93	32.31	22.76	30.76	29.69	42.49	32.24	27.09	36.85	45.52	27.31	26.62	55	37.7	32.06	30.12	37.84	36.03	46.22	28.56	31.3	51.36	33.9	36.42	43.13	42.02	45.52	50.92	47.25	32.4	31.3	32.28
ACR	39.7	22.21	21.69	19.83	14.32	28.18	46.11	26.9	36.73	40.35	43.38	41.38	31.11	30.47	31.12	32.91	28.66	33.97	26.43	40.97	43.06	41.56	48.56	26.55	42.14	54.19	71.53	27.31	34.07	30.35	39.54	29.49	45.52	55.57	56.48	61.63	41.06	34.14	42.02	32.93	36.42	52.71	36.42	56.03	61.72	32.27	29.32	27.03	43.26
ACRBP	41.29	34.42	25.44	32.45	41.94	42.63	36.65	33.45	48.63	48.63	37.8	34.95	27.06	26.48	31.5	43.88	21.92	36.01	44.05	22.76	34.45	20.78	66.76	39.83	31.6	62.86	84.54	50.07	47.92	41.73	36.78	34.62	44.18	55.57	49.66	71.43	49.98	59.75	37.35	44.55	39.83	61.09	40.62	80.54	49.38	29.96	31.89	33.43	41.97
ACRV1	50.29	29.98	30.53	25.24	35.8	38.3	49.66	34.83	41.9	63.11	49.96	41.38	29.59	36.27	30.73	51.55	32.03	40.09	32.31	27.31	52.9	34.64	66.76	43.62	44.39	60.7	97.55	63.73	46.32	51.21	59.78	58.99	60.25	57.94	73.03	64.43	57.12	62.59	51.36	59.08	61.45	69.48	74.23	80.54	57.09	42.64	38.58	46.94	65.21
ACSBG1	31.76	28.87	18.48	21.63	21.48	30.35	30.74	23.11	23.8	41.38	35.5	24.83	28.32	24.66	24.59	28.52	18.55	19.02	20.56	59.18	28.3	31.67	27.31	34.14	37.62	30.35	32.52	22.76	34.61	53.11	35.87	19.23	40.84	42.57	42.36	64.43	41.06	19.92	51.36	47.46	42.11	53.91	51.82	42.02	44.75	28.04	21.6	22.76	32.93
ACSBG2	33.35	29.98	22.76	25.24	27.62	28.9	30.74	22.76	25.35	35.18	28.92	34.95	14.16	26.48	22.28	30.71	32.03	17.66	29.37	36.42	35.68	27.71	63.73	34.14	24.08	39.02	39.02	54.63	24.49	34.14	47.82	23.08	35.48	37.84	50.15	36.42	33.92	54.06	11.67	36.8	37.56	50.31	39.22	77.04	54.01	25.74	25.72	30.58	46.49
ACSF2	287.95	703.91	220.64	621.07	524.77	273.13	391.36	310.03	329.51	424.18	378.63	344.86	251.13	360.91	334.21	499.09	905.37	339.71	411.16	546.26	303.89	403.75	491.63	703.68	494.34	756.52	617.79	951.39	561.7	350.89	862.61	256.46	326.68	510.78	430.38	210.1	407.01	406.85	354.83	535.6	635.02	510.32	588.28	808.88	628.04	250.08	673.3	541.28	417.76
ACSF3	62.99	46.63	44.18	45.07	48.08	72.98	69.76	55.18	35.18	64.14	50.62	66.21	81.18	66.74	63	60.33	75.87	53.67	91.04	54.63	83.66	91.04	60.7	32.24	57.18	41.19	84.54	63.73	67.62	36.04	74.49	66.68	84.35	76.85	87.15	64.43	64.27	91.04	79.37	92.98	67.14	56.3	74.23	98.05	78.7	66.07	57.09	64.73	74.25
ACSL1	55.58	41.08	188.78	83.83	58.31	67.2	44.93	60.35	51.73	94.15	77.9	49.66	25.04	70.37	271.21	50.46	55.64	36.69	88.11	122.91	182.09	60.37	36.42	83.46	96.31	39.02	52.02	31.86	59.63	47.42	69.89	166.7	36.82	55.57	49.66	63.03	42.84	45.52	93.38	48.43	70.56	70.68	46.22	35.02	44.75	39.57	64.3	72.55	46.49
ACSL3	80.99	95.48	208.06	219.94	148.33	83.82	98.14	558.67	285.54	104.49	230.4	155.42	209.15	148.35	177.86	126.14	165.23	158.31	173.27	145.67	68.9	158.33	136.56	117.6	120.39	93.21	58.53	163.88	121.92	73.97	74.49	157.72	89.7	99.32	77.41	109.25	76.76	59.75	65.36	90.07	95.59	83.85	88.24	56.03	75.61	73.37	100.3	83.93	90.4
ACSL4	154.03	144.34	160.93	237.07	137.08	205.21	98.14	86.9	62.59	109.66	169.6	198.64	307.27	56.22	232.02	164.53	300.1	326.12	67.55	282.23	118.11	45.52	142.63	110.01	124.15	106.22	78.04	72.83	84.12	125.18	147.14	148.75	143.26	139.52	121.23	85.44	96.4	113.8	149.4	143.34	150.22	116.2	109.25	98.05	100.3	276.2	112.13	56.19	158.84
ACSL5	69.34	26.65	79.53	70.31	70.58	405.36	114.69	83.8	87.42	144.84	51.6	57.02	25.8	194.78	203.21	91.04	69.12	61.83	93.98	136.56	40.6	145.47	88.01	246.57	102.33	101.88	117.05	95.59	352.99	39.83	80.93	71.81	72.3	78.04	76.44	74.23	74.98	79.66	70.03	78.45	91.04	75.47	77.04	70.03	84.87	114.86	46.81	108.11	50.36
ACSL6	33.35	23.32	23.83	18.03	21.48	21.68	29.56	20.69	24.83	43.45	27.61	30.35	23.27	15.6	26.51	29.62	21.92	29.22	46.99	36.42	40.6	30.68	51.59	24.66	18.06	60.7	52.02	36.42	29.82	49.31	42.3	35.9	34.14	37.84	52.58	39.22	33.92	39.83	32.68	35.84	40.97	53.91	39.22	38.52	44.75	33.8	19.55	46.94	32.93
ACSM1	36.52	19.98	22.76	22.54	32.73	31.79	37.84	24.83	28.97	41.38	43.38	45.06	25.8	33.01	23.82	39.49	30.35	28.54	38.18	54.63	51.67	34.64	51.59	22.76	36.12	41.19	32.52	45.52	33.54	43.62	42.3	23.08	30.79	37.84	49.66	42.02	44.63	28.45	37.35	33.9	27.31	38.33	54.63	42.02	47.84	27.66	23.15	31.3	30.99
ACSM2A	38.64	34.42	23.03	26.14	24.55	33.96	33.11	23.45	28.97	40.35	44.37	44.14	24.78	33.73	19.59	35.1	25.29	26.5	35.24	72.83	49.21	39.58	36.42	28.45	33.11	52.02	52.02	68.28	33.01	32.24	35.87	30.77	38.83	46.11	56.48	47.62	33.92	19.92	56.03	47.46	43.25	69.48	57.43	49.02	58.64	37.65	30.86	40.54	40.68
ACSM2B	47.11	26.65	35.88	26.14	29.67	36.85	67.4	32.42	34.14	60.01	65.41	35.87	35.66	37.36	31.88	43.88	42.15	34.65	41.12	50.07	71.36	41.56	54.63	28.45	41.38	52.02	58.53	72.83	34.07	47.42	41.38	41.03	59.58	49.66	71.57	89.64	60.7	62.59	42.02	42.62	40.97	65.89	50.42	87.54	81.78	42.64	30.35	38.41	44.55
ACSM3	31.76	22.21	29.19	27.04	25.57	30.35	34.29	32.42	41.9	82.77	46.34	49.66	112.29	44.25	41.1	55.94	43.84	34.65	49.93	68.28	47.98	33.65	51.59	111.91	43.64	41.19	84.54	77.39	120.86	58.8	56.1	32.06	63.6	36.65	58.42	70.03	62.48	42.68	51.36	72.64	53.49	58.7	70.03	94.54	75.61	32.27	25.72	73.97	47.14
ACSM4	27	25.54	29.19	23.44	24.55	31.07	21.28	21.04	30.52	49.66	34.18	34.03	22.25	23.94	21.9	35.1	32.03	31.25	35.24	54.63	27.07	33.65	45.52	39.83	30.1	82.37	71.53	40.97	42.59	39.83	37.7	24.36	36.82	30.74	41.38	40.62	37.49	28.45	32.68	32.93	31.86	58.7	47.62	63.03	41.66	28.04	23.15	33.43	38.74
ACSM5	25.94	13.32	13.12	5.41	10.23	15.9	35.47	17.93	15	16.55	33.2	17.47	13.91	12.33	15.37	7.68	15.17	19.02	11.75	18.21	34.45	31.67	39.45	15.17	16.55	23.84	39.02	40.97	17.04	18.97	21.15	28.21	34.14	17.74	37.97	39.22	57.12	11.38	35.02	28.09	38.69	33.54	19.61	21.01	35.49	19.59	7.2	18.49	27.12
ACSM6	46.58	25.54	29.72	27.94	22.5	20.23	42.57	37.24	31.55	50.69	49.63	45.98	29.34	36.63	29.2	46.07	21.92	35.33	52.86	40.97	38.14	35.63	48.56	39.83	39.13	56.36	52.02	77.39	43.66	45.52	63.45	39.75	47.53	49.66	67.19	72.83	48.2	36.99	39.69	60.05	39.83	62.29	63.03	59.53	57.09	27.27	22.12	36.27	45.84
ACSS1	54.52	71.06	53.55	103.66	39.9	59.97	106.41	31.73	70.35	102.42	94.99	88.28	95.85	109.18	124.46	58.14	94.41	44.16	67.55	63.73	57.82	147.45	148.7	102.42	139.2	75.87	52.02	72.83	167.18	75.87	150.82	111.56	89.7	92.22	110.03	70.03	107.11	122.34	72.37	121.07	86.49	103.02	86.84	80.54	87.96	55.32	89.5	177.82	60.05
ACSS2	54.52	117.69	42.58	72.11	67.51	54.19	98.14	75.87	68.28	76.56	178.14	93.8	88.77	122.6	105.26	65.81	65.75	74.74	99.85	109.25	47.98	193.96	118.36	108.11	148.98	84.54	156.07	91.04	185.28	56.9	66.21	57.7	78.99	83.95	72.06	88.24	74.98	88.2	81.7	70.7	60.32	61.09	79.84	52.52	109.56	54.93	124.99	116.65	54.88
ACSS3	70.4	35.53	34.81	36.06	31.71	33.24	34.29	32.42	41.9	40.35	51.93	44.14	32.37	44.61	28.04	38.39	47.21	33.29	49.93	127.46	49.21	37.6	69.8	51.21	30.1	78.04	123.56	50.07	124.58	43.62	75.41	39.75	52.89	55.57	56.48	58.83	66.05	48.37	51.36	38.74	58.04	69.48	68.63	77.04	67.9	75.29	33.43	29.87	35.51
ACTA1	39.17	28.87	23.56	20.73	23.53	21.68	27.19	33.11	27.42	44.49	44.04	34.03	28.32	33.01	29.96	28.52	35.41	36.01	46.99	63.73	40.6	32.66	39.45	37.93	27.84	49.86	58.53	45.52	32.48	28.45	42.3	15.39	36.15	31.92	48.2	61.63	39.27	42.68	53.69	53.27	30.73	41.93	39.22	56.03	40.12	34.96	28.29	34.14	40.03
ACTA2	104.28	83.27	111.39	81.13	207.66	65.75	75.67	45.52	103.97	110.7	73.29	100.24	50.83	55.13	55.32	207.31	37.09	64.55	88.11	350.51	89.81	56.41	106.22	58.8	69.97	75.87	130.06	77.39	150.67	75.87	779.84	130.79	692.86	446.94	132.43	295.54	357.03	179.24	915.09	289.59	271.99	475.58	459.41	280.13	223.75	119.85	76.13	73.97	123.33
ACTBL2	38.64	34.42	23.56	26.14	23.53	27.46	26.01	24.14	34.14	49.66	44.7	47.82	26.05	24.3	33.42	38.39	33.72	33.29	29.37	40.97	40.6	31.67	39.45	43.62	33.11	36.85	65.03	45.52	33.54	49.31	48.74	29.49	34.14	46.11	46.74	56.03	51.77	36.99	42.02	35.84	42.11	47.92	60.23	66.53	52.47	33.8	25.2	41.96	45.2
ACTC1	41.82	43.3	31.86	36.06	47.06	49.86	52.02	33.8	56.38	31.04	59.49	31.27	34.65	39.9	21.51	40.59	32.03	53.67	35.24	36.42	66.44	21.77	27.31	20.86	39.13	56.36	19.51	59.18	34.07	28.45	34.03	37.19	41.5	35.47	36.51	32.22	37.49	36.99	30.35	32.93	42.11	57.5	74.23	63.03	43.21	39.95	23.66	38.41	36.16
ACTG2	53.99	46.63	40.97	33.35	33.76	44.8	59.12	32.76	42.42	68.28	44.7	54.26	38.95	32.28	33.8	59.23	42.15	38.05	46.99	213.95	62.75	31.67	57.66	56.9	40.63	73.7	32.52	63.73	55.37	51.21	137.94	30.77	76.98	85.13	63.29	54.63	126.75	39.83	79.37	61.02	64.87	99.43	54.63	59.53	70.98	50.32	38.58	40.54	53.59
ACTL10	39.17	39.97	25.71	18.93	27.62	36.85	75.67	22.42	39.83	45.52	48.32	53.34	37.18	31.92	26.12	36.2	38.78	40.77	49.93	40.97	40.6	38.59	60.7	26.55	36.87	62.86	65.03	40.97	42.59	55	36.78	55.14	58.24	54.39	54.04	79.84	21.42	48.37	49.02	43.58	54.63	64.69	43.42	63.03	50.92	36.11	30.35	30.58	43.91
ACTL6A	156.68	486.3	140.31	152.34	278.24	138.73	89.86	129.32	212.09	116.91	146.26	78.17	181.83	155.97	81.05	88.85	82.61	138.6	99.85	109.25	60.28	161.3	94.08	147.94	139.95	93.21	58.53	86.49	110.21	441.94	97.48	84.63	95.06	93.41	96.4	91.04	85.69	88.2	84.04	65.86	92.18	71.88	112.05	70.03	80.24	147.9	275.19	120.2	114.29
ACTL6B	39.7	29.98	35.61	18.03	19.44	37.57	42.57	37.93	30.52	60.01	46.01	46.9	28.58	24.66	38.03	36.2	35.41	32.61	38.18	22.76	47.98	32.66	36.42	34.14	39.88	67.2	52.02	72.83	53.24	41.73	56.1	32.06	52.89	43.75	52.09	72.83	39.27	48.37	44.35	38.74	56.9	53.91	47.62	59.53	70.98	32.65	28.8	33.43	40.68
ACTL7A	44.99	24.43	36.68	27.04	24.55	31.07	21.28	25.86	34.14	50.69	51.27	38.62	27.31	30.47	35.34	41.68	37.09	32.61	26.43	45.52	51.67	45.52	66.76	39.83	42.14	34.68	39.02	40.97	35.67	66.39	47.82	53.86	51.55	48.48	54.04	61.63	53.55	51.21	37.35	52.3	43.25	51.51	37.82	70.03	87.96	32.27	24.69	40.54	44.55
ACTL7B	40.76	31.09	32.13	21.63	24.55	34.68	33.11	22.07	26.38	32.07	38.45	36.78	22	26.12	27.66	37.29	28.66	31.93	29.37	22.76	35.68	47.5	54.63	22.76	30.85	39.02	58.53	63.73	36.74	58.8	52.42	33.34	38.16	55.57	52.09	37.82	46.41	36.99	39.69	53.27	35.28	65.89	44.82	59.53	66.35	37.26	24.69	32.72	28.41
ACTL8	47.64	27.76	36.15	40.56	49.1	64.31	46.11	32.42	38.28	74.49	51.6	63.45	31.61	38.81	52.24	38.39	69.12	31.25	38.18	36.42	50.44	42.55	69.8	70.18	38.37	73.7	65.03	50.07	41	49.31	68.97	44.88	41.5	54.39	63.78	61.63	49.98	62.59	72.37	48.43	67.14	58.7	42.02	59.53	58.64	33.8	31.89	54.77	43.91
ACTL9	56.64	32.2	44.45	44.17	37.85	44.8	59.12	45.18	43.45	74.49	53.9	49.66	48.56	33.01	39.95	51.55	43.84	46.2	38.18	63.73	56.59	50.47	88.01	41.73	53.42	75.87	71.53	104.7	77.2	92.94	68.97	58.99	67.61	73.31	74.98	84.04	78.55	73.97	72.37	61.99	76.25	79.06	71.43	105.05	72.53	47.25	50.41	54.06	67.8
ACTN1	273.66	487.41	351.05	67.61	413.27	105.49	133.61	404.17	189.33	120.01	159.74	95.64	239.24	241.21	117.55	170.02	121.39	141.32	422.91	154.77	168.55	162.29	151.74	110.01	122.64	123.56	123.56	100.15	78.26	331.93	260.25	283.39	247.02	238.84	111.98	212.9	174.94	159.32	319.82	183.05	176.39	244.38	229.71	112.05	152.77	371.08	204.72	101	273.13
ACTN2	27	28.87	23.03	24.34	29.67	27.46	33.11	24.48	31.55	39.31	36.15	41.38	26.55	25.75	19.98	25.23	18.55	19.02	32.31	18.21	17.22	19.79	42.49	36.04	21.82	52.02	52.02	59.18	34.61	37.93	49.66	39.75	34.81	47.29	43.82	47.62	46.41	48.37	44.35	39.71	31.86	38.33	49.02	45.52	38.58	24.97	23.66	28.45	40.03
ACTN3	35.99	28.87	22.76	22.54	25.57	25.29	35.47	18.97	24.83	41.38	34.51	31.27	22.51	27.2	24.2	30.71	25.29	24.46	35.24	31.86	25.84	34.64	42.49	20.86	28.59	60.7	39.02	59.18	31.41	30.35	30.35	19.23	27.45	34.29	32.13	30.81	46.41	31.3	30.35	41.65	29.59	37.14	44.82	59.53	52.47	23.43	31.38	25.61	36.16
ACTN4	284.77	768.31	539.29	517.41	841.89	800.6	338.16	1561.5	1384.3	241.06	304.35	478.2	346.47	547.71	249.69	341.14	502.42	574.11	190.9	386.93	526.57	196.93	376.31	481.77	297.96	359.83	390.18	213.95	149.61	415.38	265.77	580.88	269.11	243.57	175.76	193.29	283.84	159.32	242.78	205.33	201.43	200.05	180.68	143.57	192.89	312.31	734.51	426.05	419.05
ACTR10	175.73	212.06	176.73	137.92	228.12	136.56	274.31	160.01	182.09	189.33	220.87	202.32	176.52	208.56	205.13	256.67	143.31	194.31	211.45	218.5	179.62	162.29	133.53	237.09	188.86	156.07	156.07	141.12	240.12	202.95	170.13	156.44	166.02	171.44	155.79	127.46	164.23	150.79	142.4	161.75	144.53	137.76	163.88	129.56	120.36	163.26	203.69	259.61	205.98
ACTR1A	77.28	56.62	99.61	61.3	67.51	79.48	59.12	94.84	62.59	88.97	71.65	49.66	62.21	53.68	67.61	94.33	79.24	69.3	102.79	72.83	50.44	45.52	91.04	91.04	60.95	80.2	97.55	77.39	67.08	53.11	70.81	92.32	74.31	89.86	72.06	68.63	64.27	96.73	107.38	75.55	88.77	74.27	93.84	28.01	61.72	102.18	90.01	78.24	80.07
ACTR1B	76.75	82.16	72.83	87.44	73.65	68.64	68.58	88.28	50.69	76.56	68.04	88.28	95.09	79.44	81.05	72.4	123.08	86.97	49.93	100.15	116.88	98.96	66.76	62.59	75.24	99.71	52.02	100.15	85.19	81.56	81.85	83.35	68.28	76.85	70.11	70.03	83.9	73.97	84.04	71.67	116.08	75.47	61.63	49.02	81.78	78.75	80.24	106.69	78.13
ACTR2	215.43	409.69	454.41	551.66	351.89	338.88	273.13	428.31	403.48	256.57	188.66	171.05	529.31	337.33	384.15	380.62	190.51	277.2	202.64	172.98	259.59	260.26	197.26	233.3	227.98	227.61	149.57	177.53	196.46	362.27	343.94	553.95	319.99	373.63	302.34	179.28	235.64	310.11	350.16	240.2	259.47	270.73	261.92	133.06	225.29	339.97	403.78	337.14	478.46
ACTR3	388.52	1041.4	355.33	459.72	541.14	387.29	223.47	278.65	199.67	158.29	264.25	268.53	377.57	314.48	270.82	536.38	349	297.59	182.09	204.85	324.8	259.27	221.54	320.55	214.44	292.64	221.1	236.71	216.69	278.82	244.62	382.12	295.22	326.33	270.69	180.68	324.9	321.49	280.13	267.32	261.75	253.96	264.72	192.59	182.09	399.51	727.31	283.8	358.36
ACTR3B	75.16	89.93	63.73	131.61	84.9	71.53	130.06	112.42	85.87	105.53	97.62	114.95	85.48	86.69	138.29	87.75	84.3	142.68	79.3	113.8	98.42	77.19	94.08	132.77	104.59	101.88	156.07	86.49	119.26	72.08	94.72	85.91	71.63	79.22	93.96	93.84	98.18	108.11	65.36	100.73	72.83	91.04	96.65	91.04	101.84	75.29	106.47	86.06	65.86
ACTR5	70.93	142.12	44.45	69.41	77.74	72.26	67.4	66.21	97.77	86.9	74.94	84.61	51.84	62.03	68.38	70.2	74.18	101.91	105.73	63.73	79.97	81.15	166.91	66.39	64.71	62.86	117.05	113.8	83.59	79.66	75.41	53.86	82.34	102.87	86.17	79.84	74.98	71.13	60.7	91.04	80.8	94.64	93.84	91.04	94.13	70.3	117.79	73.97	79.42
ACTR6	73.58	95.48	66.41	84.73	66.49	117.05	95.77	91.04	70.35	68.28	81.84	77.25	184.36	60.21	96.42	68.01	64.07	98.52	88.11	91.04	71.36	83.13	84.97	75.87	51.92	43.35	52.02	68.28	84.65	111.91	75.41	83.35	74.31	99.32	93.48	67.23	85.69	62.59	81.7	88.14	71.7	100.63	71.43	66.53	80.24	70.3	99.27	73.26	75.55
ACTR8	78.34	42.19	76.05	60.39	63.42	44.08	61.48	68.28	64.66	84.84	91.37	70.81	50.33	75.45	54.16	77.88	64.07	60.47	96.92	91.04	77.51	56.41	45.52	47.42	57.94	73.7	91.04	45.52	78.8	56.9	89.2	75.66	70.29	87.5	87.15	56.03	78.55	76.82	77.04	86.2	71.7	68.28	72.83	94.54	77.15	71.07	59.67	61.88	57.47
ACTRT1	44.46	25.54	30.79	29.75	41.94	28.18	41.38	25.52	36.73	64.14	40.1	46.9	28.32	31.92	27.66	31.81	37.09	39.41	58.74	63.73	33.22	33.65	75.87	47.42	30.1	43.35	58.53	31.86	50.05	39.83	49.66	47.44	54.22	60.3	62.8	61.63	37.49	22.76	60.7	37.77	48.94	38.33	61.63	94.54	47.84	43.79	25.72	47.66	40.68
ACTRT2	59.28	37.75	44.72	41.46	41.94	57.8	78.04	47.94	49.14	84.84	68.04	69.89	53.11	54.05	46.48	48.26	72.5	63.19	70.48	91.04	62.75	74.22	75.87	60.7	63.96	75.87	58.53	63.73	51.64	91.04	83.69	80.78	77.65	65.03	98.83	93.84	74.98	79.66	70.03	79.42	77.39	89.84	70.03	77.04	97.21	55.7	44.75	64.73	65.86
ACTRT3	55.05	59.95	35.88	24.34	21.48	28.9	35.47	25.86	30	51.73	43.71	48.74	33.38	34.82	26.12	36.2	48.89	37.37	52.86	45.52	44.29	56.41	45.52	39.83	39.88	47.69	52.02	40.97	47.92	75.87	52.42	39.75	44.18	39.02	51.61	42.02	58.91	68.28	46.69	57.14	51.21	58.7	56.03	56.03	54.01	35.34	38.06	42.68	46.49
ACVR1	98.98	77.72	77.92	83.83	167.76	68.64	85.13	42.42	101.91	93.11	74.94	151.74	102.68	140.01	152.89	143.69	112.96	76.77	76.36	63.73	263.29	77.19	66.76	89.15	105.34	62.86	45.52	77.39	80.39	92.94	103.92	62.83	91.71	89.86	62.8	56.03	74.98	62.59	105.05	82.33	78.52	89.84	107.85	49.02	61.72	129.84	54.52	91.75	72.32
ACVR1B	86.28	152.11	89.97	81.13	72.63	113.44	158.44	65.18	89.49	150.01	117.01	79.09	87	125.86	244.7	78.98	124.76	349.9	179.15	91.04	143.95	152.4	118.36	182.09	92.55	117.05	110.55	91.04	112.87	92.94	84.61	83.35	66.94	67.4	79.36	141.47	76.76	56.9	86.37	90.07	67.14	91.04	75.64	91.04	83.33	71.07	109.05	194.89	69.09
ACVR1C	25.94	9.99	17.41	18.03	21.48	28.18	14.19	15.52	20.69	41.38	29.25	35.87	21.5	15.96	18.44	30.71	23.6	23.1	26.43	72.83	23.38	14.84	60.7	30.35	23.32	36.85	19.51	27.31	22.89	41.73	33.11	19.23	26.78	37.84	35.54	30.81	24.99	22.76	21.01	32.93	20.48	47.92	36.42	49.02	23.15	18.44	17.49	27.74	32.28
ACVR2A	48.17	45.52	37.22	72.11	37.85	36.13	39.02	42.07	37.24	53.8	53.25	60.7	41.98	58.04	46.87	60.33	48.89	48.24	52.86	63.73	62.75	125.68	51.59	47.42	54.93	58.53	65.03	91.04	67.08	45.52	49.66	43.6	52.89	67.4	67.19	77.04	46.41	79.66	63.03	72.64	47.8	65.89	61.63	70.03	66.35	41.49	28.29	54.77	42.62
ACVR2B	44.99	36.64	29.19	32.45	28.64	26.01	36.65	38.97	27.42	36.21	68.36	34.95	22.76	43.89	28.43	30.71	72.5	36.69	32.31	54.63	46.75	37.6	54.63	53.11	42.14	43.35	71.53	40.97	55.9	39.83	46.9	25.65	32.8	33.11	46.25	47.62	44.63	48.37	42.02	39.71	43.25	49.12	46.22	49.02	49.38	38.03	33.43	46.94	43.91
ACVRL1	60.87	44.41	51.41	31.55	38.87	42.63	56.75	32.76	37.24	55.87	46.67	31.27	33.64	30.83	29.58	61.43	40.46	39.41	44.05	132.01	49.21	41.56	78.9	41.73	55.68	56.36	58.53	63.73	50.58	60.7	113.11	102.58	130.54	85.13	97.37	95.24	132.1	108.11	81.7	96.85	89.9	109.01	93.84	119.06	92.59	47.25	46.29	50.5	73.61
ACY1	70.93	73.28	114.87	76.62	58.31	119.94	82.77	134.15	96.22	109.66	145.93	90.12	112.03	88.14	92.58	80.07	85.98	85.61	70.48	95.59	99.65	60.37	91.04	130.87	82.77	91.04	58.53	95.59	111.81	85.35	67.13	74.37	90.37	73.31	91.53	95.24	71.41	85.35	93.38	90.07	86.49	67.08	92.44	73.53	81.78	59.16	63.27	85.35	86.52
ACY3	41.82	34.42	30.26	44.17	40.92	33.24	87.5	49.31	30	56.9	50.29	37.7	40.72	39.9	41.1	53.75	70.81	32.61	58.74	54.63	45.52	53.44	88.01	51.21	61.7	56.36	58.53	86.49	67.08	43.62	49.66	52.57	57.57	66.21	65.73	65.83	58.91	45.52	65.36	62.95	47.8	71.88	50.42	59.53	81.78	43.79	41.66	64.73	52.95
ACYP1	55.58	39.97	36.95	34.25	48.08	30.35	46.11	35.87	34.66	54.83	50.62	55.18	56.9	34.1	34.96	41.68	47.21	53.67	32.31	40.97	51.67	31.67	60.7	28.45	41.38	58.53	71.53	50.07	51.64	55	44.14	46.16	43.51	49.66	48.69	47.62	35.7	28.45	49.02	66.83	52.35	45.52	42.02	52.52	49.38	39.95	50.92	32.72	51.66
ACYP2	130.74	62.18	65.6	66.7	52.17	61.42	128.88	81.04	58.45	110.7	82.17	111.27	68.28	66.74	80.67	60.33	67.44	68.62	70.48	86.49	87.35	127.66	115.32	60.7	88.03	95.38	110.55	186.64	107.01	96.73	87.36	105.15	124.51	109.96	162.12	151.27	76.76	108.11	114.39	133.66	118.36	117.4	117.66	154.07	149.68	97.57	75.1	88.2	92.33
ADA	48.17	83.27	39.63	35.16	39.9	44.8	55.57	79.66	83.8	56.9	51.27	60.7	47.04	33.73	39.18	77.88	43.84	52.99	61.67	72.83	55.36	41.56	75.87	60.7	58.69	78.04	84.54	59.18	62.82	142.25	75.41	102.58	72.3	69.76	82.77	78.44	78.55	54.06	63.03	79.42	88.77	93.44	74.23	77.04	58.64	46.87	66.35	61.17	61.34
ADA2	56.11	41.08	34.54	30.65	37.85	45.52	75.67	38.28	36.73	56.9	54.56	80.93	71.82	38.45	196.68	70.2	42.15	36.69	38.18	86.49	29.53	41.56	115.32	34.14	42.14	99.71	71.53	95.59	61.23	36.04	226.23	228.25	115.14	148.98	155.79	93.84	226.71	204.85	163.41	266.35	233.3	111.41	159.67	66.53	89.5	45.71	68.41	106.69	67.8
ADAD1	49.23	26.65	24.64	23.44	23.53	21.68	27.19	25.52	38.28	56.9	37.47	44.14	29.08	33.73	23.05	46.07	45.52	33.29	49.93	13.66	43.06	24.74	75.87	39.83	42.89	43.35	52.02	40.97	33.54	47.42	48.74	20.52	44.85	40.2	60.37	36.42	46.41	28.45	51.36	45.52	58.04	64.69	50.42	77.04	46.29	34.96	31.89	38.41	47.14
ADAD2	38.64	24.43	27.31	33.35	36.83	36.85	36.65	29.31	34.14	49.66	32.54	43.22	27.31	31.56	31.12	28.52	28.66	23.1	29.37	54.63	49.21	35.63	57.66	39.83	42.14	47.69	26.01	77.39	33.01	34.14	47.82	38.47	35.48	29.56	49.66	51.82	48.2	31.3	42.02	52.3	39.83	45.52	58.83	56.03	60.18	31.12	25.72	36.27	41.32
ADAL	42.87	34.42	36.95	23.44	32.73	35.41	29.56	34.83	40.87	52.76	41.74	44.14	37.68	37	38.8	41.68	25.29	27.18	41.12	50.07	30.76	34.64	57.66	24.66	32.35	47.69	65.03	63.73	42.59	30.35	36.78	30.77	51.55	52.02	50.63	61.63	57.12	59.75	58.36	55.21	34.14	63.49	60.23	45.52	58.64	44.95	30.35	27.74	44.55
ADAM10	118.57	249.81	108.45	162.25	93.09	111.27	75.67	87.59	87.94	47.59	80.53	79.09	114.06	134.93	101.03	85.56	114.65	119.58	70.48	109.25	107.04	56.41	69.8	58.8	98.57	73.7	58.53	54.63	78.8	72.08	91.96	94.89	83.68	92.22	89.58	78.44	114.25	105.27	130.73	92.98	89.9	62.29	116.25	59.53	69.44	130.23	122.42	72.55	85.23
ADAM11	42.87	34.42	42.04	29.75	24.55	36.85	44.93	33.8	35.69	58.97	46.67	52.42	35.15	35.91	25.35	40.59	30.35	40.77	41.12	81.94	47.98	28.7	69.8	47.42	36.87	41.19	52.02	63.73	52.18	53.11	59.78	29.49	45.52	39.02	53.55	58.83	53.55	45.52	46.69	61.02	51.21	74.27	68.63	94.54	61.72	41.49	33.43	51.92	50.36
ADAM12	58.22	58.84	43.91	34.25	42.96	33.96	49.66	38.97	53.28	74.49	58.18	45.98	34.14	38.09	31.12	65.81	30.35	48.24	55.8	50.07	50.44	38.59	63.73	43.62	48.15	60.7	91.04	68.28	42.59	72.08	190.36	32.06	202.17	112.33	95.91	79.84	49.98	76.82	105.05	123.97	104.7	194.06	145.67	157.57	95.67	49.94	33.43	50.5	69.09
ADAM15	13745	17874	9377.7	15138	16528	10533	16877	10715	14023	18517	16699	7424.1	10763	13545	11400	17320	19481	10386	13862	14143	9762.5	17513	24864	19460	15112	30267	23242	39244	24992	26545	27756	8349	15203	19872	17148	8311.5	14838	13722	13993	31018	21084	26255	26454	27467	24328	9231.4	16207	20630	18431
ADAM17	87.87	295.33	112.73	173.97	97.18	83.09	81.58	136.56	223.47	83.8	97.62	104.84	67.27	95.76	109.87	97.62	91.04	117.54	102.79	68.28	97.19	68.28	106.22	115.7	111.36	130.06	149.57	95.59	95.83	104.32	115.87	84.63	83.01	101.68	92.02	117.66	123.18	93.89	98.05	95.89	77.39	107.81	91.04	73.53	94.13	80.29	191.34	97.44	96.21
ADAM18	40.76	17.76	17.94	26.14	27.62	28.9	31.92	25.86	34.14	53.8	40.76	48.74	22	27.57	21.51	40.59	28.66	34.65	35.24	50.07	33.22	33.65	45.52	30.35	35.36	62.86	45.52	45.52	30.88	39.83	45.98	28.21	38.83	56.75	47.23	37.82	33.92	34.14	32.68	31.96	31.86	37.14	56.03	56.03	44.75	26.51	28.29	33.43	39.39
ADAM19	84.16	68.84	36.68	18.93	22.5	25.29	34.29	31.73	39.83	52.76	55.87	34.03	26.81	31.92	24.59	63.62	25.29	22.42	29.37	50.07	22.15	18.8	54.63	30.35	45.15	45.52	84.54	36.42	45.79	45.52	98.4	114.12	152.63	122.97	114.41	63.03	83.9	142.25	84.04	104.6	100.15	110.21	91.04	66.53	94.13	105.26	80.76	40.54	74.25
ADAM2	34.41	33.31	17.41	18.93	19.44	23.84	37.84	22.42	37.76	46.56	55.22	30.35	26.81	28.65	26.89	31.81	25.29	31.93	26.43	50.07	30.76	33.65	39.45	30.35	25.58	39.02	32.52	54.63	35.67	24.66	39.54	15.39	32.8	35.47	46.25	50.42	33.92	56.9	30.35	37.77	33	49.12	37.82	45.52	58.64	22.66	25.2	24.18	30.35
ADAM20	37.05	29.98	28.92	25.24	26.6	21.68	29.56	23.8	26.9	45.52	41.41	52.42	17.96	28.65	23.82	39.49	38.78	20.38	32.31	31.86	30.76	29.69	57.66	34.14	34.61	34.68	39.02	31.86	31.94	39.83	48.74	33.34	36.82	37.84	48.69	42.02	46.41	34.14	32.68	60.05	40.97	22.76	58.83	35.02	47.84	28.81	25.72	24.89	41.97
ADAM21	33.88	26.65	23.3	22.54	21.48	31.07	36.65	26.55	31.04	54.83	39.11	53.34	21.5	24.66	31.12	34	20.23	25.82	17.62	54.63	47.98	16.82	33.38	37.93	44.39	49.86	45.52	68.28	37.8	43.62	35.87	33.34	40.17	40.2	50.63	39.22	30.35	28.45	35.02	49.4	51.21	61.09	43.42	42.02	41.66	36.11	24.69	34.14	43.91
ADAM22	59.81	112.14	47.4	27.04	43.99	48.41	40.2	34.83	43.97	61.04	45.36	45.98	30.85	37.72	41.1	52.65	55.64	40.77	67.55	63.73	50.44	40.57	39.45	55	49.66	49.86	71.53	45.52	38.87	43.62	49.66	46.16	59.58	50.84	64.27	77.04	69.62	73.97	56.03	62.95	51.21	59.9	57.43	63.03	55.55	43.41	83.33	39.83	62.63
ADAM23	55.58	166.54	29.45	31.55	25.57	32.52	36.65	25.52	31.55	33.11	39.44	40.46	31.61	28.65	31.5	27.42	38.78	27.86	49.93	54.63	31.99	30.68	57.66	43.62	30.1	86.71	45.52	54.63	42.59	58.8	57.02	44.88	46.86	35.47	46.74	61.63	51.77	36.99	42.02	48.43	72.83	59.9	71.43	73.53	41.66	45.33	76.64	32.72	49.72
ADAM28	30.17	57.73	26.51	217.24	35.8	36.13	82.77	30.69	44.49	72.42	55.22	102.08	181.33	54.05	59.16	66.91	50.58	38.05	76.36	72.83	47.98	35.63	88.01	58.8	55.68	97.55	78.04	81.94	55.37	72.08	125.07	65.4	85.69	120.6	121.23	84.04	92.83	96.73	88.71	100.73	109.25	113.8	106.45	80.54	100.3	34.57	60.7	64.01	47.14
ADAM29	39.17	41.08	25.17	23.44	19.44	20.23	22.47	27.59	35.18	67.25	31.88	45.98	19.73	27.57	28.04	35.1	26.98	26.5	35.24	27.31	39.37	39.58	54.63	41.73	33.86	52.02	39.02	59.18	33.01	56.9	46.9	24.36	41.5	60.3	41.38	37.82	33.92	51.21	42.02	35.84	39.83	37.14	40.62	49.02	49.38	27.27	25.72	23.47	39.39
ADAM30	49.23	31.09	25.17	40.56	33.76	32.52	36.65	30	38.8	64.14	38.78	56.1	24.03	34.1	24.2	27.42	21.92	31.93	29.37	59.18	41.83	31.67	24.28	41.73	38.37	47.69	110.55	45.52	35.14	41.73	46.9	32.06	38.83	42.57	52.58	65.83	48.2	39.83	32.68	49.4	33	55.1	54.63	91.04	49.38	30.73	24.69	39.12	42.62
ADAM32	33.88	32.2	23.03	27.94	31.71	23.84	22.47	36.9	41.9	56.9	45.03	34.03	31.36	28.65	23.43	23.03	37.09	31.93	35.24	40.97	31.99	32.66	54.63	45.52	30.1	54.19	52.02	45.52	35.67	45.52	42.3	25.65	32.8	50.84	42.36	57.43	46.41	31.3	25.68	44.55	25.04	49.12	50.42	84.04	57.09	27.27	29.32	37.7	51.01
ADAM33	35.99	14.43	26.51	20.73	18.41	23.12	33.11	19.66	31.55	45.52	33.52	41.38	25.54	25.75	24.2	35.1	23.6	37.37	26.43	40.97	29.53	20.78	36.42	43.62	37.62	43.35	32.52	59.18	28.22	39.83	56.1	48.73	49.54	37.84	57.45	25.21	94.61	73.97	46.69	56.18	29.59	57.5	36.42	66.53	63.27	24.59	23.66	36.27	36.16
ADAM7	32.82	27.76	20.89	22.54	27.62	31.07	21.28	23.8	25.86	54.83	31.88	29.43	19.47	26.12	23.82	28.52	20.23	26.5	29.37	22.76	24.61	30.68	42.49	37.93	35.36	54.19	26.01	68.28	36.74	34.14	49.66	35.9	40.84	41.38	38.46	46.22	42.84	22.76	35.02	29.06	35.28	62.29	58.83	52.52	54.01	30.35	30.86	34.85	36.8
ADAM8	177.85	54.4	35.88	82.03	101.27	42.63	22.47	102.77	42.42	94.15	35.17	71.73	25.29	35.91	78.37	61.43	33.72	88.32	46.99	50.07	43.06	223.65	88.01	43.62	39.13	88.87	110.55	50.07	25.56	56.9	69.89	61.55	62.26	76.85	79.84	68.63	69.62	54.06	133.06	67.8	80.8	91.04	88.24	73.53	69.44	130.99	96.19	51.92	85.88
ADAM9	372.11	479.64	195.74	1208.8	244.49	334.55	140.7	494.87	692.65	211.05	652.09	359.57	349.5	310.85	273.13	236.93	114.65	117.54	155.65	204.85	163.63	224.64	136.56	142.25	275.38	238.44	156.07	209.4	130.97	153.63	190.36	233.38	170.04	137.16	99.32	113.45	287.41	128.03	226.44	141.41	127.46	129.38	140.07	101.55	145.05	326.52	200.6	147.23	381.6
ADAMDEC1	49.76	32.2	26.78	35.16	27.62	31.07	43.75	34.83	30.52	64.14	37.8	42.3	39.7	30.47	26.12	47.17	30.35	34.65	32.31	72.83	45.52	39.58	91.04	37.93	55.68	82.37	45.52	54.63	37.27	49.31	58.86	187.21	108.45	158.44	152.87	70.03	153.52	136.56	91.04	102.67	103.56	105.42	95.24	38.52	72.53	38.8	58.12	50.5	54.24
ADAMTS1	37.05	19.98	35.35	20.73	28.64	29.62	56.75	52.07	42.93	54.83	87.76	52.42	54.37	57.67	38.41	42.78	20.23	42.8	35.24	154.77	35.68	82.14	148.7	47.42	32.35	54.19	117.05	50.07	97.43	64.49	108.52	116.69	107.78	89.86	84.71	98.05	257.06	128.03	114.39	65.86	70.56	107.81	86.84	87.54	78.7	39.18	25.72	43.39	63.28
ADAMTS10	41.29	29.98	42.31	20.73	26.6	25.29	23.65	23.45	38.28	47.59	46.01	34.95	32.12	31.19	65.3	39.49	102.84	44.16	23.49	81.94	46.75	29.69	54.63	77.77	37.62	65.03	65.03	50.07	44.72	60.7	65.29	48.73	74.98	53.21	74	65.83	49.98	48.37	77.04	64.89	67.14	71.88	58.83	77.04	78.7	37.26	28.8	48.37	48.43
ADAMTS12	37.05	29.98	32.94	30.65	27.62	20.95	36.65	27.59	20.17	43.45	33.2	38.62	18.21	22.85	22.28	39.49	30.35	29.89	38.18	45.52	34.45	32.66	24.28	49.31	32.35	56.36	45.52	68.28	36.74	51.21	79.09	46.16	70.29	63.85	41.38	63.03	48.2	54.06	44.35	53.27	56.9	75.47	61.63	77.04	41.66	32.65	25.72	27.03	47.78
ADAMTS13	46.58	27.76	44.18	29.75	31.71	41.19	47.29	32.42	44.49	51.73	56.53	53.34	28.32	32.64	32.65	48.26	33.72	48.92	41.12	59.18	65.21	53.44	48.56	55	49.66	56.36	78.04	54.63	52.71	51.21	63.45	32.06	46.19	62.67	53.55	58.83	44.63	48.37	37.35	60.05	53.49	61.09	50.42	70.03	69.44	43.79	36.52	47.66	62.63
ADAMTS14	41.29	29.98	28.65	18.03	21.48	33.24	30.74	27.93	34.66	52.76	50.62	29.43	23.77	29.02	26.51	30.71	25.29	32.61	187.96	50.07	28.3	38.59	63.73	34.14	31.6	158.24	58.53	54.63	42.06	47.42	62.53	55.14	72.97	52.02	57.45	140.07	46.41	45.52	44.35	54.24	40.97	59.9	63.03	80.54	50.92	34.96	24.69	35.56	45.84
ADAMTS15	43.4	33.31	23.03	22.54	36.83	19.51	39.02	21.04	64.66	50.69	29.58	33.11	15.93	27.93	32.65	31.81	47.21	37.37	41.12	22.76	27.07	30.68	45.52	30.35	23.32	47.69	65.03	72.83	38.33	55	34.95	20.52	37.49	41.38	46.25	46.22	64.27	76.82	44.35	50.36	36.42	38.33	39.22	63.03	29.32	31.5	26.23	24.89	86.52
ADAMTS16	28.05	22.21	22.23	19.83	16.37	26.73	22.47	26.55	23.28	50.69	30.9	54.26	23.01	30.11	24.2	55.94	18.55	33.29	29.37	13.66	34.45	26.72	42.49	28.45	34.61	52.02	52.02	45.52	25.56	49.31	39.54	26.93	66.27	44.93	39.44	33.62	37.49	31.3	25.68	77.48	47.8	47.92	54.63	52.52	52.47	32.65	25.2	36.99	44.55
ADAMTS17	43.4	54.4	26.78	42.37	28.64	38.3	31.92	20.35	28.97	67.25	37.8	35.87	28.58	26.12	23.82	31.81	18.55	34.65	32.31	45.52	47.98	39.58	30.35	39.83	30.1	43.35	65.03	45.52	32.48	45.52	56.1	46.16	45.52	49.66	57.94	53.22	32.13	34.14	39.69	41.65	43.25	52.71	49.02	52.52	57.09	34.57	50.92	41.96	45.84
ADAMTS18	42.35	33.31	22.23	21.63	25.57	33.24	35.47	25.86	29.49	50.69	41.08	42.3	31.36	29.74	28.04	37.29	28.66	33.29	38.18	31.86	46.75	24.74	42.49	47.42	42.89	65.03	45.52	36.42	48.98	45.52	49.66	38.47	40.84	52.02	61.34	61.63	32.13	45.52	39.69	39.71	48.94	73.07	60.23	77.04	47.84	39.57	27.26	39.12	49.07
ADAMTS19	32.82	41.08	22.76	13.52	24.55	21.68	36.65	26.9	30	56.9	42.4	38.62	23.27	25.39	23.82	37.29	40.46	36.01	49.93	40.97	39.37	26.72	60.7	32.24	36.12	71.53	26.01	45.52	40.46	26.55	46.9	29.49	33.47	36.65	59.88	50.42	37.49	31.3	35.02	37.77	38.69	51.51	42.02	52.52	60.18	40.72	29.32	41.25	41.97
ADAMTS2	43.93	34.42	38.56	37.86	46.03	23.12	27.19	23.45	40.87	55.87	34.84	51.5	25.04	26.84	22.66	46.07	30.35	35.33	17.62	54.63	36.91	24.74	36.42	30.35	30.85	49.86	13.01	81.94	37.8	53.11	122.31	87.2	72.3	85.13	66.7	44.82	83.9	71.13	170.41	61.02	79.66	99.43	106.45	66.53	60.18	39.18	29.83	36.99	69.09
ADAMTS20	37.58	32.2	23.56	25.24	29.67	27.46	39.02	28.28	31.04	61.04	43.06	41.38	24.28	42.8	26.51	27.42	23.6	26.5	46.99	68.28	39.37	23.75	48.56	36.04	39.13	62.86	71.53	68.28	38.33	43.62	39.54	26.93	38.83	40.2	47.71	58.83	46.41	54.06	44.35	47.46	35.28	50.31	53.22	59.53	49.38	40.34	37.03	51.92	36.8
ADAMTS3	40.23	24.43	24.1	26.14	19.44	23.12	35.47	26.55	36.21	48.63	44.7	28.51	28.07	26.84	38.8	29.62	28.66	31.93	23.49	59.18	34.45	40.57	42.49	26.55	63.96	43.35	65.03	54.63	37.8	56.9	36.78	32.06	44.18	44.93	55.99	84.04	48.2	54.06	32.68	55.21	38.69	53.91	54.63	38.52	46.29	47.63	34.46	42.68	49.07
ADAMTS4	55.05	38.86	53.82	36.06	39.9	30.35	61.48	32.76	41.38	52.76	50.94	43.22	35.91	39.17	43.79	38.39	45.52	45.52	55.8	72.83	38.14	44.53	36.42	36.04	42.89	62.86	58.53	113.8	63.36	45.52	64.37	121.82	100.41	121.78	74	78.44	142.81	116.65	142.4	94.92	63.73	177.29	127.46	66.53	67.9	43.79	31.89	46.94	76.19
ADAMTS5	35.46	24.43	26.51	14.42	15.34	19.51	30.74	26.9	29.49	52.76	39.77	45.06	23.52	29.38	29.96	40.59	28.66	36.01	41.12	31.86	39.37	32.66	36.42	34.14	30.1	60.7	71.53	50.07	37.27	45.52	48.74	50.01	48.2	59.12	56.96	49.02	48.2	56.9	39.69	49.4	35.28	67.08	51.82	87.54	41.66	37.65	25.72	33.43	44.55
ADAMTS6	33.35	19.98	16.33	11.72	18.41	24.57	23.65	19.66	19.14	38.28	27.61	21.15	16.94	25.03	15.37	24.13	15.17	25.14	14.68	45.52	23.38	10.89	12.14	36.04	18.81	30.35	32.52	18.21	20.23	22.76	35.87	16.67	29.45	27.19	32.13	35.02	32.13	25.61	23.34	37.77	27.31	28.75	33.62	38.52	23.15	20.36	20.57	30.58	29.7
ADAMTS7	43.4	29.98	48.47	24.34	34.78	28.18	41.38	28.97	40.35	47.59	37.8	40.46	27.31	39.54	34.57	40.59	33.72	25.82	29.37	59.18	39.37	31.67	45.52	34.14	37.62	43.35	32.52	113.8	118.2	62.59	46.9	42.32	60.92	35.47	58.42	58.83	58.91	42.68	67.7	58.11	54.63	59.9	40.62	56.03	72.53	39.57	24.69	36.99	71.67
ADAMTS8	37.05	21.1	25.17	24.34	27.62	32.52	40.2	32.42	33.11	45.52	35.17	44.14	26.05	23.58	22.66	26.33	23.6	29.89	23.49	59.18	35.68	35.63	45.52	32.24	27.09	69.37	39.02	72.83	29.28	34.14	47.82	43.6	36.15	50.84	52.09	64.43	60.7	39.83	32.68	30.02	37.56	40.73	28.01	59.53	52.47	28.81	26.23	31.3	49.07
ADAMTS9	25.41	13.32	18.21	13.52	22.5	22.4	14.19	17.24	22.76	36.21	35.83	23.91	17.96	16.32	14.6	24.13	13.49	25.82	23.49	59.18	31.99	21.77	33.38	41.73	23.32	39.02	45.52	36.42	26.09	22.76	33.11	38.47	39.5	22.47	43.82	36.42	64.27	31.3	42.02	24.21	23.9	33.54	51.82	35.02	38.58	25.74	20.06	52.63	38.1
ADAMTSL1	40.76	19.98	35.35	28.85	26.6	32.52	39.02	21.73	32.07	50.69	45.69	29.43	25.04	25.75	31.12	37.29	28.66	38.73	17.62	27.31	39.37	26.72	78.9	51.21	40.63	91.04	39.02	72.83	64.95	55	48.74	39.75	54.22	55.57	61.83	56.03	66.05	48.37	42.02	68.77	54.63	63.49	60.23	87.54	50.92	33.8	29.83	61.88	50.36
ADAMTSL2	34.41	24.43	23.83	15.32	16.37	20.23	34.29	19.66	28.97	39.31	31.88	22.99	22.76	20.68	23.05	46.07	32.03	16.31	23.49	40.97	28.3	35.63	48.56	26.55	24.83	36.85	26.01	22.76	35.67	45.52	54.26	24.36	46.19	49.66	54.53	47.62	62.48	56.9	56.03	50.36	45.52	46.72	42.02	56.03	43.21	24.97	22.12	46.23	36.16
ADAMTSL3	40.23	27.76	22.76	27.04	28.64	32.52	31.92	26.9	33.62	42.42	36.15	39.54	27.31	23.94	21.51	36.2	26.98	25.14	35.24	36.42	25.84	21.77	18.21	30.35	33.11	39.02	32.52	50.07	41.53	34.14	58.86	42.32	38.83	33.11	42.36	37.82	57.12	31.3	37.35	61.99	47.8	56.3	60.23	84.04	55.55	28.81	28.8	36.27	40.03
ADAMTSL4	50.81	44.41	42.04	34.25	42.96	38.3	29.56	1040.1	27.42	57.94	37.47	34.95	27.57	25.75	25.35	69.1	20.23	42.8	44.05	36.42	55.36	41.56	69.8	36.04	42.89	30.35	78.04	54.63	33.01	56.9	61.61	265.43	46.86	56.75	47.23	53.22	153.52	71.13	186.75	112.35	53.49	69.48	92.44	84.04	50.92	45.33	47.84	52.63	56.82
ADAMTSL5	71.46	42.19	54.63	30.65	45.01	67.2	70.94	47.59	53.8	61.04	60.8	65.29	35.15	49.33	48.02	53.75	50.58	51.64	49.93	63.73	86.12	73.23	81.94	53.11	63.2	71.53	58.53	86.49	58.57	72.08	68.97	73.09	65.6	88.68	80.33	85.44	53.55	48.37	63.03	87.17	86.49	76.67	78.44	77.04	70.98	64.54	43.21	54.06	67.15
ADAP1	51.34	114.36	40.7	104.56	57.29	86.71	63.85	49.66	85.87	145.88	88.08	80.93	62.72	161.77	89.12	59.23	116.33	80.85	58.74	50.07	82.43	67.29	121.39	138.46	81.26	84.54	136.56	113.8	103.82	87.25	60.7	82.07	54.22	69.76	77.41	67.23	92.83	42.68	70.03	60.05	73.97	75.47	78.44	80.54	70.98	54.16	86.93	71.13	60.7
ADAP2	60.87	65.51	68.55	56.79	76.72	48.41	41.38	35.87	51.21	70.35	48.64	56.1	61.2	41.71	47.25	69.1	48.89	36.01	55.8	59.18	62.75	51.46	57.66	91.04	57.18	78.04	71.53	72.83	62.29	72.08	68.97	148.75	79.66	105.23	94.94	68.63	164.23	82.51	91.04	97.82	91.04	101.82	92.44	70.03	97.21	56.09	72.01	58.32	76.19
ADAR	192.67	202.07	245.81	380.4	349.85	268.79	288.5	304.51	181.57	211.05	227.77	156.34	365.69	217.99	289.65	265.45	278.19	341.75	384.73	213.95	189.47	313.7	169.95	267.44	328.05	147.4	156.07	227.61	343.94	235.19	235.42	264.15	230.28	195.09	158.72	191.89	167.8	213.38	200.76	188.86	210.54	156.93	176.48	122.56	155.85	228.18	268.5	367.73	222.12
ADARB1	98.45	93.26	62.12	103.66	111.5	59.97	132.43	259.33	92.59	224.5	145.93	106.68	83.46	126.23	79.52	140.4	111.27	226.25	135.1	150.22	76.28	131.62	194.22	130.87	101.58	244.95	149.57	186.64	152.27	176.39	200.48	142.33	177.4	234.11	156.28	123.26	180.3	125.18	126.06	207.27	157.05	222.81	155.47	210.1	233.01	83.36	94.13	145.81	141.41
ADARB2	46.05	36.64	21.69	22.54	29.67	33.24	40.2	26.55	37.76	50.69	43.38	39.54	28.07	26.48	22.28	32.91	33.72	36.01	14.68	27.31	41.83	35.63	48.56	49.31	36.87	43.35	26.01	40.97	38.87	41.73	45.06	37.19	32.13	35.47	41.87	51.82	57.12	45.52	39.69	42.62	48.94	51.51	60.23	38.52	49.38	29.2	37.03	40.54	38.74
ADAT1	62.46	58.84	64.27	88.34	80.81	95.38	68.58	57.94	101.39	72.42	57.52	78.17	107.73	64.93	99.11	102.01	118.02	82.89	73.42	59.18	86.12	47.5	69.8	53.11	80.51	52.02	104.05	77.39	62.29	58.8	72.65	80.78	63.6	72.12	89.58	71.43	67.84	39.83	72.37	63.92	81.94	87.45	82.64	84.04	60.18	69.91	61.72	86.06	71.03
ADAT2	43.93	38.86	38.83	17.13	30.69	41.91	34.29	68.97	34.14	43.45	32.87	46.9	24.53	23.58	34.96	36.2	30.35	38.05	23.49	59.18	34.45	30.68	24.28	20.86	35.36	56.36	19.51	22.76	46.32	39.83	27.59	53.86	40.17	39.02	56.48	44.82	44.63	59.75	42.02	52.3	43.25	41.93	32.22	45.52	49.38	29.2	40.12	34.14	33.58
ADAT3	78.87	59.95	57.3	32.45	36.83	54.91	108.78	55.18	57.42	65.18	67.71	69.89	50.83	60.21	59.16	50.46	53.95	48.92	61.67	40.97	71.36	62.34	57.66	53.11	68.47	69.37	71.53	68.28	48.45	75.87	69.89	69.24	83.01	72.12	103.21	95.24	74.98	91.04	67.7	74.58	76.25	71.88	84.04	101.55	81.78	48.02	48.86	64.01	74.9
ADCK1	47.64	22.21	28.92	22.54	28.64	39.02	52.02	31.73	30	53.8	53.25	60.7	23.52	25.75	34.96	41.68	33.72	37.37	23.49	31.86	40.6	37.6	45.52	36.04	46.65	52.02	45.52	54.63	50.58	51.21	47.82	38.47	53.55	34.29	53.55	51.82	51.77	51.21	44.35	42.62	40.97	53.91	65.83	56.03	52.47	31.88	28.8	41.96	38.74
ADCK2	82.04	76.61	104.43	116.28	61.38	54.91	95.77	57.25	70.35	97.25	93.67	107.6	64.74	56.95	51.48	76.78	114.65	66.58	35.24	63.73	108.27	61.35	81.94	83.46	89.54	71.53	84.54	59.18	65.49	60.7	75.41	80.78	72.97	68.58	78.87	84.04	103.54	79.66	67.7	56.18	92.18	88.65	43.42	84.04	83.33	69.15	82.81	76.11	94.92
ADCK5	99.51	86.6	64.8	58.59	81.84	62.86	81.58	79.32	64.66	76.56	57.85	62.53	53.11	73.27	81.44	76.78	131.51	91.04	67.55	45.52	73.82	64.32	106.22	155.53	76.75	84.54	58.53	95.59	93.17	73.97	77.25	65.4	76.32	55.57	70.11	78.44	64.27	85.35	63.03	64.89	73.97	70.68	70.03	45.52	74.07	63	60.7	98.87	80.71
ADCY1	38.11	25.54	25.97	19.83	57.29	46.24	43.75	27.59	37.24	49.66	44.04	44.14	26.3	30.83	27.27	37.29	26.98	19.02	32.31	18.21	38.14	233.54	42.49	32.24	38.37	54.19	45.52	40.97	35.14	47.42	46.9	43.6	47.53	42.57	42.36	64.43	30.35	36.99	18.68	36.8	44.38	56.3	46.22	59.53	46.29	23.82	31.38	36.99	48.43
ADCY10	42.35	29.98	27.85	23.44	26.6	31.07	53.21	34.83	37.24	43.45	39.44	45.98	34.65	36.63	36.11	36.2	37.09	38.73	35.24	45.52	40.6	42.55	54.63	36.04	45.9	52.02	45.52	45.52	50.58	37.93	39.54	50.01	48.2	56.75	55.02	50.42	41.06	34.14	44.35	38.74	38.69	47.92	53.22	56.03	64.81	42.64	30.35	39.12	49.72
ADCY2	43.4	26.65	29.99	88.34	39.9	32.52	48.48	30	35.18	42.42	49.96	62.53	32.37	33.73	31.88	42.78	42.15	37.37	35.24	27.31	34.45	256.3	33.38	49.31	53.42	62.86	71.53	100.15	255.03	49.31	49.66	41.03	42.84	40.2	64.27	47.62	49.98	36.99	37.35	43.58	59.18	65.89	79.84	66.53	67.9	35.34	30.86	54.06	54.24
ADCY3	52.93	89.93	86.49	26.14	62.4	42.63	67.4	254.16	97.25	62.07	36.48	43.22	41.73	67.1	28.43	54.84	28.66	98.52	102.79	45.52	50.44	31.67	45.52	43.62	45.15	62.86	39.02	45.52	36.2	79.66	46.9	93.61	62.93	74.49	57.94	85.44	71.41	71.13	79.37	54.24	58.04	55.1	50.42	52.52	57.09	52.63	74.07	61.17	69.09
ADCY4	46.58	46.63	36.42	28.85	30.69	41.19	87.5	31.73	40.35	74.49	55.55	49.66	38.69	30.11	47.63	68.01	80.93	44.84	46.99	36.42	56.59	67.29	66.76	55	37.62	58.53	58.53	77.39	39.93	39.83	62.53	55.14	78.32	53.21	103.21	75.64	108.89	48.37	70.03	69.73	77.39	87.45	64.43	84.04	69.44	48.4	39.61	41.25	47.78
ADCY5	25.94	18.87	15.26	14.42	25.57	18.79	16.55	11.04	13.45	32.07	18.41	18.39	16.19	15.96	19.21	20.84	20.23	12.91	26.43	18.21	23.38	20.78	24.28	26.55	15.8	32.52	26.01	45.52	14.38	18.97	24.83	24.36	24.1	21.28	28.72	29.41	24.99	19.92	18.68	26.15	21.62	27.55	26.61	31.51	26.23	16.52	16.97	17.78	23.89
ADCY6	121.74	111.03	122.1	249.69	134.01	151.74	217.56	98.97	101.91	157.26	143.63	161.85	146.17	132.03	143.67	114.08	146.68	120.26	114.54	172.98	110.73	127.66	100.15	165.01	132.43	125.73	65.03	86.49	177.29	144.15	100.24	83.35	102.42	107.6	121.23	134.46	112.46	93.89	102.71	92.98	78.52	85.05	79.84	112.05	98.76	122.16	142.48	191.33	164.01
ADCY7	111.16	56.62	98	72.11	118.66	98.99	91.04	33.45	107.6	71.39	42.73	45.06	130.24	63.48	116.01	133.82	119.7	69.3	73.42	104.7	119.34	54.43	88.01	92.94	52.67	80.2	84.54	45.52	166.65	60.7	98.4	159	119.16	138.34	131.94	79.84	185.66	136.56	119.06	109.44	128.6	129.38	117.66	91.04	114.19	94.12	88.47	121.63	103.31
ADCY8	36.52	21.1	23.03	18.03	20.46	35.41	24.83	22.76	32.59	48.63	38.78	34.03	24.78	31.92	27.27	26.33	28.66	29.89	29.37	45.52	30.76	24.74	42.49	32.24	28.59	47.69	52.02	40.97	35.67	56.9	37.7	28.21	28.79	34.29	38.95	58.83	51.77	45.52	30.35	35.84	45.52	58.7	39.22	38.52	55.55	24.97	27.78	32.72	34.87
ADCY9	44.99	33.31	57.57	29.75	36.83	30.35	60.3	34.14	40.35	63.11	99.26	61.61	30.6	103.74	30.35	38.39	38.78	34.65	38.18	54.63	51.67	89.06	60.7	66.39	59.44	47.69	84.54	68.28	40.46	45.52	45.98	43.6	64.93	49.66	48.2	54.63	49.98	51.21	42.02	36.8	40.97	53.91	40.62	63.03	60.18	42.26	45.78	53.35	49.72
ADCYAP1	27.52	31.09	29.72	27.04	18.41	20.23	28.38	26.9	28.97	56.9	36.48	28.51	23.77	30.11	28.43	34	35.41	27.86	35.24	59.18	28.3	28.7	42.49	47.42	31.6	41.19	39.02	40.97	33.01	58.8	37.7	37.19	31.46	57.94	41.38	43.42	73.19	51.21	58.36	45.52	31.86	62.29	44.82	38.52	44.75	26.12	33.43	32.01	32.28
ADCYAP1R1	39.7	21.1	29.19	22.54	20.46	30.35	37.84	30.69	33.11	53.8	36.15	34.03	26.3	26.48	23.43	34	32.03	27.86	38.18	36.42	46.75	31.67	42.49	26.55	29.34	62.86	58.53	27.31	27.15	36.04	45.98	32.06	34.81	46.11	41.87	50.42	48.2	31.3	44.35	53.27	44.38	46.72	39.22	59.53	33.95	24.59	27.26	33.43	36.16
ADD1	120.68	54.4	114.07	229.86	120.71	117.78	86.31	95.87	81.21	78.63	52.26	119.55	75.62	86.69	106.41	109.69	99.47	116.86	67.55	104.7	143.95	81.15	66.76	113.8	82.77	67.2	58.53	72.83	108.61	85.35	145.3	133.36	113.13	100.5	111.98	85.44	155.31	162.17	130.73	110.41	120.63	103.02	121.86	63.03	123.45	159.42	83.33	87.49	120.1
ADD2	108.51	25.54	32.94	20.73	25.57	33.96	41.38	25.52	66.73	57.94	37.47	40.46	42.49	25.03	33.8	28.52	38.78	32.61	26.43	27.31	28.3	31.67	69.8	34.14	27.84	45.52	52.02	50.07	39.4	77.77	55.18	38.47	52.22	30.74	54.53	47.62	35.7	42.68	44.35	47.46	51.21	65.89	57.43	45.52	54.01	81.82	29.32	27.03	57.47
ADD3	121.21	85.49	45.79	200.11	115.59	59.25	69.76	142.77	258.13	84.84	35.83	80.93	181.33	40.99	54.55	157.95	30.35	38.73	61.67	113.8	43.06	105.89	75.87	227.61	68.47	91.04	71.53	59.18	50.05	117.6	110.35	108.99	119.83	105.23	132.43	70.03	124.96	193.47	88.71	108.48	150.22	107.81	113.45	91.04	111.1	107.56	133.22	96.02	84.59
ADGB	57.17	24.43	29.19	27.94	24.55	29.62	50.84	33.45	44.49	45.52	41.41	45.06	24.53	32.64	33.8	37.29	26.98	37.37	35.24	31.86	43.06	22.76	69.8	39.83	30.85	45.52	45.52	54.63	44.19	68.28	42.3	33.34	36.15	54.39	53.55	58.83	55.34	42.68	30.35	46.49	46.66	52.71	49.02	80.54	37.03	35.34	27.78	39.12	47.78
ADGRA1	46.05	31.09	26.51	36.06	28.64	29.62	29.56	26.21	38.28	47.59	43.38	43.22	25.29	26.12	31.5	41.68	47.21	38.05	35.24	31.86	41.83	24.74	66.76	41.73	37.62	67.2	65.03	59.18	35.14	32.24	50.58	38.47	40.84	54.39	60.37	54.63	58.91	48.37	46.69	41.65	58.04	74.27	35.02	84.04	58.64	35.73	29.32	39.83	45.2
ADGRA2	31.76	25.54	31.06	27.94	32.73	24.57	37.84	26.9	28.45	43.45	82.5	34.03	23.77	26.48	20.74	44.97	28.66	23.78	29.37	72.83	30.76	21.77	27.31	30.35	32.35	54.19	84.54	18.21	35.67	49.31	78.17	64.11	92.38	80.4	50.63	65.83	87.47	85.35	102.71	57.14	79.66	73.07	72.83	98.05	75.61	34.96	28.8	29.87	67.15
ADGRA3	116.45	85.49	78.46	237.97	100.25	79.48	79.22	54.83	126.74	91.04	148.56	120.47	59.94	85.6	106.02	116.27	69.12	66.58	79.3	104.7	87.35	74.22	48.56	89.15	54.93	73.7	91.04	72.83	122.99	106.22	69.89	51.29	99.75	76.85	76.44	127.46	71.41	79.66	81.7	76.51	76.25	73.07	74.23	87.54	83.33	122.54	57.09	70.42	83.29
ADGRB1	102.69	73.28	25.44	21.63	47.06	39.02	328.7	37.24	45	65.18	36.15	55.18	28.07	29.74	40.34	52.65	33.72	38.05	96.92	22.76	59.05	33.65	66.76	34.14	39.88	71.53	52.02	72.83	52.18	51.21	47.82	30.77	42.84	50.84	55.99	71.43	53.55	45.52	37.35	44.55	45.52	64.69	70.03	52.52	67.9	77.21	53.49	63.3	46.49
ADGRB2	34.41	13.32	34.01	26.14	18.41	22.4	28.38	34.83	20.17	34.14	31.22	27.59	31.11	23.21	16.9	23.03	26.98	21.74	41.12	31.86	33.22	23.75	48.56	28.45	24.08	34.68	52.02	31.86	41	32.24	31.27	32.06	37.49	35.47	33.59	36.42	32.13	19.92	44.35	26.15	33	57.5	43.42	38.52	30.86	23.43	17.49	27.03	28.41
ADGRB3	35.99	23.32	27.58	27.94	25.57	27.46	36.65	31.38	24.83	46.56	37.14	45.06	28.58	25.75	36.49	34	16.86	29.22	41.12	54.63	31.99	32.66	48.56	32.24	76.75	49.86	32.52	104.7	33.54	39.83	35.87	29.49	42.17	40.2	41.87	60.23	60.7	19.92	28.01	50.36	46.66	56.3	46.22	80.54	63.27	31.5	29.83	37.7	40.68
ADGRD1	29.64	26.65	26.78	21.63	16.37	27.46	151.34	24.48	39.31	95.18	40.43	35.87	26.55	26.12	58.39	41.68	65.75	29.22	164.46	81.94	44.29	55.42	51.59	32.24	85.02	56.36	32.52	72.83	131.51	41.73	43.22	33.34	53.55	42.57	50.15	98.05	83.9	99.58	37.35	40.68	47.8	59.9	53.22	66.53	50.92	30.35	26.23	98.87	31.64
ADGRD2	65.11	45.52	45.79	23.44	25.57	48.41	88.68	39.66	39.83	57.94	60.15	60.7	41.73	41.71	45.71	46.07	38.78	30.57	49.93	45.52	46.75	67.29	63.73	37.93	51.92	82.37	45.52	54.63	56.44	81.56	61.61	69.24	64.93	76.85	98.83	81.24	67.84	51.21	60.7	72.64	55.76	67.08	72.83	73.53	80.24	51.09	42.69	47.66	51.01
ADGRE1	37.05	29.98	22.23	26.14	24.55	35.41	30.74	22.07	32.59	32.07	34.51	32.19	24.28	20.68	19.59	32.91	23.6	22.42	20.56	40.97	27.07	35.63	54.63	22.76	33.11	43.35	32.52	59.18	28.75	58.8	44.14	29.49	40.84	40.2	36.51	36.42	53.55	42.68	53.69	35.84	38.69	58.7	56.03	38.52	41.66	29.58	17.49	34.14	40.03
ADGRE2	56.64	52.18	53.02	68.51	31.71	36.85	59.12	225.54	50.18	74.49	56.53	58.86	36.42	45.34	37.26	60.33	35.41	80.85	44.05	77.39	62.75	46.51	88.01	51.21	54.93	67.2	123.56	95.59	43.13	83.46	72.65	139.77	105.77	106.41	115.87	119.06	92.83	62.59	74.7	115.26	97.87	106.62	89.64	115.55	91.04	44.95	56.07	49.08	59.4
ADGRE5	209.08	121.02	260.01	73.01	126.85	131.51	79.22	118.29	74.49	286.58	76.58	81.85	111.53	122.96	82.98	210.6	185.46	120.26	132.16	204.85	215.3	50.47	215.47	81.56	209.92	214.6	156.07	68.28	72.94	127.08	220.71	407.77	182.09	217.56	208.86	170.88	219.57	162.17	226.44	242.13	241.26	197.66	162.48	105.05	163.57	236.63	213.98	160.75	263.44
ADGRF1	28.05	27.76	24.9	118.99	46.03	383.68	26.01	20.69	34.14	143.81	41.08	224.39	22	61.3	23.05	285.19	40.46	29.22	23.49	77.39	59.05	26.72	51.59	62.59	130.92	110.55	71.53	54.63	27.69	43.62	45.98	28.21	38.16	49.66	46.25	53.22	37.49	42.68	32.68	48.43	48.94	51.51	46.22	56.03	54.01	26.51	26.23	145.81	43.91
ADGRF2	46.58	29.98	30.53	38.76	26.6	28.9	36.65	42.42	34.66	47.59	35.17	56.1	30.35	31.56	46.87	40.59	37.09	36.01	52.86	27.31	33.22	32.66	60.7	45.52	39.13	58.53	78.04	81.94	33.01	41.73	59.78	37.19	37.49	48.48	48.69	56.03	39.27	39.83	39.69	48.43	61.45	68.28	72.83	49.02	55.55	41.1	33.95	32.72	47.14
ADGRF3	32.29	31.09	27.04	22.54	15.34	32.52	36.65	26.21	35.18	66.21	38.45	39.54	27.06	25.03	23.43	38.39	35.41	23.1	17.62	77.39	30.76	29.69	36.42	36.04	35.36	65.03	39.02	45.52	37.8	55	44.14	33.34	28.12	46.11	50.15	53.22	42.84	39.83	37.35	51.33	45.52	38.33	58.83	42.02	35.49	29.58	25.2	27.74	44.55
ADGRF4	41.82	36.64	29.99	57.69	45.01	26.01	36.65	88.63	64.66	51.73	41.74	55.18	26.55	29.02	32.65	47.17	50.58	29.89	23.49	40.97	54.13	34.64	51.59	47.42	39.88	58.53	32.52	40.97	42.06	49.31	41.38	41.03	42.17	41.38	54.04	50.42	44.63	48.37	25.68	56.18	47.8	65.89	54.63	59.53	47.84	36.88	44.24	29.87	45.84
ADGRF5	47.64	48.85	123.18	27.94	61.38	474.72	52.02	36.55	40.35	377.62	89.73	470.85	31.11	256.81	400.66	140.4	92.73	33.29	114.54	355.07	62.75	162.29	88.01	273.13	323.54	173.41	123.56	104.7	69.21	66.39	106.68	128.23	129.87	82.77	112.95	77.04	108.89	79.66	70.03	72.64	75.11	118.59	92.44	98.05	109.56	41.1	40.63	489.35	82
ADGRG1	61.93	244.26	40.17	227.16	184.13	132.23	339.34	22.76	405.55	128.29	128.18	226.23	148.96	310.13	140.21	245.71	42.15	109.39	202.64	72.83	276.82	44.53	151.74	96.73	91.79	125.73	208.1	104.7	75.6	149.84	57.02	58.99	70.29	78.04	47.23	53.22	51.77	54.06	74.7	43.58	45.52	74.27	67.23	77.04	72.53	59.16	253.58	140.83	43.91
ADGRG2	37.05	19.98	208.33	22.54	31.71	26.01	29.56	23.11	27.42	50.69	42.4	37.7	27.57	25.39	28.43	47.17	55.64	40.77	20.56	68.28	51.67	24.74	51.59	47.42	27.84	43.35	39.02	50.07	34.61	43.62	54.26	28.21	44.18	60.3	52.58	50.42	49.98	42.68	42.02	40.68	42.11	56.3	61.63	59.53	47.84	30.35	24.69	44.1	95.56
ADGRG3	41.29	18.87	29.72	16.23	25.57	31.79	52.02	27.59	36.21	38.28	33.52	22.99	27.82	34.82	24.97	30.71	42.15	41.44	44.05	40.97	30.76	25.73	45.52	28.45	31.6	62.86	78.04	77.39	38.33	45.52	39.54	34.62	52.89	35.47	53.55	99.45	51.77	71.13	44.35	41.65	62.59	58.7	50.42	52.52	63.27	34.19	21.09	42.68	40.03
ADGRG4	33.88	35.53	34.54	23.44	22.5	31.79	26.01	25.52	30	44.49	41.74	38.62	19.73	31.19	26.12	24.13	38.78	33.29	38.18	45.52	45.52	29.69	57.66	41.73	49.66	62.86	52.02	77.39	39.4	56.9	58.86	38.47	50.21	44.93	46.74	57.43	46.41	39.83	49.02	46.49	51.21	71.88	60.23	73.53	54.01	39.18	36.01	41.96	54.88
ADGRG5	44.46	42.19	32.67	35.16	25.57	29.62	30.74	29.31	39.31	50.69	38.13	33.11	29.08	29.38	22.66	36.2	37.09	25.82	41.12	63.73	52.9	22.76	36.42	41.73	42.14	58.53	110.55	40.97	41.53	39.83	73.57	38.47	61.59	56.75	56.48	58.83	49.98	62.59	51.36	60.05	71.7	65.89	65.83	80.54	64.81	35.73	41.66	42.68	46.49
ADGRG6	136.56	54.4	156.91	82.03	136.05	122.84	85.13	734.2	34.14	45.52	61.13	84.61	54.63	110.27	69.53	99.82	77.55	54.35	132.16	81.94	168.55	127.66	81.94	68.28	97.81	62.86	26.01	68.28	52.71	75.87	52.42	194.91	58.91	69.76	66.21	107.85	96.4	34.14	56.03	55.21	45.52	63.49	63.03	112.05	67.9	180.93	64.3	60.46	127.85
ADGRG7	48.17	41.08	27.31	27.94	34.78	33.96	24.83	33.11	33.62	55.87	53.25	28.51	27.06	30.83	24.2	34	23.6	29.89	67.55	68.28	35.68	37.6	51.59	47.42	30.1	91.04	58.53	45.52	51.64	60.7	54.26	25.65	41.5	47.29	53.07	67.23	62.48	42.68	51.36	58.11	43.25	55.1	68.63	45.52	52.47	36.88	36.52	44.81	37.45
ADGRL1	61.4	89.93	50.88	28.85	69.56	62.86	82.77	47.94	33.11	68.28	105.83	57.94	131	122.6	41.87	30.71	50.58	30.57	61.67	68.28	59.05	51.46	39.45	43.62	95.56	73.7	39.02	77.39	59.1	92.94	55.18	43.6	70.29	59.12	56.48	81.24	42.84	76.82	42.02	65.86	62.59	79.06	63.03	91.04	64.81	49.17	102.87	68.28	49.07
ADGRL2	70.93	36.64	46.59	87.44	33.76	74.42	72.12	36.21	60.52	63.11	50.62	43.22	101.66	34.46	38.8	82.27	25.29	188.88	29.37	145.67	50.44	62.34	51.59	37.93	53.42	45.52	45.52	40.97	57.5	77.77	82.77	75.66	107.11	68.58	75.46	89.64	130.32	68.28	60.7	61.99	66.01	71.88	56.03	98.05	72.53	61.08	31.38	41.96	48.43
ADGRL3	34.41	25.54	20.62	23.44	18.41	20.23	23.65	18.97	21.73	28.97	40.1	41.38	23.01	19.59	18.82	39.49	15.17	27.86	14.68	40.97	34.45	15.83	42.49	26.55	63.96	54.19	19.51	50.07	30.35	41.73	52.42	26.93	44.18	37.84	47.71	42.02	39.27	42.68	37.35	29.06	30.73	41.93	43.42	63.03	37.03	24.59	30.35	32.01	36.8
ADGRL4	41.82	21.1	39.09	23.44	30.69	34.68	28.38	33.11	31.04	51.73	39.77	36.78	25.29	22.13	26.89	38.39	47.21	31.93	32.31	54.63	30.76	25.73	66.76	28.45	39.13	47.69	65.03	50.07	48.45	43.62	81.85	91.04	58.91	52.02	66.7	64.43	66.05	34.14	58.36	59.08	59.18	88.65	53.22	87.54	74.07	35.34	32.92	49.79	65.21
ADGRV1	35.99	37.75	21.69	23.44	32.73	41.19	79.22	22.07	31.55	45.52	43.71	57.02	28.58	34.46	40.72	39.49	118.02	31.25	138.03	104.7	56.59	76.2	91.04	51.21	72.23	54.19	91.04	72.83	97.43	56.9	39.54	35.9	39.5	35.47	47.71	72.83	41.06	39.83	58.36	45.52	51.21	58.7	53.22	59.53	44.75	33.42	25.2	87.49	47.78
ADH1A	59.28	36.64	33.47	25.24	36.83	40.46	39.02	26.55	45.52	56.9	44.7	63.45	31.86	32.64	45.33	42.78	37.09	39.41	38.18	91.04	55.36	34.64	103.18	30.35	45.9	65.03	39.02	68.28	49.51	66.39	63.45	42.32	42.84	62.67	62.32	63.03	110.68	85.35	49.02	74.58	60.32	52.71	61.63	80.54	55.55	39.95	31.89	40.54	51.66
ADH1B	44.99	29.98	29.99	22.54	17.39	31.79	28.38	23.8	84.84	48.63	40.43	113.11	52.35	25.03	74.91	37.29	32.03	36.69	23.49	332.31	30.76	34.64	109.25	62.59	39.13	39.02	84.54	40.97	69.21	22.76	39.54	46.16	44.18	48.48	76.92	60.23	460.57	352.79	44.35	60.05	125.18	45.52	51.82	52.52	72.53	44.95	39.09	32.72	47.78
ADH4	49.23	37.75	26.78	28.85	30.69	33.24	37.84	27.59	27.42	58.97	43.71	58.86	25.54	31.56	41.1	32.91	21.92	48.24	26.43	59.18	56.59	36.61	57.66	53.11	50.41	60.7	71.53	86.49	38.87	49.31	57.94	44.88	49.54	66.21	57.94	71.43	42.84	59.75	44.35	47.46	47.8	67.08	77.04	66.53	54.01	37.65	31.89	30.58	46.49
ADH5	194.79	203.18	232.96	136.11	286.43	195.09	141.88	136.91	339.34	191.4	175.51	180.25	208.89	221.98	257.38	186.47	261.33	234.4	205.58	259.47	222.69	135.57	215.47	341.41	115.12	175.58	208.1	86.49	178.36	172.6	154.5	161.57	159.99	171.44	156.28	140.07	189.23	162.17	214.77	160.78	149.08	137.76	158.27	136.56	134.25	198.6	211.4	137.28	198.87
ADH6	40.76	33.31	29.19	26.14	30.69	34.68	30.74	21.04	36.73	65.18	51.6	44.14	25.54	34.1	34.57	38.39	48.89	42.8	44.05	40.97	38.14	31.67	78.9	24.66	36.12	75.87	32.52	72.83	43.66	34.14	49.66	42.32	35.48	65.03	56.48	50.42	37.49	11.38	58.36	55.21	56.9	61.09	57.43	84.04	64.81	37.26	31.89	47.66	47.14
ADH7	45.52	132.12	32.4	25.24	30.69	37.57	21.28	30.69	32.59	67.25	51.27	57.02	28.07	27.93	27.27	44.97	43.84	36.01	35.24	77.39	46.75	30.68	78.9	64.49	50.41	47.69	110.55	59.18	38.33	73.97	68.97	33.34	36.15	56.75	47.71	51.82	67.84	51.21	49.02	44.55	58.04	55.1	51.82	70.03	44.75	38.41	345.65	47.66	45.84
ADHFE1	59.81	28.87	32.4	22.54	36.83	35.41	36.65	30	43.45	70.35	50.94	47.82	33.89	37.36	72.99	62.52	53.95	29.89	26.43	100.15	41.83	37.6	69.8	58.8	51.16	82.37	39.02	77.39	55.9	47.42	45.06	43.6	58.24	52.02	58.91	43.42	69.62	62.59	21.01	52.3	47.8	70.68	57.43	56.03	70.98	47.63	34.46	56.19	48.43
ADI1	67.75	108.81	190.92	205.52	205.61	153.91	159.62	404.17	300.54	148.98	138.04	182.09	991.35	122.6	297.71	130.53	237.72	203.83	146.84	182.09	161.17	120.73	142.63	187.78	116.62	143.07	117.05	177.53	337.55	157.43	154.5	174.39	141.25	109.96	107.11	100.85	103.54	71.13	109.72	139.47	141.12	92.24	124.66	77.04	103.39	126.38	109.05	191.33	99.44
ADIG	51.87	61.07	28.65	38.76	24.55	28.18	62.67	37.59	39.83	65.18	37.8	53.34	28.32	37.72	38.41	37.29	59.01	36.69	58.74	59.18	34.45	48.49	63.73	36.04	59.44	52.02	26.01	109.25	55.37	45.52	46.9	48.73	44.85	52.02	60.37	68.63	39.27	45.52	46.69	51.33	58.04	63.49	57.43	70.03	70.98	49.17	41.66	40.54	58.11
ADIPOQ	48.7	28.87	26.24	23.44	19.44	31.07	26.01	22.42	37.24	56.9	46.67	46.9	22.51	30.11	25.74	36.2	33.72	29.22	46.99	50.07	41.83	28.7	72.83	43.62	40.63	60.7	19.51	50.07	44.72	64.49	43.22	41.03	40.84	47.29	48.69	47.62	46.41	54.06	37.35	46.49	34.14	57.5	54.63	56.03	41.66	34.57	31.89	48.37	43.91
ADIPOR1	95.81	108.81	157.99	146.03	87.97	164.02	88.68	144.5	113.8	80.7	115.69	105.76	157.05	84.88	205.9	99.82	128.13	124.33	99.85	77.39	127.95	98.96	66.76	104.32	127.91	97.55	97.55	72.83	107.01	106.22	96.56	79.5	72.97	83.95	65.73	91.04	74.98	79.66	128.39	101.7	93.32	80.26	89.64	80.54	72.53	130.23	95.67	95.31	107.83
ADIPOR2	50.29	153.22	107.91	109.07	114.57	82.37	62.67	126.22	124.67	83.8	81.51	43.22	79.92	82.34	71.07	88.85	74.18	139.28	149.78	104.7	51.67	59.38	78.9	66.39	66.21	97.55	26.01	68.28	71.88	178.29	81.85	100.02	68.95	91.04	71.08	81.24	73.19	65.44	93.38	61.99	64.87	82.66	56.03	98.05	86.41	47.63	103.39	97.44	71.03
ADIRF	302.77	108.81	305.53	55.89	43.99	312.87	52.02	42.42	56.9	78.63	53.9	57.02	34.14	51.87	66.46	102.01	72.5	49.6	70.48	168.43	65.21	75.21	78.9	102.42	94.05	36.85	65.03	91.04	623.99	49.31	72.65	41.03	58.91	61.48	72.06	81.24	121.39	82.51	60.7	56.18	71.7	69.48	54.63	70.03	94.13	285.04	242.78	59.75	315.74
ADK	86.28	73.28	122.91	54.99	102.3	460.27	73.31	127.25	58.97	127.25	99.59	63.45	44	149.8	135.22	157.95	123.08	55.71	96.92	118.36	49.21	94.01	91.04	62.59	91.04	99.71	182.09	72.83	69.75	62.59	80.93	55.14	56.23	75.67	66.21	89.64	62.48	59.75	58.36	61.02	58.04	65.89	61.63	49.02	55.55	111.79	101.84	129.45	89.75
ADM	448.86	214.28	62.12	61.3	31.71	59.25	44.93	595.57	40.35	52.76	101.56	49.66	119.62	44.25	34.96	62.52	26.98	55.03	38.18	95.59	70.13	155.37	39.45	39.83	83.52	39.02	65.03	45.52	41.53	108.11	73.57	202.6	56.9	72.12	61.83	121.86	101.75	159.32	158.74	39.71	47.8	65.89	32.22	80.54	61.72	60.7	140.94	32.72	84.59
ADM2	67.22	29.98	48.47	24.34	59.33	46.24	49.66	31.04	81.21	92.08	80.53	61.61	75.11	57.31	55.7	44.97	57.32	33.97	46.99	50.07	65.21	37.6	75.87	58.8	48.15	49.86	78.04	86.49	29.82	45.52	70.81	39.75	66.27	57.94	66.7	70.03	33.92	65.44	63.03	56.18	38.69	52.71	60.23	49.02	43.21	64.15	30.86	41.25	58.11
ADM5	25.94	8.88	19.01	25.24	26.6	23.84	36.65	41.38	24.31	37.24	32.21	47.82	27.82	27.57	16.9	27.42	25.29	27.18	35.24	59.18	34.45	24.74	42.49	32.24	30.85	43.35	39.02	45.52	28.22	28.45	31.27	30.77	40.17	24.83	36.51	49.02	49.98	31.3	56.03	24.21	36.42	56.3	33.62	49.02	41.66	26.51	28.29	31.3	40.03
ADNP	75.16	91.04	54.36	136.11	110.48	91.04	82.77	73.8	87.42	112.77	77.9	84.61	111.78	97.93	88.35	78.98	69.12	72.7	88.11	45.52	68.9	86.09	91.04	91.04	95.56	99.71	110.55	86.49	92.11	110.01	74.49	82.07	81.67	85.13	66.21	74.23	80.33	59.75	81.7	68.77	78.52	98.23	71.43	45.52	57.09	88.74	106.47	70.42	75.55
ADNP2	69.34	57.73	59.45	50.48	80.81	54.19	57.94	60.7	62.07	57.94	56.86	57.02	75.62	39.9	54.93	58.14	74.18	46.2	79.3	54.63	76.28	108.86	78.9	89.15	66.21	73.7	52.02	36.42	61.23	70.18	60.7	41.03	50.88	55.57	54.04	77.04	53.55	54.06	72.37	47.46	51.21	53.91	60.23	59.53	72.53	53.01	70.98	44.1	61.99
ADO	42.35	37.75	33.2	33.35	33.76	46.97	43.75	49.66	43.45	50.69	50.29	33.11	40.97	37.72	41.87	61.43	35.41	44.16	58.74	40.97	44.29	45.52	39.45	55	41.38	39.02	84.54	95.59	59.1	68.28	42.3	50.01	50.21	53.21	63.78	78.44	21.42	59.75	58.36	62.95	75.11	50.31	42.02	35.02	52.47	41.49	32.92	37.7	47.14
ADORA1	78.87	37.75	88.1	27.94	40.92	43.35	46.11	32.76	44.49	66.21	48.32	67.13	32.37	35.55	40.34	84.46	33.72	22.42	46.99	45.52	103.35	49.48	48.56	28.45	38.37	49.86	45.52	45.52	56.44	51.21	38.62	38.47	48.2	48.48	60.37	63.03	51.77	42.68	39.69	56.18	42.11	62.29	58.83	42.02	49.38	108.33	30.86	43.39	75.55
ADORA2A	54.52	34.42	40.17	25.24	27.62	39.74	43.75	36.55	40.35	49.66	59.82	53.34	50.83	39.54	30.73	42.78	28.66	41.44	61.67	68.28	59.05	46.51	60.7	49.31	42.89	54.19	84.54	118.36	55.37	58.8	113.11	74.37	107.78	92.22	89.1	112.05	85.69	119.49	72.37	83.29	102.42	97.03	119.06	84.04	98.76	54.55	40.63	44.81	60.05
ADORA2B	86.28	49.96	114.34	35.16	64.45	52.02	39.02	92.42	71.9	55.87	39.77	97.48	24.28	35.91	72.22	72.4	65.75	52.99	32.31	45.52	51.67	52.45	54.63	60.7	82.01	78.04	45.52	63.73	76.67	117.6	52.42	64.11	38.83	59.12	56.48	75.64	35.7	45.52	56.03	45.52	63.73	53.91	58.83	84.04	70.98	66.84	40.63	46.23	86.52
ADORA3	61.4	44.41	30.79	33.35	37.85	33.96	52.02	34.14	30.52	67.25	51.27	34.03	28.58	35.91	33.8	52.65	32.03	36.01	32.31	77.39	54.13	38.59	57.66	45.52	38.37	73.7	84.54	31.86	38.33	43.62	57.02	51.29	48.87	60.3	57.94	74.23	69.62	42.68	53.69	53.27	61.45	50.31	74.23	63.03	61.72	42.26	38.58	38.41	52.3
ADPGK	97.92	92.15	103.9	64	75.7	273.13	50.84	93.11	73.97	97.25	89.07	88.28	97.87	100.47	101.8	84.46	65.75	107.35	55.8	86.49	70.13	69.27	81.94	66.39	62.45	88.87	65.03	40.97	105.95	79.66	101.16	137.2	87.03	111.14	93.96	75.64	101.75	108.11	112.05	110.41	78.52	97.03	102.25	59.53	72.53	109.48	95.16	69.7	85.23
ADPRH	62.46	53.29	52.48	73.01	64.45	66.48	78.04	54.49	62.07	99.32	64.42	57.02	53.36	58.04	51.09	66.91	70.81	57.75	82.23	95.59	65.21	84.12	75.87	51.21	66.97	75.87	91.04	141.12	85.19	96.73	81.85	70.53	86.36	82.77	103.21	67.23	96.4	62.59	70.03	95.89	87.63	94.64	102.25	98.05	91.04	60.7	63.27	76.11	81.36
ADPRHL1	27.52	29.98	23.56	21.63	18.41	35.41	18.92	24.14	26.9	49.66	30.9	34.95	21.75	24.3	39.18	27.42	32.03	29.89	46.99	36.42	20.92	21.77	60.7	32.24	30.85	41.19	71.53	27.31	52.71	47.42	41.38	30.77	33.47	34.29	47.23	65.83	37.49	45.52	37.35	38.74	34.14	45.52	46.22	35.02	55.55	25.74	23.15	30.58	40.03
ADPRHL2	149.27	164.32	114.87	147.83	166.74	140.18	193.91	127.94	144.84	184.15	170.58	155.42	159.32	162.14	150.97	175.5	175.34	139.96	155.65	232.16	127.95	172.19	154.77	189.67	169.29	127.89	169.08	141.12	171.97	221.92	171.05	139.77	159.32	166.71	185.49	141.47	142.81	150.79	119.06	160.78	169.57	194.06	173.68	143.57	157.4	132.15	151.22	182.09	150.45
ADPRM	56.64	44.41	29.45	33.35	37.85	34.68	54.39	37.24	40.35	65.18	42.73	69.89	34.65	40.99	45.33	46.07	40.46	49.6	52.86	31.86	56.59	43.54	63.73	32.24	44.39	67.2	78.04	63.73	57.5	72.08	57.02	57.7	68.28	67.4	72.06	70.03	62.48	73.97	67.7	66.83	58.04	71.88	63.03	108.55	81.78	56.85	48.86	53.35	61.99
ADRA1A	41.29	33.31	32.13	36.96	27.62	44.8	43.75	36.55	40.35	51.73	48.64	60.7	32.37	34.46	35.73	49.36	37.09	42.12	55.8	77.39	62.75	45.52	48.56	39.83	47.4	69.37	58.53	40.97	43.13	79.66	70.81	48.73	58.91	55.57	79.84	74.23	76.76	62.59	65.36	58.11	50.07	89.84	74.23	87.54	72.53	39.18	33.43	49.79	49.72
ADRA1B	150.33	34.42	176.73	28.85	25.57	57.08	63.85	45.52	51.21	85.87	53.57	63.45	35.66	48.24	38.03	66.91	35.41	40.77	102.79	81.94	57.82	49.48	84.97	64.49	48.91	71.53	84.54	72.83	51.64	66.39	61.61	48.73	60.92	49.66	74	93.84	55.34	62.59	51.36	40.68	48.94	68.28	58.83	98.05	81.78	169.41	44.24	50.5	67.8
ADRA1D	56.11	41.08	42.84	41.46	42.96	38.3	66.21	45.52	44.49	67.25	54.89	81.85	38.95	42.44	38.03	64.72	43.84	44.16	38.18	31.86	68.9	36.61	88.01	70.18	60.95	80.2	52.02	127.46	76.14	81.56	74.49	51.29	44.85	56.75	65.73	57.43	85.69	68.28	91.04	83.29	66.01	75.47	71.43	101.55	72.53	39.95	43.72	55.48	66.51
ADRA2A	48.7	36.64	29.72	32.45	34.78	38.3	100.5	31.38	45	57.94	47.33	47.82	28.83	35.55	36.49	42.78	40.46	35.33	49.93	40.97	41.83	45.52	54.63	220.02	42.89	56.36	78.04	136.56	51.11	58.8	52.42	41.03	67.61	42.57	78.87	78.44	98.18	207.69	49.02	62.95	96.73	74.27	58.83	94.54	69.44	38.03	34.98	135.14	47.14
ADRA2B	38.11	25.54	28.92	23.44	26.6	23.12	52.02	28.62	22.76	47.59	40.43	48.74	24.78	18.86	28.43	35.1	45.52	30.57	44.05	36.42	29.53	86.09	51.59	41.73	40.63	58.53	45.52	36.42	41	51.21	52.42	51.29	42.17	53.21	51.12	47.62	44.63	36.99	35.02	51.33	52.35	64.69	49.02	24.51	54.01	27.27	33.95	26.32	43.26
ADRA2C	50.29	39.97	28.38	26.14	35.8	28.18	34.29	27.24	37.24	42.42	35.83	53.34	22.76	28.29	34.19	39.49	26.98	31.93	55.8	45.52	61.52	40.57	54.63	32.24	45.9	58.53	45.52	91.04	76.67	53.11	46.9	44.88	54.89	49.66	56.48	56.03	60.7	31.3	51.36	53.27	56.9	67.08	67.23	91.04	67.9	34.57	36.52	41.25	53.59
ADRB1	498.09	388.6	155.31	327.21	446.01	341.77	610.1	236.92	468.15	539.01	828.59	280.48	226.59	387.75	326.14	359.78	504.11	315.25	581.5	464.32	300.19	394.85	798.14	238.99	433.39	875.74	578.77	1033.3	959.94	182.09	737.54	234.66	548.93	546.26	274.59	313.75	480.2	367.02	322.15	979.19	438.14	722.35	766.16	763.36	1194.3	259.3	309.65	482.24	261.51
ADRB2	57.7	35.53	58.37	53.18	40.92	61.42	49.66	57.59	37.76	93.11	82.83	49.66	27.06	36.63	22.28	51.55	35.41	29.89	70.48	177.53	33.22	43.54	75.87	45.52	45.9	73.7	84.54	77.39	48.98	73.97	66.21	51.29	58.24	70.94	66.7	82.64	78.55	73.97	53.69	85.23	80.8	76.67	91.04	112.05	84.87	47.25	42.69	46.94	62.63
ADRB3	37.58	37.75	20.62	23.44	21.48	28.9	44.93	22.76	24.31	37.24	48.32	34.95	23.01	24.3	17.67	30.71	11.8	27.18	29.37	27.31	34.45	40.57	48.56	36.04	33.86	60.7	78.04	59.18	34.61	36.04	34.95	43.6	36.82	34.29	42.36	50.42	32.13	22.76	60.7	61.02	43.25	44.32	47.62	52.52	50.92	29.96	28.29	22.05	29.7
ADRM1	211.73	303.11	233.5	342.54	340.64	372.84	204.55	295.89	396.24	184.15	132.13	220.71	337.11	191.52	159.04	216.09	185.46	350.58	202.64	136.56	310.04	123.7	182.09	170.7	229.49	134.4	156.07	72.83	155.46	170.7	143.46	192.34	119.16	153.71	115.39	116.25	89.26	108.11	177.42	150.12	138.84	115	154.07	98.05	98.76	207.44	274.67	155.06	134.3
ADSL	73.05	72.17	101.22	55.89	76.72	70.81	62.67	66.56	131.39	76.56	92.36	62.53	111.27	73.27	67.99	92.14	64.07	105.99	49.93	63.73	68.9	42.55	39.45	66.39	46.65	73.7	78.04	72.83	70.28	85.35	53.34	57.7	72.3	67.4	68.16	49.02	62.48	76.82	58.36	74.58	87.63	73.07	75.64	91.04	60.18	72.99	48.35	59.75	74.9
ADSS1	40.23	53.29	85.15	21.63	28.64	50.58	53.21	31.73	85.87	42.42	70.01	104.84	28.07	29.02	122.93	48.26	47.21	200.43	52.86	45.52	46.75	58.39	54.63	56.9	44.39	45.52	6.5	63.73	152.8	36.04	49.66	32.06	47.53	41.38	61.34	61.63	46.41	31.3	51.36	54.24	35.28	62.29	44.82	59.53	61.72	42.26	37.03	34.14	47.78
ADSS2	133.39	184.31	149.15	272.23	200.5	402.47	263.67	277.61	274.16	130.36	170.25	180.25	306.51	254.63	224.34	191.96	244.47	258.86	205.58	95.59	193.16	121.72	136.56	183.98	160.27	95.38	110.55	95.59	219.89	130.87	130.59	169.26	129.87	134.79	117.82	127.46	117.82	153.63	116.72	117.19	146.81	113.8	98.05	80.54	91.04	132.53	144.02	183.51	137.53
ADTRP	33.35	52.18	20.89	62.2	14.32	27.46	31.92	21.04	27.93	35.18	31.22	34.03	18.21	22.85	19.59	38.39	15.17	25.82	20.56	27.31	34.45	30.68	54.63	24.66	27.09	34.68	39.02	45.52	21.3	49.31	35.87	32.06	40.17	50.84	41.87	51.82	33.92	28.45	35.02	39.71	43.25	32.34	40.62	21.01	44.75	29.2	35.49	29.16	27.76
AEBP1	81.51	62.18	96.93	90.14	149.35	40.46	75.67	40.69	97.77	170.7	57.19	121.39	40.72	62.39	51.86	295.07	43.84	97.84	55.8	204.85	92.27	84.12	112.29	64.49	50.41	117.05	136.56	132.01	120.33	83.46	1098.9	389.82	573.03	929.34	189.39	296.94	364.17	395.47	880.08	663.45	475.7	801.41	1395.1	374.68	430.52	78.37	68.92	78.24	137.53
AEBP2	109.04	209.84	122.37	108.17	168.79	119.22	95.77	104.84	136.56	90.01	139.03	84.61	73.85	73.27	113.71	87.75	96.1	118.22	123.35	122.91	59.05	188.02	91.04	89.15	72.23	88.87	91.04	45.52	118.2	111.91	86.44	107.71	95.73	94.59	81.79	88.24	105.32	122.34	65.36	95.89	94.46	82.66	67.23	91.04	70.98	116.78	196.49	86.77	74.9
AEN	118.04	68.84	91.85	58.59	78.77	106.22	113.51	82.42	96.73	91.04	101.89	89.2	93.82	70.37	91.43	60.33	84.3	79.49	93.98	95.59	108.27	61.35	60.7	72.08	63.96	67.2	32.52	54.63	92.64	110.01	99.32	93.61	95.73	87.5	95.91	88.24	85.69	96.73	116.72	97.82	100.15	105.42	114.85	122.56	111.1	106.02	59.15	65.44	96.85
AFAP1	92.63	63.29	69.62	83.83	136.05	46.24	75.67	118.63	96.73	84.84	61.13	95.64	34.9	195.51	64.54	85.56	55.64	50.96	58.74	100.15	75.05	53.44	45.52	72.08	79.76	88.87	65.03	50.07	89.98	75.87	121.39	78.22	90.37	81.58	89.1	91.04	66.05	99.58	88.71	91.04	79.66	107.81	109.25	87.54	95.67	90.27	54.01	70.42	102.02
AFAP1L1	51.87	35.53	60.52	36.96	32.73	28.18	39.02	116.91	57.94	53.8	56.2	37.7	31.11	33.73	36.49	62.52	47.21	39.41	41.12	59.18	41.83	34.64	75.87	68.28	43.64	56.36	58.53	68.28	40.46	72.08	69.89	65.4	78.32	60.3	66.21	67.23	67.84	59.75	77.04	67.8	51.21	82.66	57.43	77.04	74.07	43.79	36.01	67.57	57.47
AFAP1L2	69.87	74.39	50.88	35.16	34.78	33.96	81.58	33.11	53.8	61.04	71.98	47.82	34.39	42.44	31.88	128.34	33.72	50.28	26.43	27.31	55.36	46.51	66.76	43.62	48.91	62.86	71.53	63.73	46.32	66.39	49.66	80.78	79.66	63.85	69.13	84.04	67.84	48.37	56.03	64.89	46.66	58.7	54.63	80.54	70.98	112.17	67.9	84.64	66.51
AFDN	122.8	81.05	125.85	191.1	214.82	164.02	126.51	353.48	68.28	64.14	173.21	264.85	76.12	194.42	181.32	133.82	107.9	115.5	123.35	127.46	145.18	169.22	78.9	123.29	179.83	127.89	110.55	63.73	154.93	96.73	69.89	111.56	73.64	79.22	59.88	98.05	62.48	68.28	107.38	73.61	59.18	82.66	64.43	91.04	63.27	109.48	102.87	130.16	83.94
AFF1	149.8	94.37	140.04	114.48	173.9	150.29	121.78	270.02	192.95	114.84	177.48	178.41	111.53	177.73	212.05	155.76	177.03	157.63	85.17	122.91	116.88	144.48	124.42	176.39	136.19	93.21	136.56	100.15	119.79	87.25	190.36	203.88	162	156.07	146.54	130.26	144.6	162.17	147.07	200.49	169.57	118.59	166.68	112.05	97.21	169.79	141.96	115.23	107.83
AFF2	35.46	43.3	26.78	18.03	28.64	28.18	29.56	28.28	27.93	55.87	37.47	42.3	30.85	26.12	24.59	30.71	21.92	26.5	44.05	36.42	35.68	41.56	27.31	36.04	34.61	54.19	45.52	27.31	33.01	47.42	48.74	34.62	44.18	59.12	45.28	61.63	42.84	34.14	37.35	39.71	43.25	52.71	49.02	80.54	55.55	33.04	28.29	31.3	41.32
AFF3	43.4	41.08	31.86	19.83	20.46	37.57	57.94	29.66	33.11	51.73	47	66.21	33.38	54.41	36.49	38.39	53.95	39.41	38.18	86.49	56.59	50.47	60.7	39.83	30.85	69.37	32.52	86.49	71.88	53.11	48.74	34.62	41.5	52.02	73.03	56.03	41.06	68.28	79.37	60.05	56.9	73.07	37.82	77.04	69.44	43.02	28.8	45.52	42.62
AFF4	205.38	73.28	90.77	131.61	221.98	192.92	124.15	149.67	111.73	122.08	149.55	143.46	171.46	73.99	149.05	171.12	165.23	131.13	167.4	127.46	168.55	92.03	157.81	151.74	107.6	82.37	130.06	86.49	167.71	89.15	124.15	123.1	118.49	111.14	95.91	135.86	92.83	108.11	119.06	119.13	114.94	149.74	121.86	59.53	98.76	226.65	95.16	175.68	123.97
AFG1L	34.41	28.87	28.65	32.45	29.67	23.84	31.92	43.45	31.04	41.38	26.62	55.18	30.85	26.84	33.04	35.1	30.35	27.86	32.31	13.66	28.3	38.59	51.59	22.76	38.37	49.86	39.02	50.07	31.41	37.93	42.3	34.62	37.49	30.74	41.38	46.22	57.12	28.45	46.69	37.77	42.11	45.52	40.62	24.51	49.38	32.65	33.95	37.7	30.35
AFG3L2	56.11	63.29	86.76	132.51	91.04	158.96	125.33	159.32	85.87	94.15	122.6	498.44	106.98	114.98	99.49	85.56	121.39	124.33	132.16	95.59	87.35	74.22	84.97	104.32	85.78	82.37	58.53	100.15	101.16	106.22	107.6	117.97	91.04	100.5	101.27	63.03	92.83	85.35	114.39	81.36	76.25	64.69	75.64	98.05	86.41	58.01	102.87	122.34	87.17
AFM	47.11	36.64	27.85	28.85	28.64	42.63	29.56	30	29.49	66.21	36.48	45.98	26.55	33.73	31.12	40.59	26.98	30.57	52.86	31.86	45.52	22.76	69.8	24.66	36.12	41.19	65.03	36.42	40.46	43.62	39.54	34.62	42.17	40.2	37	58.83	41.06	42.68	39.69	55.21	47.8	69.48	57.43	80.54	50.92	29.58	27.78	36.99	53.59
AFMID	61.93	99.92	45.25	64	73.65	66.48	56.75	38.28	125.18	103.46	117.01	59.78	56.14	68.55	57.62	72.4	35.41	99.88	64.61	50.07	100.89	47.5	91.04	43.62	60.95	80.2	52.02	72.83	90.51	56.9	65.29	39.75	59.58	65.03	72.06	65.83	80.33	56.9	63.03	64.89	72.83	77.87	72.83	66.53	67.9	59.16	63.27	66.86	80.07
AFP	47.11	22.21	27.58	37.86	30.69	26.73	35.47	24.14	40.35	47.59	39.77	52.42	25.8	26.12	32.27	49.36	25.29	33.29	44.05	45.52	51.67	36.61	51.59	43.62	37.62	49.86	45.52	59.18	37.8	45.52	53.34	41.03	40.17	50.84	52.09	57.43	49.98	42.68	42.02	57.14	37.56	59.9	50.42	73.53	54.01	35.73	20.57	32.01	54.88
AFTPH	71.99	144.34	61.86	138.82	80.81	80.2	114.69	90.01	83.28	79.66	65.73	82.77	126.45	122.24	89.89	73.49	77.55	101.91	85.17	91.04	93.5	71.25	75.87	83.46	65.46	84.54	84.54	77.39	75.07	73.97	99.32	93.61	72.97	100.5	75.95	82.64	83.9	91.04	102.71	92.01	94.46	82.66	85.44	73.53	66.35	74.14	122.42	117.36	69.09
AGA	58.22	67.73	76.05	66.7	46.03	70.09	54.39	27.93	75.52	94.15	74.94	83.69	50.58	76.9	156.73	83.36	62.38	125.01	96.92	81.94	66.44	62.34	78.9	79.66	104.59	67.2	45.52	54.63	90.51	55	108.52	79.5	64.27	98.14	87.15	100.85	76.76	76.82	102.71	122.04	70.56	81.46	84.04	63.03	69.44	64.15	78.18	94.6	76.84
AGAP1	204.85	149.89	108.45	246.99	167.76	149.57	353.53	109.66	200.71	216.23	218.9	233.58	220.78	214	272.74	125.05	161.85	154.91	704.85	191.19	246.06	209.79	121.39	218.12	171.55	221.1	143.07	236.71	145.35	144.15	86.44	89.76	108.45	93.41	112.46	231.11	94.61	110.96	112.05	98.79	91.04	112.61	99.45	126.06	145.05	170.56	143.51	216.23	123.33
AGAP2	48.7	46.63	38.29	21.63	39.9	31.07	43.75	35.87	28.97	43.45	36.81	47.82	33.89	30.83	31.5	52.65	38.78	31.25	29.37	45.52	31.99	35.63	60.7	37.93	31.6	45.52	19.51	81.94	36.2	51.21	50.58	67.96	58.24	72.12	88.61	53.22	64.27	82.51	53.69	61.99	73.97	80.26	64.43	70.03	80.24	38.03	53.49	38.41	34.22
AGAP3	105.33	105.48	126.92	71.21	122.75	53.47	126.51	97.25	77.59	97.25	110.76	89.2	67.27	78.71	119.09	85.56	62.38	66.58	44.05	118.36	123.03	124.69	66.76	146.05	148.98	73.7	45.52	109.25	79.86	66.39	85.52	70.53	79.66	91.04	86.66	64.43	80.33	71.13	81.7	69.73	102.42	93.44	109.25	91.04	80.24	150.59	80.76	81.08	96.21
AGAP9	163.56	111.03	88.9	96.45	56.26	164.74	266.03	178.64	95.18	109.66	208.38	141.62	96.35	179.91	179.78	144.79	173.66	152.19	458.15	141.12	81.2	213.75	136.56	115.7	136.94	145.23	110.55	191.19	184.75	185.88	134.26	135.92	255.05	147.8	219.09	424.4	176.73	219.07	163.41	198.55	168.43	172.5	156.87	164.58	228.38	170.56	152.25	160.75	142.7
AGBL1	49.76	27.76	27.04	24.34	30.69	36.13	39.02	34.14	45	55.87	48.64	50.58	34.65	39.54	32.27	47.17	48.89	36.01	49.93	127.46	33.22	23.75	39.45	56.9	30.85	84.54	39.02	50.07	42.59	28.45	54.26	39.75	43.51	67.4	61.83	51.82	53.55	22.76	65.36	61.99	50.07	62.29	53.22	84.04	60.18	35.34	26.23	49.79	38.1
AGBL2	38.11	33.31	20.08	16.23	25.57	21.68	42.57	22.76	24.83	32.07	26.95	34.95	20.74	19.22	21.13	27.42	25.29	19.02	14.68	22.76	28.3	24.74	54.63	26.55	24.83	23.84	45.52	59.18	20.23	26.55	28.51	25.65	37.49	40.2	37	37.82	33.92	34.14	35.02	26.15	35.28	23.96	39.22	45.52	43.21	23.05	25.72	27.74	34.22
AGBL3	58.22	54.4	40.17	36.96	50.12	50.58	54.39	32.42	46.56	53.8	47.99	51.5	41.73	56.22	36.49	50.46	50.58	53.67	26.43	36.42	54.13	35.63	51.59	43.62	49.66	75.87	65.03	31.86	33.01	62.59	51.5	33.34	48.2	59.12	57.45	56.03	55.34	45.52	42.02	54.24	44.38	62.29	50.42	45.52	69.44	41.87	48.35	44.1	41.32
AGBL4	42.35	39.97	26.24	35.16	21.48	31.07	26.01	28.97	41.38	45.52	59.49	44.14	32.62	25.39	20.74	34	35.41	27.18	38.18	45.52	36.91	40.57	54.63	39.83	40.63	43.35	91.04	63.73	36.74	55	57.94	19.23	42.17	43.75	53.55	49.02	48.2	51.21	42.02	46.49	44.38	62.29	43.42	31.51	54.01	34.57	57.09	34.85	43.26
AGBL5	73.05	94.37	69.89	143.32	83.88	92.49	108.78	59.32	88.46	107.6	93.34	92.88	64.49	61.66	73.76	87.75	62.38	81.53	85.17	104.7	70.13	129.64	118.36	94.84	94.05	121.39	97.55	104.7	115	85.35	96.56	73.09	93.05	93.41	87.15	100.85	98.18	125.18	81.7	97.82	79.66	100.63	86.84	126.06	120.36	64.92	78.7	93.89	76.84
AGER	46.05	38.86	36.42	44.17	52.17	52.75	42.57	43.11	43.45	77.59	50.94	77.25	34.14	39.9	55.32	59.23	92.73	40.77	44.05	1306.5	43.06	82.14	97.11	85.35	71.48	65.03	58.53	72.83	54.31	73.97	68.05	50.01	74.31	61.48	82.77	63.03	128.53	54.06	51.36	66.83	70.56	85.05	79.84	80.54	66.35	63	43.21	89.62	42.62
AGFG1	82.57	351.96	121.3	195.61	119.69	109.11	81.58	268.64	291.75	99.32	98.6	114.03	176.27	90.68	180.93	95.43	112.96	235.08	120.41	141.12	150.1	147.45	97.11	111.91	93.3	114.89	32.52	113.8	100.09	128.98	106.68	135.92	95.73	118.24	101.75	102.25	82.12	73.97	126.06	80.39	87.63	100.63	99.45	91.04	55.55	120.62	175.91	68.28	86.52
AGFG2	45.52	86.6	66.41	55.89	40.92	57.8	52.02	49.66	55.35	46.56	90.71	72.65	275.91	49.69	50.71	51.55	47.21	72.7	44.05	54.63	54.13	59.38	60.7	193.47	78.25	39.02	13.01	68.28	63.36	36.04	59.78	52.57	66.94	61.48	72.54	63.03	76.76	76.82	44.35	80.39	69.42	55.1	51.82	66.53	80.24	45.33	80.24	86.06	61.34
AGGF1	74.63	75.5	45.25	72.11	74.68	77.31	49.66	60.7	69.83	80.7	81.51	88.28	69.04	58.4	66.84	89.95	92.73	73.38	105.73	59.18	50.44	50.47	54.63	72.08	65.46	67.2	78.04	54.63	96.9	68.28	98.4	61.55	80.33	68.58	92.5	81.24	74.98	99.58	70.03	76.51	96.73	88.65	91.04	80.54	75.61	74.91	74.58	129.45	62.63
AGK	71.46	69.95	84.88	71.21	75.7	73.7	96.95	78.28	54.32	75.52	76.25	61.61	55.89	52.96	84.9	62.52	60.7	84.93	52.86	72.83	72.59	78.18	63.73	96.73	72.98	56.36	71.53	72.83	64.42	68.28	71.73	88.48	85.02	79.22	76.44	56.03	74.98	42.68	70.03	92.01	58.04	63.49	81.24	49.02	77.15	70.68	66.35	81.08	59.4
AGL	67.75	79.94	68.55	66.7	54.22	57.08	42.57	65.52	63.11	74.49	54.56	70.81	57.15	55.86	59.16	74.59	77.55	55.71	52.86	91.04	51.67	45.52	69.8	70.18	54.93	95.38	78.04	59.18	69.21	53.11	73.57	57.7	62.93	57.94	74.98	63.03	66.05	59.75	65.36	71.67	77.39	83.85	79.84	73.53	83.33	67.23	61.21	130.16	61.34
AGMAT	27.52	26.65	36.68	24.34	46.03	33.96	39.02	44.14	61.04	47.59	37.8	45.06	54.12	35.18	46.1	29.62	26.98	45.52	23.49	31.86	29.53	19.79	51.59	34.14	33.86	52.02	26.01	68.28	30.35	36.04	46.9	43.6	50.21	47.29	61.83	57.43	39.27	45.52	56.03	42.62	39.83	50.31	50.42	52.52	46.29	29.96	40.63	31.3	48.43
AGMO	51.87	44.41	29.45	19.83	24.55	39.74	40.2	34.49	31.04	48.63	41.74	56.1	33.89	42.44	33.8	34	42.15	31.93	35.24	45.52	61.52	39.58	60.7	47.42	47.4	80.2	52.02	54.63	39.4	58.8	46.9	44.88	45.52	60.3	53.55	70.03	58.91	36.99	37.35	53.27	52.35	63.49	61.63	87.54	57.09	33.8	33.95	49.79	48.43
AGO1	56.64	131.01	54.09	103.66	113.55	78.76	75.67	86.56	80.7	73.45	66.39	114.03	82.44	74.72	78.37	80.07	64.07	87.65	93.98	86.49	54.13	94.01	91.04	62.59	78.25	73.7	65.03	91.04	88.91	64.49	92.88	70.53	85.69	95.77	76.92	95.24	64.27	76.82	86.37	75.55	75.11	76.67	89.64	66.53	114.19	54.16	113.67	105.98	78.77
AGO2	170.44	204.29	138.44	99.16	167.76	139.45	70.94	236.23	148.46	100.35	63.76	92.88	158.82	125.14	107.56	76.78	107.9	180.73	49.93	104.7	95.96	75.21	75.87	163.12	114.37	101.88	78.04	72.83	132.57	106.22	100.24	110.28	81.67	83.95	83.25	71.43	89.26	91.04	95.71	92.01	79.66	87.45	78.44	87.54	94.13	121.01	120.36	132.3	99.44
AGO3	49.23	72.17	42.04	51.38	57.29	46.97	49.66	59.66	39.83	62.07	46.67	57.94	44.26	64.56	59.16	69.1	59.01	50.96	49.93	59.18	67.67	51.46	75.87	79.66	50.41	78.04	110.55	77.39	68.68	64.49	68.05	62.83	58.91	74.49	83.74	77.04	62.48	54.06	51.36	70.7	71.7	68.28	88.24	73.53	64.81	42.64	70.47	78.95	52.95
AGO4	47.11	63.29	37.49	33.35	56.26	58.53	35.47	46.9	28.97	53.8	43.38	57.02	44	50.06	46.48	40.59	60.7	38.73	55.8	68.28	56.59	68.28	51.59	58.8	43.64	73.7	39.02	54.63	56.97	26.55	63.45	47.44	53.55	62.67	57.94	67.23	44.63	59.75	35.02	63.92	59.18	74.27	77.04	42.02	55.55	41.49	87.96	56.9	31.64
AGPAT1	91.57	102.15	127.73	154.14	128.89	124.28	99.32	145.19	79.14	109.66	114.38	158.17	121.14	90.68	141.37	144.79	109.59	114.82	158.59	104.7	77.51	121.72	106.22	149.84	130.92	99.71	104.05	95.59	102.22	98.63	147.14	119.25	105.77	104.05	100.78	102.25	105.32	108.11	67.7	100.73	97.87	88.65	72.83	87.54	100.3	123.69	108.02	137.99	120.74
AGPAT2	147.15	98.81	210.74	61.3	251.65	156.07	280.22	141.39	226.57	102.42	145.93	96.56	113.8	414.95	179.01	218.28	537.83	157.63	264.32	182.09	296.5	300.84	169.95	565.22	120.39	127.89	104.05	223.05	143.22	123.29	79.09	98.74	84.35	109.96	85.2	113.45	89.26	73.97	116.72	73.61	80.8	86.25	103.65	91.04	92.59	150.59	87.44	372.71	109.12
AGPAT3	57.7	55.51	72.03	55.89	57.29	36.85	53.21	53.11	42.42	73.45	71.32	68.05	51.08	51.51	66.46	43.88	47.21	54.35	61.67	72.83	66.44	48.49	45.52	62.59	77.5	84.54	58.53	72.83	40.46	75.87	69.89	65.4	73.64	65.03	73.52	86.84	51.77	54.06	60.7	64.89	77.39	52.71	51.82	63.03	64.81	63.77	54.01	63.3	72.32
AGPAT4	49.76	28.87	42.04	39.66	31.71	35.41	46.11	39.66	33.62	67.25	51.27	56.1	29.08	37.36	28.81	60.33	38.78	37.37	55.8	81.94	47.98	37.6	84.97	51.21	41.38	58.53	78.04	77.39	62.82	68.28	505.79	114.12	335.38	248.3	162.12	120.46	173.16	139.41	438.87	489.11	782.97	319.85	316.55	73.53	160.48	44.18	39.09	52.63	54.24
AGPAT5	62.46	69.95	58.11	73.01	55.24	116.33	89.86	72.77	85.35	52.76	42.4	51.5	51.08	44.61	60.31	53.75	50.58	61.15	49.93	68.28	60.28	86.09	60.7	55	50.41	49.86	52.02	31.86	53.77	81.56	56.1	55.14	64.27	73.31	76.44	51.82	60.7	85.35	77.04	71.67	71.7	88.65	51.82	73.53	80.24	67.23	62.75	64.73	49.07
AGPS	106.92	160.99	84.35	117.18	144.24	97.55	114.69	140.7	223.47	90.01	88.08	115.87	95.59	137.47	120.62	161.24	92.73	167.14	46.99	95.59	129.18	88.07	69.8	108.11	61.7	127.89	71.53	113.8	80.93	102.42	128.75	111.56	95.06	113.51	87.15	99.45	117.82	79.66	114.39	99.76	76.25	89.84	105.05	94.54	92.59	124.08	104.42	95.31	105.25
AGR2	70.93	28.87	27.31	1300.7	266.99	172.69	158.44	15.86	668.34	111.73	862.11	582.12	1187.6	2049	1163.6	285.19	3356.8	63.87	1321.6	314.1	910.43	28.7	543.22	419.18	1098.5	424.87	221.1	846.7	774.66	117.6	81.85	25.65	174.05	188	38.46	273.13	32.13	45.52	98.05	44.55	91.04	57.5	51.82	56.03	55.55	28.43	87.96	197.02	52.3
AGR3	43.4	17.76	26.78	38.76	31.71	30.35	24.83	27.24	32.59	70.35	40.76	173.81	38.44	61.66	186.69	51.55	204	28.54	49.93	273.13	33.22	24.74	109.25	96.73	527.44	80.2	91.04	54.63	67.62	60.7	47.82	29.49	30.79	52.02	49.66	46.22	41.06	36.99	49.02	39.71	44.38	45.52	49.02	91.04	55.55	27.27	28.8	73.26	53.59
AGRN	192.67	325.31	93.99	960.9	420.43	269.51	150.16	173.81	374	413.83	203.45	566.49	112.29	270.59	251.23	504.57	642.36	577.51	205.58	254.92	196.85	823.34	118.36	269.33	361.16	238.44	240.61	200.29	118.2	265.54	131.51	112.84	121.84	95.77	84.23	119.06	96.4	59.75	112.05	81.36	104.7	70.68	88.24	87.54	109.56	267.75	409.43	710.56	138.18
AGRP	49.76	33.31	24.64	23.44	35.8	31.79	39.02	28.97	37.76	46.56	36.81	51.5	27.06	34.82	30.35	53.75	38.78	32.61	32.31	40.97	39.37	25.73	33.38	28.45	34.61	41.19	32.52	54.63	46.32	51.21	50.58	44.88	52.22	54.39	62.8	75.64	46.41	48.37	56.03	53.27	47.8	64.69	56.03	56.03	63.27	38.8	29.83	38.41	43.91
AGT	31.76	31.09	33.47	28.85	27.62	32.52	47.29	25.17	34.14	39.31	42.73	40.46	28.83	32.64	86.43	35.1	40.46	37.37	417.03	18.21	50.44	33.65	63.73	75.87	25.58	39.02	91.04	72.83	48.45	32.24	63.45	25.65	32.8	37.84	42.36	37.82	69.62	25.61	63.03	48.43	28.45	41.93	56.03	59.53	58.64	31.12	20.57	67.57	52.3
AGTPBP1	82.57	61.07	54.89	40.56	53.19	45.52	80.4	45.87	42.93	38.28	43.38	27.59	38.19	45.7	44.18	63.62	50.58	69.3	35.24	91.04	46.75	44.53	51.59	39.83	58.69	75.87	58.53	54.63	37.8	56.9	76.33	67.96	68.95	62.67	79.36	47.62	80.33	56.9	53.69	74.58	66.01	59.9	82.64	35.02	84.87	66.07	66.35	45.52	65.21
AGTR1	60.34	53.29	33.74	38.76	39.9	41.19	47.29	36.55	38.28	65.18	56.86	44.14	39.7	60.57	33.8	40.59	35.41	42.12	64.61	77.39	60.28	39.58	60.7	51.21	57.18	71.53	78.04	77.39	59.63	70.18	49.66	46.16	70.29	53.21	65.24	71.43	66.05	62.59	74.7	65.86	68.28	67.08	68.63	126.06	69.44	46.87	43.72	36.27	56.82
AGTR2	48.7	29.98	35.61	21.63	45.01	38.3	53.21	32.76	38.8	83.8	48.64	69.89	34.65	40.26	27.27	55.94	37.09	38.73	35.24	40.97	45.52	30.68	88.01	43.62	41.38	80.2	110.55	91.04	40.46	53.11	62.53	43.6	59.58	49.66	62.32	63.03	42.84	113.8	42.02	44.55	54.63	69.48	40.62	101.55	66.35	39.57	32.4	39.12	51.01
AGTRAP	60.87	173.2	98	120.79	98.2	82.37	40.2	126.22	148.46	69.32	69.02	107.6	72.08	87.78	67.23	91.04	112.96	519.08	64.61	91.04	99.65	41.56	130.49	115.7	97.06	91.04	104.05	113.8	58.57	100.53	82.77	115.41	74.31	105.23	75.46	71.43	133.89	71.13	126.06	92.98	87.63	104.22	114.85	59.53	80.24	53.78	147.62	129.45	74.9
AGXT	51.87	37.75	32.67	34.25	28.64	43.35	47.29	30	29.49	65.18	45.69	57.02	31.11	29.02	33.04	41.68	35.41	42.12	35.24	40.97	51.67	32.66	81.94	41.73	41.38	75.87	78.04	72.83	45.26	49.31	65.29	43.6	66.27	57.94	66.21	65.83	49.98	54.06	65.36	53.27	51.21	61.09	77.04	59.53	58.64	38.8	37.55	46.94	41.32
AGXT2	35.99	38.86	27.58	32.45	31.71	39.74	34.29	33.45	31.55	57.94	45.36	59.78	27.31	37.36	35.34	38.39	30.35	34.65	29.37	59.18	39.37	47.5	60.7	43.62	54.17	71.53	52.02	31.86	39.93	47.42	42.3	37.19	38.83	59.12	55.99	56.03	53.55	36.99	44.35	41.65	48.94	47.92	35.02	59.53	61.72	34.19	32.92	46.94	51.66
AHCTF1	95.28	134.34	165.75	150.54	126.85	125.73	183.27	123.46	133.46	103.46	142.64	119.55	126.7	106.28	150.97	108.59	144.99	153.55	220.26	86.49	137.79	164.27	115.32	130.87	101.58	95.38	104.05	154.77	187.41	128.98	115.87	75.66	116.48	100.5	139.73	168.08	110.68	128.03	105.05	94.92	127.46	98.23	102.25	87.54	128.08	106.02	88.47	115.94	156.26
AHCY	120.68	557.36	146.74	200.11	295.63	189.31	287.32	335.55	455.21	104.49	404.27	153.58	710.64	230.33	179.78	202.93	252.9	317.29	267.25	122.91	205.46	150.42	185.12	210.54	166.28	195.09	182.09	122.91	265.14	199.16	117.71	151.31	144.6	121.78	116.85	145.67	98.18	116.65	116.72	122.04	124.05	104.22	100.85	63.03	101.84	89.12	431.55	183.51	95.56
AHCYL1	131.8	259.8	159.59	201.01	261.88	179.92	86.31	181.05	218.81	169.67	109.45	123.23	276.16	185.35	260.84	288.48	136.56	203.15	114.54	109.25	211.61	194.95	72.83	252.26	191.87	214.6	45.52	100.15	130.97	121.39	148.98	153.87	128.53	143.07	132.91	93.84	112.46	105.27	161.08	114.29	149.08	119.79	120.46	98.05	109.56	156.73	133.73	285.22	99.44
AHCYL2	65.11	55.51	561.52	45.97	47.06	122.84	127.7	49.66	83.8	100.35	251.44	83.69	40.72	71.46	289.26	82.27	440.04	85.61	73.42	191.19	174.7	142.5	124.42	89.15	195.63	56.36	52.02	168.43	314.66	58.8	58.86	69.24	82.34	53.21	74.98	81.24	74.98	56.9	70.03	67.8	61.45	73.07	47.62	59.53	60.18	51.86	47.32	106.69	113
AHDC1	55.05	83.27	64.8	75.72	75.7	48.41	67.4	48.63	70.35	71.39	68.69	133.35	43.5	76.17	68.38	114.08	84.3	46.88	32.31	81.94	82.43	84.12	63.73	92.94	144.46	78.04	117.05	81.94	59.1	60.7	81.85	62.83	89.7	74.49	72.54	53.22	66.05	79.66	49.02	55.21	73.97	59.9	64.43	91.04	58.64	52.63	65.84	85.35	55.53
AHI1	70.4	37.75	49.81	52.28	60.35	52.75	95.77	133.12	54.32	60.01	80.53	86.44	55.64	73.99	64.92	49.36	50.58	89.68	108.66	77.39	62.75	50.47	84.97	53.11	85.02	41.19	32.52	63.73	64.42	91.04	81.85	74.37	68.95	60.3	76.92	105.05	80.33	71.13	60.7	62.95	86.49	86.25	61.63	84.04	60.18	66.07	68.41	79.66	60.05
AHNAK	1440.3	549.59	691.39	305.58	273.13	315.04	88.68	629.02	400.9	199.67	56.53	268.53	131.51	47.88	203.98	416.82	92.73	317.29	58.74	405.14	485.97	57.4	139.6	430.56	72.23	199.43	97.55	100.15	99.03	324.34	289.68	425.72	257.73	316.88	210.81	91.04	421.3	426.76	417.86	353.52	392.62	201.25	278.73	140.07	257.7	1321.8	374.46	128.74	487.5
AHNAK2	630.95	118.8	175.93	63.1	158.56	96.82	138.34	83.11	253.99	90.01	40.43	114.95	24.28	138.92	166.34	134.92	104.53	191.6	46.99	27.31	233.76	40.57	45.52	68.28	39.88	69.37	52.02	50.07	39.93	85.35	43.22	42.32	44.85	61.48	47.71	64.43	64.27	45.52	70.03	54.24	40.97	55.1	56.03	42.02	55.55	412.19	88.47	46.23	191.77
AHR	90.51	280.9	234.03	314.59	228.12	71.53	114.69	365.2	262.78	177.95	80.85	258.41	372.26	517.96	191.69	223.77	239.41	104.63	123.35	232.16	130.41	86.09	236.71	398.31	452.96	110.55	195.09	86.49	94.24	117.6	103	182.09	126.52	185.63	135.83	91.04	290.98	238.99	112.05	118.16	218.5	113.8	119.06	94.54	91.04	101.03	171.8	224.05	151.09
AHRR	39.7	48.85	36.42	24.34	31.71	36.85	34.29	55.87	40.35	39.31	57.85	49.66	39.96	48.6	27.27	47.17	40.46	41.44	70.48	40.97	44.29	80.16	42.49	47.42	69.22	65.03	71.53	95.59	46.85	77.77	40.46	42.32	45.52	47.29	60.86	56.03	44.63	56.9	42.02	53.27	68.28	64.69	58.83	56.03	63.27	41.1	60.7	57.61	53.59
AHSA1	128.62	138.78	281.16	118.99	130.94	131.51	102.87	104.15	156.74	66.21	120.62	152.66	122.91	105.91	125.23	109.69	136.56	182.09	49.93	91.04	162.4	81.15	51.59	104.32	109.1	62.86	97.55	36.42	122.99	123.29	73.57	88.48	82.34	72.12	59.4	51.82	76.76	62.59	84.04	59.08	81.94	59.9	75.64	49.02	66.35	105.26	137.34	69.7	96.85
AHSG	43.93	37.75	26.78	29.75	23.53	31.07	46.11	25.86	46.04	77.59	50.62	57.02	31.86	28.65	34.19	37.29	38.78	33.29	46.99	59.18	41.83	45.52	78.9	47.42	43.64	65.03	32.52	54.63	58.03	66.39	43.22	19.23	43.51	42.57	60.37	54.63	53.55	56.9	51.36	50.36	54.63	64.69	44.82	87.54	60.18	36.88	42.18	43.39	51.66
AHSP	30.7	23.32	18.74	19.83	20.46	22.4	23.65	18.62	14.48	22.76	28.59	22.07	17.2	15.23	16.13	34	20.23	21.06	29.37	22.76	18.45	20.78	42.49	32.24	22.57	23.84	32.52	31.86	30.35	37.93	28.51	14.11	36.15	26.01	31.65	32.22	37.49	25.61	32.68	30.02	39.83	52.71	46.22	45.52	46.29	29.2	22.12	30.58	29.06
AICDA	34.41	22.21	22.49	17.13	28.64	25.29	29.56	20.69	18.62	51.73	34.51	42.3	25.54	22.49	20.74	34	32.03	31.93	23.49	50.07	31.99	19.79	45.52	17.07	29.34	23.84	39.02	31.86	27.69	37.93	47.82	38.47	41.5	35.47	44.3	39.22	37.49	22.76	35.02	43.58	22.76	43.13	36.42	63.03	43.21	25.35	25.2	24.18	40.03
AIDA	149.27	113.25	326.41	105.47	126.85	143.07	169.08	181.4	178.46	134.49	112.74	110.35	144.15	132.76	104.87	140.4	143.31	125.01	146.84	118.36	168.55	128.65	109.25	104.32	93.3	130.06	117.05	81.94	116.07	106.22	148.06	144.9	131.21	145.43	161.64	130.26	116.03	116.65	149.4	119.13	135.43	128.18	117.66	112.05	131.16	156.73	99.27	133.72	162.07
AIF1	94.22	104.37	63.73	49.58	79.79	74.42	62.67	58.63	49.14	103.46	64.75	62.53	56.9	59.85	45.33	121.76	62.38	36.01	38.18	100.15	40.6	89.06	133.53	64.49	74.49	101.88	91.04	118.36	70.28	75.87	121.39	311.6	114.47	227.02	150.44	89.64	290.98	156.48	256.79	197.58	195.74	125.78	175.08	133.06	166.65	102.57	124.48	98.87	133.66
AIF1L	37.05	39.97	34.27	27.94	49.1	28.18	37.84	29.31	73.45	45.52	61.79	45.06	23.52	34.1	60.7	51.55	53.95	60.47	44.05	36.42	54.13	69.27	63.73	174.5	41.38	49.86	78.04	27.31	38.33	45.52	50.58	33.34	48.87	42.57	54.04	39.22	57.12	45.52	30.35	33.9	45.52	63.49	47.62	49.02	44.75	41.1	26.75	61.88	47.14
AIFM1	53.46	193.19	77.92	78.42	58.31	68.64	73.31	69.32	39.31	69.32	72.97	77.25	73.34	59.85	64.92	64.72	79.24	91.72	76.36	36.42	54.13	56.41	78.9	81.56	97.81	67.2	58.53	72.83	113.94	70.18	76.33	53.86	58.24	57.94	63.29	71.43	73.19	65.44	51.36	55.21	64.87	41.93	49.02	70.03	35.49	65.3	87.44	91.04	71.67
AIFM2	104.8	145.45	111.66	77.52	94.11	99.71	93.41	85.52	84.32	95.18	90.71	53.34	124.93	128.04	127.15	148.08	148.37	115.5	152.72	68.28	73.82	86.09	100.15	111.91	86.53	104.05	84.54	109.25	145.88	75.87	109.44	84.63	78.99	96.95	92.5	102.25	78.55	56.9	53.69	95.89	105.84	89.84	103.65	105.05	103.39	82.98	127.56	148.66	87.81
AIFM3	32.29	43.3	31.06	37.86	36.83	49.86	39.02	36.9	32.07	52.76	44.04	53.34	37.68	39.9	33.8	39.49	53.95	45.52	26.43	31.86	45.52	35.63	51.59	26.55	34.61	49.86	13.01	45.52	34.07	47.42	52.42	34.62	33.47	49.66	51.12	47.62	48.2	56.9	42.02	43.58	38.69	56.3	40.62	45.52	33.95	35.73	43.21	49.79	51.01
AIG1	76.22	63.29	148.35	166.76	56.26	73.7	46.11	49.66	58.45	62.07	82.83	106.68	61.2	69.64	50.32	68.01	74.18	72.7	41.12	95.59	79.97	65.31	97.11	70.18	91.79	86.71	97.55	50.07	74.01	102.42	68.97	33.34	51.55	53.21	47.71	75.64	69.62	42.68	46.69	88.14	64.87	63.49	75.64	42.02	72.53	75.29	65.32	59.75	108.48
AIM2	87.34	49.96	57.04	19.83	67.51	117.78	33.11	345.89	31.04	49.66	38.78	43.22	25.8	30.83	20.36	63.62	21.92	38.05	46.99	27.31	87.35	30.68	94.08	41.73	49.66	60.7	136.56	59.18	33.01	81.56	93.8	146.18	60.25	57.94	98.83	57.43	42.84	93.89	67.7	91.04	71.7	87.45	71.43	59.53	49.38	189.38	58.64	42.68	64.57
AIMP1	96.34	44.41	159.32	84.73	93.09	98.27	57.94	103.11	89.49	87.94	78.22	78.17	80.42	96.48	115.24	78.98	91.04	135.88	46.99	68.28	127.95	67.29	54.63	79.66	62.45	62.86	45.52	50.07	208.71	73.97	68.05	71.81	83.01	91.04	83.25	72.83	66.05	71.13	98.05	91.04	88.77	56.3	99.45	84.04	63.27	93.73	84.36	79.66	106.54
AIMP2	53.99	85.49	89.17	73.01	100.25	67.92	143.07	103.8	76.04	49.66	88.08	51.5	57.66	75.45	84.13	74.59	97.79	50.28	223.2	81.94	39.37	54.43	69.8	73.97	72.98	62.86	39.02	63.73	101.16	60.7	49.66	42.32	66.94	59.12	52.09	114.85	44.63	36.99	49.02	64.89	63.73	68.28	65.83	49.02	52.47	66.07	79.21	44.1	123.33
AIP	76.75	49.96	57.3	77.52	140.14	65.03	82.77	72.77	53.8	60.01	61.13	47.82	57.66	95.4	87.2	61.43	53.95	48.92	167.4	72.83	89.81	101.93	54.63	94.84	90.29	86.71	110.55	36.42	85.72	66.39	61.61	78.22	74.31	91.04	74.98	61.63	89.26	88.2	60.7	71.67	84.21	67.08	74.23	87.54	80.24	71.45	74.07	114.51	80.07
AIPL1	39.17	39.97	24.64	32.45	31.71	33.24	31.92	25.86	25.86	49.66	40.1	37.7	23.01	25.39	25.35	42.78	47.21	33.97	41.12	22.76	40.6	31.67	60.7	32.24	33.11	60.7	58.53	31.86	38.87	53.11	44.14	41.03	36.15	46.11	52.09	53.22	48.2	71.13	30.35	41.65	39.83	57.5	43.42	87.54	55.55	33.42	19.55	30.58	43.26
AIRE	50.29	33.31	43.11	23.44	30.69	49.13	37.84	46.9	40.35	73.45	55.22	64.37	28.83	39.54	47.25	50.46	42.15	40.09	52.86	63.73	68.9	40.57	72.83	43.62	36.12	93.21	65.03	86.49	42.06	53.11	43.22	70.53	80.33	53.21	69.62	78.44	60.7	48.37	51.36	63.92	61.45	73.07	58.83	101.55	87.96	47.63	38.58	48.37	61.99
AJAP1	38.64	32.2	24.64	23.44	19.44	28.18	33.11	30.69	31.55	49.66	47.99	51.5	31.11	28.29	31.12	37.29	28.66	38.73	35.24	27.31	38.14	33.65	60.7	39.83	25.58	43.35	78.04	40.97	33.01	51.21	45.06	41.03	47.53	57.94	50.15	56.03	44.63	68.28	56.03	66.83	51.21	55.1	46.22	84.04	58.64	33.04	27.26	39.12	34.22
AJM1	68.28	46.63	39.63	35.16	32.73	42.63	74.49	43.8	45.52	53.8	68.04	56.1	31.61	33.73	46.48	48.26	64.07	50.28	61.67	36.42	68.9	85.11	60.7	51.21	54.93	62.86	39.02	68.28	68.15	45.52	57.94	66.68	68.28	50.84	84.71	93.84	58.91	91.04	81.7	64.89	72.83	77.87	86.84	63.03	92.59	58.77	49.38	45.52	71.03
AJUBA	91.57	115.47	49.27	45.07	87.97	51.3	62.67	37.24	68.28	94.15	77.24	63.45	59.94	149.8	54.93	98.72	60.7	39.41	73.42	109.25	41.83	217.71	91.04	47.42	58.69	62.86	84.54	27.31	45.26	159.32	63.45	69.24	54.89	60.3	71.08	61.63	60.7	62.59	63.03	53.27	51.21	56.3	40.62	80.54	77.15	69.53	119.85	91.75	76.19
AK1	93.69	89.93	161.47	40.56	84.9	198.7	89.86	46.56	127.77	102.42	118.65	80.93	60.19	37.36	115.63	277.52	96.1	105.99	117.47	223.05	159.94	377.03	103.18	128.98	148.98	104.05	78.04	68.28	125.12	81.56	84.61	70.53	99.08	104.05	86.66	75.64	107.11	96.73	105.05	88.14	97.87	103.02	89.64	77.04	117.28	125.62	90.53	332.87	81.36
AK2	201.67	324.2	237.78	164.96	340.64	572.27	235.29	319.68	202.78	193.47	903.52	297.96	325.22	331.53	328.06	254.48	731.71	292.83	643.17	163.88	246.06	294.9	285.27	314.86	210.68	288.3	260.12	172.98	405.17	286.4	148.06	174.39	267.1	160.8	143.14	382.38	132.1	156.48	210.1	173.37	155.91	161.72	184.89	126.06	183.63	155.58	292.16	577.55	165.3
AK3	101.1	53.29	121.84	100.06	96.16	91.77	93.41	75.18	89.49	72.42	61.46	62.53	52.1	82.7	92.96	85.56	129.82	99.88	52.86	104.7	91.04	71.25	75.87	56.9	67.72	149.57	65.03	54.63	108.61	60.7	93.8	61.55	90.37	69.76	85.2	85.44	98.18	99.58	70.03	104.6	86.49	109.01	119.06	73.53	86.41	104.49	75.1	114.51	111.7
AK4	275.24	296.44	178.07	45.97	68.54	203.04	99.32	110.35	134.49	107.6	103.2	129.67	344.7	51.87	90.66	141.5	40.46	150.15	99.85	45.52	150.1	146.46	97.11	73.97	95.56	67.2	45.52	68.28	67.08	119.49	65.29	88.48	87.03	93.41	107.11	128.86	66.05	73.97	121.39	80.39	100.15	91.04	70.03	115.55	137.34	217.04	113.16	73.26	114.29
AK5	40.76	41.08	20.89	24.34	24.55	20.95	28.38	20.35	25.86	52.76	26.62	36.78	115.83	23.21	27.27	35.1	23.6	25.14	29.37	36.42	34.45	27.71	36.42	18.97	39.88	41.19	26.01	45.52	33.54	39.83	39.54	20.52	44.85	54.39	51.61	56.03	33.92	34.14	28.01	37.77	29.59	55.1	30.81	73.53	54.01	29.2	30.86	30.58	43.26
AK6	69.87	46.63	92.11	31.55	74.68	65.03	57.94	55.87	54.83	60.01	60.8	80.01	74.86	54.77	54.16	76.78	69.12	87.65	64.61	36.42	86.12	47.5	69.8	70.18	53.42	67.2	65.03	54.63	62.82	39.83	54.26	65.4	61.59	50.84	75.46	79.84	64.27	51.21	65.36	72.64	68.28	47.92	68.63	52.52	81.78	63.38	42.18	91.75	78.77
AK7	58.22	45.52	44.99	27.04	42.96	47.69	69.76	37.59	45	78.63	67.05	82.77	42.99	43.53	46.87	61.43	45.52	38.73	55.8	45.52	61.52	48.49	84.97	49.31	60.95	49.86	84.54	68.28	58.57	64.49	45.06	58.99	52.22	61.48	79.36	79.84	80.33	68.28	72.37	60.05	63.73	77.87	64.43	98.05	87.96	44.56	42.18	60.46	74.25
AK8	51.87	38.86	35.08	36.06	25.57	28.9	44.93	26.21	33.62	51.73	50.62	50.58	30.35	37.72	37.26	36.2	45.52	36.69	35.24	50.07	50.44	48.49	57.66	36.04	58.69	60.7	19.51	54.63	47.38	49.31	38.62	37.19	35.48	63.85	68.65	51.82	44.63	65.44	39.69	50.36	44.38	50.31	50.42	52.52	58.64	48.02	42.18	48.37	46.49
AK9	37.05	32.2	26.78	33.35	18.41	25.29	34.29	31.73	33.11	79.66	39.44	68.05	29.08	32.64	42.64	37.29	59.01	39.41	49.93	40.97	28.3	40.57	45.52	49.31	57.94	62.86	71.53	22.76	44.19	41.73	57.02	33.34	48.2	55.57	53.07	50.42	44.63	42.68	32.68	49.4	46.66	53.91	46.22	73.53	52.47	39.18	28.29	39.12	49.72
AKAIN1	32.29	26.65	21.15	26.14	29.67	38.3	33.11	26.9	25.35	60.01	42.4	47.82	27.82	32.28	31.12	30.71	28.66	35.33	29.37	63.73	38.14	33.65	42.49	37.93	48.91	36.85	52.02	63.73	44.19	36.04	40.46	35.9	42.17	60.3	60.86	54.63	78.55	51.21	49.02	48.43	81.94	59.9	46.22	52.52	61.72	29.96	26.75	32.01	55.53
AKAP1	95.81	75.5	157.99	71.21	124.8	154.63	282.59	117.6	308.82	178.98	323.41	131.51	162.36	351.48	196.68	126.14	193.89	123.65	79.3	100.15	130.41	171.2	109.25	176.39	161.02	136.56	149.57	100.15	245.97	83.46	83.69	75.66	74.98	99.32	74	67.23	69.62	65.44	79.37	88.14	79.66	79.06	86.84	94.54	75.61	91.04	94.64	128.74	71.67
AKAP10	88.93	51.07	54.63	56.79	69.56	57.8	66.21	91.39	58.97	56.9	49.96	75.41	57.91	50.78	107.56	58.14	70.81	92.4	55.8	91.04	52.9	82.14	51.59	60.7	91.04	82.37	65.03	27.31	83.59	89.15	78.17	71.81	67.61	74.49	99.81	81.24	83.9	45.52	63.03	78.45	84.21	82.66	98.05	66.53	77.15	82.98	52.47	66.86	71.67
AKAP11	58.22	98.81	47.4	51.38	28.64	39.02	62.67	52.07	48.11	69.32	64.09	54.26	52.1	88.14	103.34	70.2	55.64	71.34	58.74	54.63	41.83	65.31	66.76	60.7	57.94	73.7	39.02	72.83	74.01	87.25	98.4	88.48	87.7	80.4	103.7	95.24	80.33	128.03	65.36	86.2	91.04	88.65	70.03	49.02	80.24	55.7	94.13	91.75	54.88
AKAP12	467.39	38.86	476.9	52.28	81.84	37.57	36.65	28.62	56.38	69.32	42.07	56.1	30.09	37.72	23.82	48.26	433.3	896.16	64.61	68.28	65.21	25.73	63.73	72.08	39.88	36.85	52.02	54.63	48.45	62.59	103.92	44.88	77.65	72.12	75.46	65.83	160.66	324.34	74.7	92.01	96.73	89.84	114.85	66.53	78.7	157.5	40.63	48.37	150.45
AKAP13	83.63	84.38	92.38	111.78	66.49	190.03	49.66	106.56	117.42	127.25	45.36	113.11	122.91	117.16	276.97	89.95	85.98	133.85	52.86	273.13	71.36	57.4	139.6	106.22	175.31	99.71	39.02	59.18	77.2	79.66	136.1	139.77	98.41	112.33	104.19	58.83	112.46	119.49	135.4	121.07	113.8	124.58	84.04	56.03	58.64	101.8	78.7	123.05	75.55
AKAP14	19.58	12.21	16.87	17.13	16.37	17.34	13.01	10.69	22.76	44.49	23.99	28.51	15.93	14.15	9.6	21.94	21.92	18.34	8.81	40.97	19.68	18.8	36.42	28.45	14.3	39.02	39.02	22.76	23.96	41.73	24.83	26.93	28.12	27.19	24.34	40.62	24.99	22.76	23.34	12.59	35.28	21.56	26.61	49.02	40.12	23.05	17.49	26.32	22.6
AKAP17A	75.69	76.61	183.42	76.62	96.16	112	122.97	54.83	65.18	109.66	115.69	125.99	57.66	66.01	54.16	91.04	222.55	165.1	96.92	91.04	113.19	51.46	115.32	134.67	53.42	82.37	130.06	109.25	140.56	70.18	115.87	88.48	97.74	87.5	97.86	96.65	105.32	122.34	102.71	147.22	108.11	115	127.46	84.04	101.84	66.46	67.38	162.17	139.47
AKAP3	28.05	17.76	23.3	22.54	16.37	33.96	23.65	20	25.35	36.21	28.59	29.43	21.5	21.04	21.9	40.59	28.66	25.82	26.43	31.86	34.45	20.78	51.59	24.66	19.56	56.36	32.52	31.86	30.35	49.31	45.06	16.67	36.15	37.84	35.05	42.02	49.98	25.61	35.02	25.18	31.86	62.29	33.62	38.52	37.03	21.51	19.55	22.76	35.51
AKAP4	41.29	28.87	31.6	18.93	23.53	29.62	28.38	20.69	34.66	52.76	45.69	54.26	27.57	27.57	22.28	29.62	32.03	36.69	38.18	13.66	28.3	29.69	84.97	43.62	26.33	52.02	71.53	50.07	35.67	55	44.14	23.08	46.86	48.48	59.4	51.82	53.55	36.99	30.35	48.43	38.69	64.69	64.43	63.03	64.81	37.65	25.2	41.25	43.91
AKAP5	42.87	41.08	35.08	38.76	28.64	35.41	40.2	25.86	32.59	51.73	52.92	54.26	33.13	28.29	27.27	41.68	40.46	33.29	35.24	50.07	36.91	22.76	57.66	58.8	33.86	54.19	45.52	63.73	34.61	45.52	54.26	73.09	35.48	57.94	57.45	57.43	44.63	65.44	44.35	46.49	48.94	61.09	51.82	56.03	52.47	47.25	48.35	37.7	38.1
AKAP6	31.23	23.32	50.88	19.83	29.67	44.8	39.02	19.66	24.31	56.9	35.17	38.62	19.73	30.83	36.11	49.36	42.15	25.82	46.99	45.52	28.3	43.54	39.45	20.86	25.58	65.03	39.02	68.28	26.09	45.52	47.82	25.65	42.84	52.02	42.84	35.02	33.92	36.99	28.01	33.9	26.17	64.69	33.62	21.01	41.66	28.04	25.2	35.56	39.39
AKAP7	32.82	25.54	26.51	18.93	15.34	23.84	24.83	28.62	29.49	45.52	28.27	50.58	34.39	35.18	25.35	25.23	35.41	27.86	20.56	36.42	27.07	22.76	54.63	24.66	36.87	39.02	32.52	45.52	26.09	47.42	39.54	28.21	33.47	53.21	52.09	42.02	41.06	36.99	28.01	44.55	34.14	43.13	57.43	56.03	58.64	31.5	26.75	28.45	38.1
AKAP8	79.93	63.29	69.62	73.92	56.26	51.3	96.95	72.77	75.52	77.59	76.58	51.5	81.69	83.06	70.68	86.65	92.73	80.17	82.23	40.97	78.74	84.12	106.22	72.08	79.76	75.87	130.06	104.7	61.23	79.66	76.33	65.4	88.36	91.04	77.9	102.25	98.18	108.11	60.7	91.04	102.42	87.45	99.45	80.54	111.1	68.38	70.47	64.73	84.59
AKAP8L	75.16	91.04	111.93	84.73	76.72	62.86	127.7	62.76	68.8	130.36	94	109.44	88.01	159.23	109.48	77.88	119.7	65.9	155.65	136.56	130.41	105.89	127.46	73.97	111.36	117.05	84.54	63.73	68.68	110.01	105.76	108.99	103.76	105.23	98.83	105.05	119.6	128.03	100.38	109.44	104.7	88.65	107.85	87.54	103.39	99.49	137.34	125.89	107.83
AKAP9	79.93	45.52	102.29	85.63	80.81	70.81	35.47	80.7	52.25	73.45	112.41	93.8	66.26	113.53	95.27	70.2	77.55	80.17	73.42	63.73	93.5	101.93	57.66	102.42	79	71.53	65.03	50.07	52.71	51.21	89.2	64.11	72.97	85.13	75.95	49.02	78.55	96.73	77.04	77.48	78.52	98.23	96.65	52.52	54.01	92.2	80.24	58.32	96.21
AKIP1	82.57	124.35	96.13	50.48	62.4	97.55	78.04	143.81	72.94	83.8	92.36	62.53	64.49	73.99	83.36	87.75	67.44	75.42	38.18	68.28	63.98	55.42	81.94	64.49	60.95	73.7	97.55	63.73	60.7	91.04	89.2	110.28	71.63	63.85	66.21	64.43	62.48	79.66	63.03	73.61	67.14	64.69	60.23	91.04	80.24	93.35	88.99	66.86	81.36
AKIRIN1	76.22	239.82	170.04	135.21	185.15	229.05	92.22	160.01	102.94	131.39	106.49	145.3	168.68	138.2	137.14	174.41	101.16	156.27	176.21	136.56	124.26	128.65	100.15	94.84	130.92	112.72	123.56	91.04	144.28	157.43	97.48	150.03	141.92	158.44	113.44	109.25	107.11	116.65	128.39	108.48	113.8	116.2	102.25	80.54	98.76	113.32	151.22	160.04	125.26
AKIRIN2	75.16	102.15	92.92	88.34	113.55	52.75	79.22	124.84	93.11	80.7	70.01	115.87	134.79	89.23	96.04	88.85	67.44	131.13	82.23	45.52	137.79	108.86	72.83	83.46	106.09	88.87	71.53	59.18	55.9	81.56	95.64	121.82	100.41	75.67	124.64	102.25	82.12	91.04	116.72	87.17	113.8	100.63	93.84	91.04	84.87	87.97	106.47	70.42	115.58
AKNA	128.09	58.84	68.55	47.77	83.88	73.7	93.41	46.21	49.14	72.42	92.03	58.86	74.1	85.24	68.76	137.11	62.38	57.75	85.17	104.7	104.58	142.5	115.32	72.08	115.87	91.04	104.05	81.94	57.5	55	187.6	248.76	234.3	211.64	291.14	103.65	212.43	338.56	172.75	199.52	287.92	204.85	161.08	161.08	160.48	133.3	130.13	98.87	87.17
AKNAD1	51.34	17.76	30.79	24.34	23.53	41.19	44.93	35.87	33.62	53.8	38.13	45.98	26.81	30.83	25.35	37.29	23.6	32.61	35.24	27.31	44.29	32.66	48.56	39.83	31.6	69.37	32.52	50.07	37.8	26.55	43.22	33.34	29.45	40.2	56.48	56.03	51.77	48.37	60.7	45.52	60.32	65.89	46.22	56.03	54.01	32.27	22.12	43.39	53.59
AKR1A1	86.28	178.75	83.28	101.86	173.9	151.74	107.6	121.39	127.77	121.05	150.53	100.24	410.2	187.53	130.23	218.28	99.47	170.53	185.02	159.32	73.82	77.19	91.04	176.39	124.15	97.55	104.05	68.28	107.55	91.04	166.45	226.97	150.62	158.44	141.68	109.25	207.08	130.87	193.76	189.83	167.29	129.38	207.3	101.55	89.5	104.1	158.94	196.31	74.25
AKR1B1	213.31	46.63	403.27	116.28	142.19	115.61	143.07	76.56	740.24	159.32	124.9	133.35	471.65	38.81	85.28	175.5	53.95	193.64	46.99	100.15	182.09	52.45	81.94	183.98	51.16	82.37	162.58	54.63	126.18	130.87	159.09	166.7	144.6	134.79	122.69	109.25	187.44	147.94	163.41	157.87	149.08	137.76	127.46	105.05	123.45	152.89	61.21	110.25	196.29
AKR1B15	50.29	2026.3	47.66	45.97	27.62	44.8	89.86	47.94	6023.3	64.14	57.85	69.89	5198.3	34.1	1010.7	40.59	50.58	123.65	52.86	54.63	54.13	45.52	45.52	1631.2	54.17	67.2	58.53	91.04	57.5	201.05	65.29	42.32	60.25	65.03	74	91.04	42.84	45.52	46.69	63.92	64.87	61.09	49.02	52.52	72.53	42.26	1990.6	54.77	56.18
AKR1C1	31.76	1980.7	21.42	19.83	19.44	18.06	60.3	13.79	2800.1	39.31	28.27	12.87	2789.7	22.13	2844.6	48.26	53.95	392.71	64.61	13.66	39.37	19.79	51.59	1644.5	29.34	41.19	32.52	86.49	1334.2	45.52	35.87	14.11	24.77	17.74	27.26	30.81	39.27	31.3	25.68	23.24	23.9	23.96	33.62	28.01	35.49	22.66	1830.6	58.32	31.64
AKR1C2	39.7	1628.8	25.44	19.83	33.76	34.68	59.12	19.66	2120.4	54.83	36.15	43.22	1724.3	29.74	1530.8	60.33	136.56	1985.9	293.69	50.07	62.75	53.44	51.59	2372.8	39.13	62.86	39.02	72.83	1257.6	51.21	52.42	48.73	36.82	36.65	42.36	68.63	44.63	68.28	28.01	43.58	46.66	71.88	51.82	70.03	64.81	32.27	2713.3	133.72	45.84
AKR1C3	39.17	1188	17.94	52.28	21.48	33.96	47.29	22.07	1736.5	48.63	51.6	35.87	2337.5	36.27	573.15	53.75	91.04	903.63	49.93	68.28	47.98	31.67	75.87	954.05	39.13	67.2	32.52	100.15	688.41	128.98	44.14	28.21	45.52	50.84	49.17	47.62	49.98	59.75	25.68	44.55	51.21	38.33	56.03	70.03	54.01	35.34	2021.4	199.87	35.51
AKR1C4	24.88	16.65	18.74	18.93	13.3	18.06	20.1	20	37.24	40.35	30.24	22.07	33.64	20.31	23.05	35.1	20.23	33.29	35.24	40.97	20.92	31.67	51.59	34.14	28.59	45.52	39.02	22.76	30.35	39.83	27.59	32.06	41.5	33.11	34.57	42.02	49.98	39.83	49.02	38.74	34.14	44.32	49.02	35.02	33.95	21.9	27.78	24.18	32.93
AKR1D1	33.35	31.09	25.17	20.73	26.6	31.79	46.11	26.55	26.9	50.69	34.18	46.9	22.25	24.3	26.12	25.23	28.66	28.54	32.31	31.86	45.52	35.63	42.49	47.42	42.14	69.37	52.02	59.18	33.54	39.83	36.78	47.44	42.84	41.38	49.66	51.82	42.84	42.68	65.36	46.49	50.07	38.33	53.22	45.52	64.81	26.51	30.35	34.14	34.22
AKR1E2	124.92	94.37	89.97	85.63	175.95	56.36	111.14	99.32	127.25	72.42	158.09	96.56	384.15	134.57	121.77	112.98	144.99	149.47	70.48	68.28	139.02	104.9	103.18	138.46	88.03	110.55	84.54	127.46	92.11	165.01	82.77	51.29	97.07	70.94	92.99	88.24	89.26	96.73	93.38	80.39	75.11	104.22	74.23	112.05	77.15	94.12	101.33	128.74	145.93
AKR7A2	29.64	27.76	25.44	21.63	33.76	30.35	48.48	29.66	24.31	47.59	24.65	36.78	28.58	25.03	34.96	35.1	26.98	31.25	44.05	36.42	28.3	40.57	66.76	45.52	33.11	39.02	26.01	59.18	33.54	37.93	40.46	41.03	45.52	48.48	45.76	56.03	35.7	42.68	37.35	47.46	53.49	68.28	50.42	52.52	50.92	31.88	23.66	43.39	37.45
AKR7A3	55.58	35.53	41.24	27.94	34.78	41.19	199.82	51.04	47.07	67.25	51.93	79.09	47.54	51.51	80.29	65.81	183.77	50.96	88.11	54.63	63.98	93.02	63.73	94.84	57.18	75.87	91.04	109.25	51.11	70.18	50.58	60.27	92.38	66.21	83.25	86.84	57.12	65.44	72.37	66.83	63.73	69.48	64.43	73.53	101.84	38.41	39.61	41.96	57.47
AKR7L	41.29	35.53	28.38	25.24	23.53	28.9	69.76	30.35	35.69	79.66	41.74	42.3	27.57	31.92	36.11	53.75	45.52	33.97	52.86	68.28	41.83	45.52	54.63	43.62	34.61	52.02	58.53	40.97	36.74	60.7	49.66	33.34	46.19	50.84	69.13	58.83	53.55	51.21	51.36	40.68	48.94	62.29	47.62	66.53	40.12	32.27	30.35	51.21	58.76
AKT1	130.74	102.15	358.01	183.89	164.69	145.23	212.83	107.25	144.32	137.6	149.22	181.17	101.41	120.42	190.92	179.89	178.71	156.95	111.6	204.85	135.33	317.66	154.77	108.11	218.2	101.88	110.55	132.01	126.71	108.11	118.63	148.75	123.18	82.77	93.96	85.44	126.75	139.41	147.07	115.26	118.36	104.22	245.11	98.05	118.82	175.55	156.88	179.24	186.6
AKT1S1	48.7	78.83	58.37	40.56	55.24	62.14	87.5	211.05	81.21	66.21	54.56	57.94	84.97	37	52.24	64.72	43.84	59.11	88.11	91.04	56.59	55.42	66.76	43.62	53.42	73.7	65.03	68.28	45.26	92.94	80.93	105.15	78.32	69.76	68.16	100.85	82.12	59.75	91.04	53.27	70.56	74.27	60.23	66.53	69.44	50.32	82.3	59.04	54.88
AKT2	102.69	230.94	144.06	106.37	216.87	151.02	184.45	414.52	235.88	135.53	145.27	148.06	178.29	224.16	81.44	141.5	160.17	163.74	149.78	136.56	171.01	129.64	179.05	238.99	98.57	108.38	156.07	150.22	104.89	166.91	147.14	153.87	123.18	127.7	123.66	128.86	121.39	125.18	140.07	111.38	126.32	103.02	134.46	87.54	97.21	91.43	243.81	158.61	125.91
AKT3	109.57	24.43	33.2	20.73	34.78	23.84	96.95	40.69	27.93	55.87	41.08	41.38	29.84	23.94	20.74	40.59	40.46	29.89	29.37	50.07	40.6	32.66	39.45	49.31	30.1	45.52	45.52	50.07	42.59	62.59	69.89	64.11	67.61	91.04	93.96	61.63	92.83	82.51	79.37	55.21	75.11	71.88	58.83	87.54	60.18	106.41	31.89	33.43	56.82
AKTIP	70.93	51.07	71.23	99.16	66.49	69.37	81.58	52.42	86.39	77.59	71.65	79.09	47.8	85.24	79.9	88.85	92.73	67.94	82.23	100.15	88.58	60.37	75.87	91.04	80.51	62.86	104.05	59.18	77.73	64.49	76.33	62.83	75.65	91.04	87.63	93.84	91.04	82.51	72.37	92.98	81.94	67.08	71.43	59.53	77.15	63.77	77.15	99.58	81.36
ALAD	60.87	66.62	55.16	72.11	48.08	61.42	81.58	42.42	53.28	80.7	113.39	65.29	54.88	45.7	51.48	86.65	79.24	69.3	61.67	141.12	61.52	92.03	88.01	77.77	77.5	78.04	71.53	118.36	70.28	73.97	70.81	65.4	68.28	56.75	74.98	51.82	94.61	128.03	37.35	63.92	63.73	81.46	85.44	77.04	64.81	70.3	66.87	118.78	58.76
ALAS1	66.69	88.82	108.18	77.52	63.42	109.11	61.48	116.56	86.39	134.49	158.09	84.61	139.85	92.49	65.3	84.46	77.55	101.23	93.98	154.77	95.96	79.17	236.71	73.97	97.06	97.55	71.53	100.15	71.88	100.53	65.29	142.33	92.38	104.05	82.28	96.65	74.98	76.82	84.04	79.42	61.45	86.25	74.23	105.05	103.39	67.61	92.59	101	92.98
ALAS2	49.76	27.76	33.47	32.45	32.73	28.18	41.38	29.66	34.66	56.9	52.92	48.74	30.85	33.37	26.51	46.07	35.41	41.44	58.74	31.86	45.52	38.59	60.7	58.8	54.17	54.19	32.52	63.73	44.19	60.7	60.7	33.34	61.59	69.76	65.24	67.23	37.49	36.99	30.35	51.33	50.07	64.69	51.82	49.02	72.53	33.04	33.95	42.68	56.82
ALB	35.99	18.87	29.19	23.44	25.57	29.62	31.92	24.14	38.28	62.07	45.03	40.46	25.04	27.57	31.5	38.39	30.35	35.33	17.62	59.18	38.14	38.59	63.73	56.9	45.15	45.52	13.01	50.07	52.71	45.52	42.3	33.34	49.54	46.11	43.82	60.23	64.27	42.68	60.7	50.36	26.17	55.1	51.82	49.02	44.75	41.87	23.15	39.12	63.92
ALCAM	132.33	75.5	565	1067.3	118.66	122.11	204.55	34.49	582.47	134.49	243.55	188.52	215.47	304.68	259.3	240.22	429.92	209.26	135.1	213.95	152.56	453.23	160.84	460.9	268.61	110.55	91.04	150.22	343.94	81.56	129.67	124.38	91.71	92.22	81.31	109.25	132.1	96.73	170.41	104.6	109.25	87.45	117.66	101.55	126.53	194.76	115.22	108.11	174.98
ALDH16A1	44.99	51.07	29.45	50.48	47.06	45.52	62.67	86.21	51.21	57.94	43.71	66.21	51.59	30.83	33.42	57.04	50.58	49.6	88.11	36.42	50.44	44.53	36.42	43.62	37.62	60.7	97.55	40.97	47.38	108.11	65.29	75.66	66.27	69.76	72.54	71.43	71.41	51.21	42.02	78.45	61.45	62.29	63.03	66.53	106.47	37.65	61.21	62.59	52.95
ALDH18A1	119.63	104.37	146.47	153.24	111.5	127.17	100.5	115.53	121.05	101.39	252.09	74.49	102.42	185.71	142.13	146.98	293.36	173.93	240.82	127.46	111.96	96.98	121.39	206.74	151.24	106.22	221.1	177.53	150.14	111.91	148.98	96.17	145.27	102.87	89.1	117.66	78.55	116.65	91.04	123.97	121.77	98.23	120.46	80.54	135.79	101.41	142.99	152.92	102.67
ALDH1A1	52.4	42.19	33.74	34.25	26.6	41.19	126.51	127.25	695.23	52.76	38.45	71.73	3199.6	32.64	28.81	40.59	53.95	33.29	35.24	132.01	45.52	33.65	209.4	45.52	36.12	49.86	84.54	86.49	62.29	41.73	61.61	215.42	54.22	88.68	81.79	56.03	285.62	139.41	102.71	84.26	136.56	62.29	78.44	94.54	63.27	48.4	47.84	48.37	78.77
ALDH1A2	38.11	18.87	26.51	24.34	28.64	31.79	33.11	26.55	45	46.56	57.19	46.9	162.61	37.72	31.88	28.52	32.03	20.38	105.73	36.42	36.91	47.5	54.63	49.31	33.11	60.7	58.53	45.52	45.79	56.9	48.74	41.03	46.19	56.75	54.53	75.64	64.27	62.59	37.35	58.11	53.49	64.69	58.83	80.54	60.18	36.11	23.66	44.81	43.91
ALDH1A3	68.81	81.05	86.22	70.31	71.61	58.53	146.61	52.76	48.11	58.97	131.8	73.57	61.71	39.54	36.88	64.72	38.78	44.16	85.17	54.63	62.75	39.58	118.36	32.24	134.68	73.7	39.02	100.15	70.28	92.94	75.41	76.94	147.27	105.23	66.7	61.63	58.91	62.59	56.03	112.35	97.87	97.03	116.25	98.05	121.9	63.77	49.38	46.94	91.04
ALDH1B1	85.22	59.95	124.78	52.28	108.43	198.7	121.78	53.45	110.18	75.52	108.13	75.41	69.8	58.76	63	82.27	74.18	97.84	64.61	81.94	88.58	67.29	78.9	68.28	51.16	114.89	84.54	136.56	87.32	121.39	94.72	65.4	103.76	121.78	74.49	85.44	89.26	68.28	105.05	89.11	78.52	122.19	106.45	108.55	89.5	72.6	41.66	96.02	94.92
ALDH1L1	48.17	37.75	23.83	50.48	30.69	30.35	33.11	30.69	42.93	56.9	46.01	40.46	27.06	27.57	26.12	34	42.15	31.93	46.99	31.86	34.45	34.64	66.76	36.04	38.37	52.02	78.04	91.04	31.94	55	35.87	33.34	41.5	53.21	43.82	40.62	48.2	51.21	51.36	41.65	29.59	44.32	51.82	59.53	41.66	27.66	29.83	41.96	45.2
ALDH1L2	61.93	42.19	43.91	29.75	23.53	31.07	46.11	28.97	77.59	38.28	48.64	30.35	49.57	51.87	29.96	48.26	40.46	25.82	67.55	59.18	49.21	36.61	57.66	37.93	42.89	58.53	117.05	72.83	35.67	62.59	112.19	57.7	72.3	74.49	49.66	77.04	66.05	45.52	67.7	105.57	68.28	85.05	81.24	77.04	60.18	48.4	28.29	42.68	65.21
ALDH2	110.63	169.87	190.12	92.85	115.59	255.79	299.14	39.31	221.4	389	92.03	140.7	604.42	168.66	443.69	141.5	193.89	462.01	179.15	264.02	174.7	248.39	188.15	75.87	165.53	134.4	240.61	186.64	513.78	125.18	113.11	114.12	118.49	165.53	131.94	121.86	192.8	76.82	119.06	130.75	171.84	99.43	169.48	147.07	106.47	87.2	309.13	352.08	99.44
ALDH3A1	42.35	174.31	27.31	35.16	25.57	36.85	50.84	30	407.11	48.63	43.38	57.02	55.89	29.38	41.49	38.39	28.66	26.5	41.12	59.18	35.68	51.46	72.83	37.93	33.11	60.7	78.04	59.18	705.98	62.59	194.04	50.01	58.91	102.87	73.03	60.23	71.41	45.52	86.37	95.89	81.94	99.43	82.64	63.03	81.78	31.5	400.69	49.79	50.36
ALDH3A2	141.86	142.12	155.31	45.97	192.31	116.33	586.46	54.83	302.1	103.46	235.33	216.11	170.7	62.03	667.65	208.41	225.92	273.13	690.16	236.71	84.89	422.56	185.12	225.71	212.93	95.38	143.07	118.36	1496.1	127.08	84.61	88.48	120.5	91.04	95.42	231.11	124.96	65.44	98.05	91.04	79.66	89.84	89.64	80.54	134.25	192.84	109.56	157.19	104.6
ALDH3B1	105.86	36.64	55.16	72.11	65.47	436.43	108.78	266.92	252.44	66.21	161.38	54.26	31.36	328.62	219.73	177.7	139.94	142	117.47	163.88	77.51	134.58	112.29	307.27	203.15	95.38	91.04	100.15	154.4	51.21	68.97	111.56	62.93	79.22	64.27	82.64	92.83	34.14	60.7	53.27	71.7	70.68	68.63	63.03	55.55	112.55	50.92	201.29	51.66
ALDH3B2	138.68	208.73	81.94	209.13	109.46	114.16	179.72	109.32	127.77	232.78	223.17	128.75	105.46	150.89	107.94	188.67	131.51	115.5	146.84	150.22	100.89	172.19	191.19	170.7	134.68	303.48	214.6	437	174.63	293.99	172.89	78.22	136.56	179.72	152.39	133.06	149.95	108.11	88.71	154	147.94	274.33	228.31	329.15	242.27	99.88	236.09	165.73	174.98
ALDH4A1	37.05	61.07	24.1	38.76	50.12	48.41	31.92	34.49	60.01	57.94	44.04	59.78	44.26	34.46	62.62	43.88	38.78	46.88	23.49	72.83	38.14	42.55	72.83	68.28	44.39	32.52	45.52	50.07	53.24	87.25	53.34	24.36	40.84	47.29	43.33	26.61	42.84	59.75	72.37	45.52	47.8	52.71	50.42	73.53	54.01	25.74	42.18	37.7	41.32
ALDH5A1	35.99	48.85	31.6	49.58	31.71	34.68	36.65	37.24	39.31	76.56	51.93	81.85	27.31	37.36	36.11	61.43	77.55	59.79	38.18	81.94	38.14	48.49	48.56	113.8	71.48	47.69	58.53	50.07	69.21	32.24	49.66	42.32	54.22	52.02	61.83	53.22	48.2	51.21	56.03	92.98	70.56	74.27	57.43	49.02	57.09	41.1	91.56	65.44	51.66
ALDH6A1	44.99	48.85	59.18	40.56	41.94	62.86	57.94	45.87	33.62	44.49	72.64	68.05	48.3	35.55	132.15	52.65	45.52	36.69	41.12	77.39	45.52	72.24	45.52	68.28	54.93	45.52	45.52	36.42	96.37	73.97	58.86	37.19	43.51	46.11	61.34	57.43	48.2	56.9	46.69	53.27	64.87	70.68	46.22	52.52	74.07	47.63	48.35	47.66	43.91
ALDH7A1	67.75	101.04	43.91	57.69	120.71	105.49	44.93	85.18	76.04	81.73	97.29	76.33	91.55	39.54	43.41	95.43	64.07	103.27	111.6	54.63	82.43	21.77	63.73	89.15	27.09	52.02	110.55	63.73	141.09	20.86	56.1	52.57	59.58	49.66	52.09	84.04	83.9	65.44	56.03	52.3	36.42	58.7	51.82	63.03	61.72	65.3	74.07	89.62	65.21
ALDH8A1	47.64	27.76	25.71	27.04	29.67	21.68	24.83	32.07	25.35	46.56	43.38	37.7	32.37	23.21	27.66	49.36	23.6	33.97	35.24	31.86	46.75	36.61	57.66	34.14	34.61	47.69	39.02	31.86	37.27	47.42	36.78	32.06	34.81	37.84	56.48	58.83	41.06	14.23	42.02	42.62	36.42	52.71	42.02	59.53	58.64	29.58	28.29	25.61	49.07
ALDH9A1	106.39	93.26	122.37	91.94	75.7	95.38	126.51	108.98	84.84	125.18	114.05	105.76	190.94	113.53	104.49	118.47	89.36	194.31	102.79	127.46	124.26	105.89	106.22	85.35	146.72	104.05	71.53	100.15	138.43	121.39	118.63	107.71	114.47	119.42	112.46	91.04	148.17	150.79	114.39	121.07	94.46	97.03	123.26	108.55	117.28	128.69	100.82	98.16	102.02
ALDOA	3476	3580.6	3775.1	1902	4702.5	2197.3	1078.3	4202.4	2369.2	1517.7	3177.3	1903.6	3796.7	1775.5	2442.8	5037	3685.5	3541.8	2287.8	769.31	6161.4	3134	1623.6	1050.8	2668.1	468.22	1970.4	1151.7	1574.9	758.69	737.54	1336.2	758.46	1274.6	450.83	1102.3	796.18	594.62	1960.9	747.71	738.58	507.92	801.17	378.18	868.76	3047.4	2686	1299.5	974.99
ALDOB	51.34	27.76	31.33	33.35	33.76	33.96	36.65	27.59	28.45	46.56	40.76	49.66	31.11	40.26	35.73	46.07	45.52	38.05	32.31	45.52	46.75	45.52	78.9	58.8	43.64	49.86	65.03	45.52	52.18	68.28	41.38	41.03	52.89	56.75	69.62	54.63	55.34	59.75	39.69	55.21	40.97	59.9	47.62	42.02	66.35	38.8	33.95	51.92	52.95
ALDOC	73.58	128.79	31.33	38.76	86.95	165.47	62.67	84.84	50.18	113.8	59.82	61.61	54.88	91.04	105.26	145.89	47.21	35.33	76.36	63.73	212.84	175.16	91.04	62.59	60.95	75.87	58.53	50.07	53.77	51.21	67.13	64.11	65.6	91.04	77.41	92.44	62.48	91.04	112.05	73.61	87.63	58.7	78.44	66.53	108.02	66.84	58.64	61.17	58.11
ALG10	29.64	52.18	36.68	54.08	45.01	61.42	46.11	43.8	59.49	52.76	49.96	49.66	50.58	32.28	34.19	42.78	45.52	51.64	52.86	72.83	36.91	47.5	97.11	37.93	55.68	43.35	32.52	50.07	56.44	64.49	53.34	48.73	42.84	49.66	65.73	51.82	37.49	48.37	77.04	59.08	50.07	67.08	56.03	87.54	44.75	34.57	43.21	48.37	43.26
ALG10B	110.63	66.62	96.93	52.28	53.19	101.16	95.77	65.18	78.63	58.97	92.69	111.27	84.47	73.27	100.65	80.07	70.81	95.8	114.54	81.94	88.58	87.08	66.76	98.63	104.59	78.04	71.53	136.56	102.22	117.6	84.61	110.28	126.52	93.41	155.31	107.85	94.61	82.51	84.04	113.32	127.46	110.21	116.25	80.54	120.36	108.71	73.04	187.78	120.1
ALG12	81.51	99.92	63.46	61.3	82.86	73.7	78.04	78.63	116.39	112.77	110.76	90.12	103.94	81.61	96.8	105.3	87.67	98.52	99.85	77.39	98.42	95.99	139.6	125.18	114.37	108.38	78.04	109.25	70.81	89.15	110.35	74.37	81.67	86.31	88.61	95.24	64.27	116.65	93.38	114.29	93.32	95.83	107.85	84.04	95.67	76.83	87.44	67.57	75.55
ALG13	84.69	49.96	93.18	89.24	56.26	88.15	80.4	75.52	64.66	93.11	84.8	159.09	76.63	50.78	62.23	86.65	96.1	64.55	73.42	77.39	78.74	89.06	60.7	66.39	86.53	62.86	91.04	59.18	88.38	66.39	73.57	85.91	91.04	91.04	103.21	85.44	78.55	68.28	98.05	86.2	83.08	75.47	99.45	101.55	98.76	132.91	79.73	92.47	89.75
ALG14	57.17	67.73	55.16	55.89	65.47	71.53	57.94	57.94	54.83	75.52	65.41	77.25	51.84	49.33	57.24	72.4	69.12	66.58	76.36	50.07	54.13	61.35	66.76	73.97	65.46	71.53	110.55	54.63	64.42	53.11	89.2	52.57	63.6	50.84	72.54	70.03	49.98	42.68	72.37	82.33	83.08	83.85	93.84	91.04	47.84	44.56	45.78	66.86	92.33
ALG1L	103.22	151	109.52	105.47	62.4	87.43	112.33	61.73	89.49	83.8	91.37	105.76	96.35	82.34	101.03	89.95	118.02	80.17	88.11	54.63	92.27	130.63	112.29	87.25	105.34	58.53	104.05	132.01	90.51	110.01	91.04	71.81	105.77	81.58	95.91	117.66	69.62	62.59	63.03	108.48	93.32	97.03	91.04	84.04	138.88	98.73	171.28	103.85	90.4
ALG1L2	76.22	47.74	53.82	40.56	30.69	49.86	60.3	58.97	47.59	73.45	56.86	88.28	40.97	63.84	45.71	55.94	55.64	42.12	73.42	59.18	59.05	53.44	42.49	53.11	49.66	114.89	84.54	95.59	63.36	106.22	54.26	61.55	67.61	55.57	84.71	100.85	62.48	54.06	93.38	71.67	72.83	95.83	60.23	87.54	77.15	49.94	46.29	60.46	79.42
ALG2	66.16	45.52	72.3	51.38	59.33	78.76	70.94	56.56	86.39	49.66	85.46	63.45	61.45	62.75	58.01	95.43	82.61	84.25	58.74	104.7	110.73	52.45	33.38	49.31	68.47	86.71	45.52	77.39	66.55	58.8	100.24	76.94	79.66	80.4	70.11	88.24	73.19	102.42	77.04	92.01	84.21	86.25	75.64	63.03	67.9	73.37	58.12	113.09	82
ALG3	76.22	279.79	116.21	156.85	103.32	83.82	60.3	111.04	185.71	61.04	123.58	71.73	113.55	83.06	77.21	71.3	85.98	114.82	58.74	54.63	77.51	93.02	60.7	110.01	107.6	84.54	32.52	81.94	97.43	278.82	80.01	75.66	76.32	65.03	67.19	92.44	62.48	82.51	84.04	80.39	95.59	82.66	92.44	45.52	66.35	79.52	163.57	156.48	83.94
ALG5	80.99	175.42	92.65	141.52	113.55	104.05	124.15	133.8	94.15	120.01	123.91	99.32	67.78	151.98	247.01	106.4	161.85	80.17	179.15	104.7	82.43	97.97	185.12	89.15	89.54	166.91	149.57	182.09	195.93	89.15	226.23	138.49	139.24	137.16	84.71	137.26	117.82	125.18	116.72	204.36	129.74	119.79	201.69	105.05	111.1	82.59	114.19	116.65	81.36
ALG6	42.35	53.29	32.4	44.17	30.69	31.07	63.85	38.62	37.76	68.28	53.57	41.38	38.19	40.62	39.18	37.29	26.98	47.56	55.8	50.07	59.05	47.5	72.83	49.31	54.17	65.03	58.53	72.83	35.67	75.87	51.5	37.19	64.93	65.03	75.46	88.24	67.84	85.35	81.7	61.02	52.35	69.48	60.23	101.55	64.81	43.02	47.32	44.81	64.57
ALG8	49.76	77.72	74.71	99.16	50.12	36.85	49.66	121.05	82.77	73.45	64.09	54.26	68.53	167.58	75.29	60.33	43.84	93.08	120.41	81.94	45.52	49.48	88.01	87.25	46.65	82.37	58.53	63.73	96.9	53.11	86.44	73.09	60.25	78.04	59.4	64.43	53.55	28.45	72.37	67.8	56.9	69.48	71.43	59.53	64.81	52.24	67.9	76.82	74.25
ALG9	44.46	75.5	47.93	49.58	53.19	54.19	55.57	46.56	50.18	83.8	53.9	60.7	43.25	48.6	55.7	52.65	69.12	61.83	49.93	81.94	66.44	46.51	81.94	37.93	34.61	58.53	71.53	72.83	56.97	53.11	71.73	41.03	57.57	61.48	66.21	51.82	73.19	62.59	60.7	84.26	59.18	64.69	72.83	80.54	61.72	42.64	52.47	64.01	71.67
ALK	43.4	35.53	24.1	19.83	18.41	25.29	26.01	27.59	24.83	40.35	31.55	51.5	20.99	23.94	26.12	29.62	16.86	27.86	32.31	36.42	40.6	41.56	42.49	34.14	42.14	73.7	58.53	81.94	42.59	55	44.14	30.77	38.83	40.2	45.76	37.82	32.13	31.3	32.68	56.18	44.38	44.32	46.22	56.03	43.21	27.66	30.86	29.16	37.45
ALKAL1	48.7	31.09	31.06	32.45	31.71	36.85	31.92	30.35	34.14	52.76	58.18	52.42	55.13	40.99	49.55	49.36	40.46	38.05	44.05	54.63	51.67	38.59	69.8	55	43.64	49.86	52.02	77.39	46.32	72.08	53.34	46.16	51.55	50.84	55.5	49.02	42.84	45.52	65.36	52.3	37.56	64.69	74.23	59.53	94.13	48.4	29.83	66.86	46.49
ALKAL2	35.46	33.31	21.69	33.35	24.55	20.95	29.56	25.86	32.59	46.56	34.18	32.19	22.25	26.48	22.66	37.29	23.6	25.14	32.31	50.07	20.92	26.72	36.42	34.14	21.82	56.36	39.02	45.52	58.57	36.04	55.18	32.06	42.17	43.75	43.33	42.02	55.34	42.68	42.02	44.55	36.42	63.49	64.43	49.02	38.58	29.96	27.78	36.27	30.35
ALKBH1	44.99	36.64	39.9	26.14	31.71	39.74	52.02	33.11	38.8	53.8	43.38	74.49	24.78	38.81	46.1	36.2	37.09	40.77	23.49	63.73	44.29	39.58	42.49	43.62	35.36	45.52	78.04	91.04	48.45	72.08	42.3	41.03	50.88	39.02	46.74	49.02	51.77	51.21	56.03	40.68	46.66	63.49	37.82	73.53	63.27	48.79	36.52	34.14	37.45
ALKBH2	50.29	75.5	72.03	61.3	48.08	70.09	87.5	80.01	113.29	78.63	65.73	74.49	92.81	82.34	48.02	53.75	84.3	72.02	73.42	40.97	59.05	61.35	72.83	62.59	43.64	73.7	71.53	72.83	83.06	77.77	59.78	50.01	58.24	79.22	68.65	77.04	48.2	62.59	39.69	57.14	52.35	57.5	70.03	63.03	100.3	39.95	62.75	66.86	69.09
ALKBH3	73.05	31.09	75.51	29.75	34.78	46.24	72.12	30.69	44.49	75.52	66.06	54.26	33.64	39.9	47.25	51.55	75.87	37.37	49.93	59.18	60.28	94.01	54.63	64.49	75.99	69.37	52.02	72.83	47.38	62.59	79.09	53.86	64.93	67.4	76.44	65.83	69.62	76.82	70.03	72.64	70.56	68.28	68.63	73.53	77.15	84.9	29.32	61.17	66.51
ALKBH4	57.7	39.97	53.02	39.66	27.62	40.46	42.57	42.42	37.76	51.73	53.9	58.86	30.85	33.37	37.65	34	32.03	36.01	44.05	40.97	45.52	46.51	60.7	49.31	74.49	54.19	39.02	59.18	49.51	41.73	31.27	55.14	46.86	53.21	61.83	71.43	49.98	51.21	42.02	45.52	52.35	67.08	56.03	77.04	77.15	32.27	35.49	41.96	61.99
ALKBH5	166.73	107.7	155.04	109.97	125.82	114.89	119.42	127.94	144.32	80.7	110.76	207.83	141.37	86.33	151.74	122.85	175.34	157.63	214.39	141.12	120.57	196.93	145.67	91.04	150.48	82.37	143.07	104.7	150.14	100.53	155.42	133.36	114.47	107.6	111.98	123.26	105.32	150.79	140.07	139.47	147.94	119.79	137.26	91.04	126.53	163.65	76.13	137.99	107.18
ALKBH6	111.16	89.93	45.79	51.38	50.12	72.26	78.04	68.97	63.63	78.63	49.63	54.26	57.15	64.2	42.64	65.81	53.95	40.09	52.86	59.18	59.05	55.42	91.04	64.49	64.71	65.03	58.53	50.07	43.13	60.7	51.5	64.11	59.58	65.03	68.65	70.03	66.05	45.52	53.69	67.8	68.28	56.3	64.43	84.04	74.07	110.25	80.24	66.15	45.2
ALKBH7	82.04	67.73	76.05	72.11	67.51	45.52	99.32	87.25	73.45	87.94	85.13	54.26	103.18	93.22	69.91	97.62	75.87	71.34	132.16	77.39	120.57	55.42	106.22	73.97	76.75	86.71	65.03	50.07	93.7	77.77	83.69	62.83	94.39	89.86	76.44	99.45	98.18	79.66	102.71	104.6	100.15	63.49	71.43	70.03	84.87	82.21	67.38	78.24	85.23
ALKBH8	48.7	42.19	31.06	50.48	39.9	50.58	41.38	61.73	50.69	73.45	45.03	60.7	30.35	38.09	48.02	61.43	38.78	44.16	32.31	77.39	76.28	49.48	88.01	47.42	33.11	78.04	52.02	59.18	46.32	68.28	60.7	50.01	56.23	48.48	60.37	67.23	64.27	48.37	39.69	63.92	64.87	57.5	64.43	31.51	64.81	37.65	41.66	71.13	85.88
ALLC	44.46	36.64	20.62	35.16	33.76	31.07	34.29	31.04	36.21	52.76	40.1	47.82	36.42	27.93	32.65	36.2	25.29	32.61	35.24	63.73	24.61	27.71	42.49	32.24	34.61	67.2	32.52	45.52	45.26	47.42	52.42	46.16	41.5	39.02	62.8	56.03	41.06	51.21	39.69	63.92	44.38	45.52	63.03	35.02	44.75	36.11	23.66	36.27	34.22
ALMS1	56.11	62.18	43.65	54.08	33.76	47.69	53.21	35.18	58.97	48.63	41.74	65.29	50.07	48.24	41.1	59.23	52.27	43.48	38.18	68.28	54.13	75.21	69.8	28.45	57.94	52.02	84.54	54.63	54.84	66.39	66.21	38.47	54.89	76.85	54.04	57.43	64.27	65.44	58.36	58.11	50.07	65.89	64.43	70.03	72.53	53.78	58.64	35.56	65.86
ALOX12	56.64	43.3	32.94	44.17	41.94	40.46	65.03	41.38	38.8	67.25	52.92	64.37	32.37	42.08	45.71	52.65	59.01	48.92	102.79	40.97	46.75	39.58	75.87	36.04	51.92	62.86	58.53	54.63	46.85	87.25	57.94	51.29	50.88	63.85	70.59	77.04	67.84	56.9	58.36	56.18	59.18	79.06	70.03	80.54	115.73	37.26	51.44	54.77	47.14
ALOX12B	47.11	47.74	31.6	27.04	23.53	35.41	63.85	25.52	37.76	56.9	44.7	54.26	37.43	35.91	28.04	43.88	43.84	39.41	44.05	68.28	39.37	31.67	60.7	45.52	42.89	71.53	71.53	63.73	38.87	56.9	48.74	39.75	49.54	50.84	58.91	64.43	55.34	42.68	39.69	65.86	36.42	71.88	72.83	56.03	66.35	39.18	41.66	41.96	46.49
ALOX15	58.22	53.29	42.04	31.55	42.96	36.85	80.4	42.42	45	61.04	87.76	55.18	41.73	42.8	53.01	50.46	42.15	50.96	61.67	36.42	41.83	44.53	69.8	58.8	52.67	67.2	78.04	59.18	57.5	72.08	68.97	62.83	64.27	78.04	70.11	102.25	69.62	48.37	72.37	65.86	76.25	71.88	54.63	73.53	92.59	59.16	44.24	46.94	66.51
ALOX15B	124.39	39.97	104.97	35.16	38.87	41.19	34.29	31.38	35.69	104.49	47	63.45	34.39	38.45	87.2	60.33	178.71	30.57	64.61	95.59	93.5	124.69	78.9	45.52	73.74	112.72	78.04	86.49	72.94	51.21	65.29	47.44	60.92	43.75	68.65	85.44	44.63	65.44	65.36	63.92	79.66	63.49	63.03	70.03	69.44	120.24	34.98	238.28	41.32
ALOX5	105.86	89.93	57.57	107.27	101.27	59.25	47.29	176.22	83.8	133.46	67.71	48.74	75.36	46.07	56.09	125.05	35.41	47.56	76.36	72.83	78.74	53.44	139.6	142.25	87.28	82.37	91.04	81.94	46.32	66.39	128.75	200.04	130.54	201	148.01	133.06	242.78	145.1	263.79	211.14	145.67	125.78	191.89	161.08	100.3	90.27	139.39	73.26	83.29
ALOX5AP	102.16	126.57	30.79	43.27	128.89	100.44	47.29	42.42	30.52	105.53	54.23	62.53	40.72	50.78	40.34	201.83	60.7	33.97	52.86	81.94	62.75	51.46	115.32	68.28	106.84	164.74	71.53	72.83	52.71	58.8	148.98	155.16	121.17	156.07	139.24	294.14	116.03	139.41	408.52	123.97	111.53	167.71	148.47	164.58	106.47	89.12	149.68	104.56	55.53
ALOXE3	59.28	34.42	35.08	27.04	23.53	31.07	54.39	27.93	33.11	52.76	48.97	55.18	28.58	27.93	37.65	47.17	47.21	46.2	55.8	50.07	73.82	40.57	75.87	55	40.63	71.53	45.52	54.63	50.58	56.9	58.86	44.88	46.19	39.02	73.52	58.83	48.2	68.28	53.69	54.24	47.8	69.48	60.23	77.04	74.07	45.33	36.01	41.25	54.88
ALPG	33.88	16.65	24.1	14.42	21.48	23.84	35.47	23.8	26.9	39.31	35.17	45.98	22.25	24.66	26.89	35.1	35.41	28.54	35.24	72.83	44.29	37.6	51.59	36.04	32.35	30.35	32.52	50.07	33.54	26.55	39.54	23.08	36.82	30.74	37.97	47.62	41.06	51.21	46.69	33.9	42.11	49.12	25.21	45.52	47.84	22.66	22.63	27.74	37.45
ALPI	50.29	46.63	25.17	16.23	34.78	36.85	47.29	35.87	40.35	51.73	52.92	48.74	35.91	30.47	39.57	40.59	45.52	42.8	32.31	63.73	54.13	40.57	60.7	30.35	48.91	65.03	71.53	72.83	42.59	39.83	49.66	46.16	61.59	47.29	55.99	67.23	55.34	51.21	44.35	43.58	43.25	83.85	58.83	119.06	61.72	32.27	27.26	43.39	51.66
ALPK1	60.87	37.75	54.09	64	49.1	49.86	30.74	47.94	44.49	81.73	61.46	91.96	34.14	59.49	64.15	72.4	55.64	83.57	29.37	72.83	81.2	38.59	69.8	62.59	63.96	56.36	52.02	54.63	42.59	36.04	79.09	65.4	76.32	83.95	74.98	65.83	67.84	79.66	63.03	67.8	64.87	88.65	89.64	66.53	87.96	52.24	59.15	62.59	56.82
ALPK2	29.64	23.32	27.85	24.34	24.55	29.62	27.19	30.35	23.8	58.97	32.87	37.7	27.57	22.85	24.97	37.29	23.6	31.25	26.43	45.52	36.91	35.63	33.38	30.35	32.35	58.53	39.02	36.42	28.22	39.83	47.82	56.42	45.52	29.56	37	46.22	41.06	45.52	42.02	59.08	30.73	49.12	46.22	63.03	60.18	33.04	26.75	29.16	46.49
ALPK3	47.64	33.31	35.35	34.25	45.01	80.2	96.95	35.52	60.01	80.7	86.44	74.49	42.23	81.25	110.63	44.97	43.84	39.41	93.98	63.73	59.05	38.59	45.52	56.9	43.64	91.04	78.04	63.73	81.99	60.7	50.58	42.32	75.65	73.31	67.19	86.84	49.98	73.97	28.01	72.64	77.39	71.88	61.63	91.04	80.24	43.02	34.98	68.28	48.43
ALPL	55.05	46.63	40.43	27.94	35.8	44.8	49.66	42.07	42.93	392.1	94.33	168.29	180.82	201.67	63.38	122.85	92.73	55.03	88.11	427.9	123.03	117.76	63.73	96.73	66.21	65.03	39.02	209.4	56.44	91.04	81.85	60.27	74.31	81.58	89.58	75.64	76.76	73.97	67.7	63.92	58.04	97.03	99.45	112.05	101.84	41.49	43.72	56.19	43.26
ALPP	38.64	39.97	24.64	36.96	22.5	30.35	47.29	999.05	28.45	64.14	39.11	47.82	30.6	30.11	27.27	37.29	35.41	28.54	11.75	50.07	38.14	37.6	66.76	47.42	26.33	73.7	39.02	50.07	46.32	60.7	38.62	112.84	45.52	42.57	56.96	67.23	37.49	54.06	39.69	47.46	61.45	49.12	68.63	84.04	54.01	36.88	26.23	37.7	32.93
ALS2	71.46	71.06	58.91	80.23	66.49	60.7	79.22	57.25	74.49	76.56	61.13	103.92	80.17	53.68	68.38	52.65	47.21	59.79	91.04	77.39	70.13	72.24	48.56	62.59	65.46	60.7	32.52	59.18	86.25	79.66	80.01	52.57	64.93	54.39	86.66	65.83	73.19	65.44	65.36	67.8	71.7	75.47	78.44	73.53	52.47	61.46	56.07	76.11	69.73
ALS2CL	64.58	91.04	55.16	146.93	61.38	70.81	43.75	188.29	131.39	142.77	66.72	68.05	42.74	56.95	67.99	81.17	69.12	181.41	41.12	182.09	72.59	49.48	57.66	98.63	94.8	78.04	52.02	59.18	56.44	77.77	51.5	73.09	66.27	65.03	59.88	43.42	48.2	34.14	44.35	43.58	56.9	53.91	64.43	56.03	54.01	46.87	140.42	98.16	135.6
ALX1	38.11	25.54	23.56	31.55	16.37	33.96	54.39	26.21	37.24	44.49	40.1	27.59	47.04	24.66	29.2	29.62	16.86	36.01	38.18	31.86	43.06	35.63	42.49	39.83	36.12	58.53	65.03	27.31	53.77	60.7	53.34	35.9	42.17	40.2	51.12	60.23	24.99	36.99	53.69	46.49	44.38	63.49	51.82	66.53	55.55	33.42	24.69	24.89	39.39
ALX3	35.46	32.2	22.76	20.73	26.6	24.57	47.29	28.62	34.14	54.83	38.78	34.03	20.99	24.66	23.05	41.68	26.98	21.06	38.18	40.97	39.37	20.78	57.66	28.45	30.1	49.86	13.01	59.18	38.87	30.35	35.87	24.36	35.48	56.75	47.71	68.63	48.2	42.68	42.02	36.8	51.21	52.71	44.82	42.02	50.92	39.95	26.23	31.3	38.74
ALX4	41.29	42.19	38.56	24.34	30.69	33.24	47.29	34.49	31.55	71.39	43.06	47.82	36.16	35.55	28.04	49.36	40.46	41.44	38.18	50.07	45.52	35.63	84.97	43.62	38.37	41.19	52.02	63.73	42.59	53.11	57.94	37.19	46.19	56.75	64.27	75.64	49.98	42.68	42.02	49.4	61.45	59.9	72.83	73.53	81.78	36.88	39.61	52.63	47.78
ALYREF	267.31	359.73	692.99	264.11	364.17	249.28	163.17	210.02	569.53	131.39	203.45	124.15	342.42	217.99	155.58	174.41	107.9	200.43	182.09	113.8	266.98	159.32	197.26	161.22	212.18	216.77	136.56	104.7	185.81	157.43	120.47	155.16	160.66	125.33	136.32	135.86	114.25	102.42	133.06	114.29	116.08	117.4	126.06	108.55	128.08	198.6	282.39	76.82	229.87
AMACR	44.99	25.54	34.81	27.94	30.69	39.02	33.11	37.24	37.24	64.14	43.38	72.65	71.57	64.2	56.09	52.65	55.64	31.93	96.92	59.18	49.21	56.41	42.49	47.42	82.77	62.86	58.53	77.39	87.85	72.08	51.5	46.16	36.82	52.02	41.87	56.03	41.06	51.21	46.69	43.58	33	58.7	61.63	66.53	47.84	47.25	29.83	34.85	61.99
AMBN	33.35	22.21	27.58	24.34	21.48	24.57	33.11	24.83	23.8	44.49	39.11	39.54	21.24	21.76	27.66	31.81	30.35	25.14	55.8	27.31	40.6	29.69	69.8	34.14	34.61	54.19	45.52	54.63	32.48	58.8	45.06	39.75	39.5	36.65	47.71	43.42	42.84	28.45	44.35	46.49	54.63	61.09	54.63	52.52	61.72	35.73	29.83	33.43	41.97
AMBP	39.7	53.29	30.79	18.93	32.73	28.9	47.29	22.76	31.04	57.94	44.04	39.54	157.3	25.03	360.33	48.26	30.35	25.82	49.93	50.07	34.45	55.42	45.52	43.62	42.14	58.53	71.53	50.07	90.51	47.42	42.3	43.6	45.52	47.29	51.12	64.43	51.77	68.28	49.02	64.89	38.69	49.12	58.83	63.03	66.35	35.73	31.89	56.9	38.74
AMBRA1	131.8	83.27	76.58	67.61	63.42	85.26	104.05	57.59	54.83	114.84	116.68	79.09	84.97	73.63	85.66	80.07	74.18	69.98	61.67	95.59	102.12	125.68	100.15	113.8	78.25	60.7	91.04	95.59	85.72	60.7	99.32	80.78	85.02	91.04	90.56	71.43	91.04	102.42	86.37	94.92	101.28	112.61	63.03	73.53	103.39	118.32	84.87	84.64	85.23
AMD1	281.6	98.81	213.15	155.04	200.5	120.67	170.26	454.87	208.98	128.29	141.99	183.92	194.22	215.46	143.67	140.4	284.93	198.39	167.4	127.46	114.42	147.45	136.56	146.05	271.62	166.91	130.06	154.77	237.99	237.09	165.53	259.02	165.35	166.71	175.27	151.27	207.08	119.49	133.06	164.65	179.81	164.12	163.88	147.07	160.48	219.35	145.57	131.58	156.26
AMDHD1	51.34	34.42	46.86	33.35	29.67	31.79	49.66	43.11	42.42	57.94	42.73	64.37	37.68	30.11	32.65	38.39	32.03	42.8	32.31	50.07	50.44	41.56	45.52	62.59	37.62	45.52	78.04	72.83	47.92	51.21	53.34	39.75	45.52	48.48	61.34	67.23	44.63	36.99	58.36	61.99	68.28	76.67	51.82	70.03	52.47	42.64	43.72	45.52	60.7
AMDHD2	118.04	58.84	76.05	71.21	77.74	98.99	69.76	75.52	93.11	96.22	68.04	79.09	111.78	84.15	78.75	115.17	79.24	52.99	61.67	95.59	75.05	108.86	94.08	96.73	100.82	84.54	65.03	100.15	62.29	70.18	84.61	101.3	86.36	104.05	115.39	114.85	89.26	102.42	107.38	86.2	99.01	106.62	106.45	129.56	78.7	103.34	59.67	75.39	75.55
AMELX	42.87	48.85	31.33	19.83	20.46	37.57	29.56	28.97	37.76	44.49	48.64	42.3	31.86	36.63	23.82	38.39	33.72	36.69	41.12	22.76	41.83	26.72	45.52	41.73	30.85	41.19	58.53	81.94	44.72	49.31	42.3	35.9	38.16	47.29	48.69	56.03	39.27	56.9	39.69	36.8	38.69	38.33	114.85	49.02	46.29	28.04	35.49	42.68	52.3
AMELY	27	17.76	26.24	9.01	30.69	27.46	16.55	20	20.69	46.56	29.25	32.19	21.5	27.2	15.37	28.52	37.09	27.86	26.43	36.42	38.14	27.71	69.8	39.83	22.57	41.19	13.01	40.97	31.41	77.77	44.14	32.06	34.14	31.92	31.16	40.62	41.06	34.14	42.02	40.68	30.73	56.3	50.42	56.03	55.55	26.89	29.83	34.14	38.1
AMER1	42.87	27.76	31.6	43.27	29.67	37.57	59.12	32.07	39.31	52.76	59.49	53.34	42.74	27.2	29.2	42.78	43.84	39.41	32.31	54.63	45.52	52.45	69.8	45.52	43.64	47.69	58.53	54.63	52.71	47.42	43.22	35.9	65.6	63.85	64.27	68.63	55.34	54.06	39.69	45.52	48.94	50.31	53.22	101.55	61.72	42.26	48.35	54.06	53.59
AMER2	43.93	36.64	29.19	28.85	36.83	24.57	35.47	28.28	28.97	58.97	40.1	34.95	30.35	27.57	25.74	51.55	32.03	38.05	26.43	45.52	23.38	28.7	57.66	36.04	34.61	43.35	58.53	63.73	45.26	39.83	70.81	44.88	50.88	39.02	54.04	33.62	62.48	45.52	51.36	58.11	56.9	87.45	47.62	56.03	57.09	38.03	28.8	44.81	40.03
AMER3	29.64	21.1	18.74	18.93	22.5	18.79	27.19	18.28	38.28	39.31	26.62	34.03	22	17.05	22.28	32.91	30.35	25.82	32.31	22.76	23.38	27.71	57.66	37.93	24.08	56.36	13.01	68.28	29.82	34.14	30.35	29.49	31.46	50.84	36.51	36.42	10.71	25.61	35.02	45.52	29.59	40.73	40.62	42.02	37.03	28.43	19.03	21.34	32.93
AMFR	130.74	118.8	183.16	118.99	220.96	169.8	86.31	107.6	241.06	92.08	79.54	127.83	111.53	153.79	49.94	186.47	85.98	107.35	91.04	141.12	142.72	61.35	109.25	121.39	100.82	82.37	104.05	95.59	66.02	102.42	115.87	97.45	98.41	85.13	101.75	78.44	142.81	130.87	86.37	99.76	127.46	88.65	107.85	108.55	77.15	135.99	115.73	107.4	117.52
AMH	85.22	59.95	61.86	42.37	46.03	63.59	92.22	56.9	45	80.7	71.65	73.57	58.92	56.95	59.54	60.33	48.89	51.64	76.36	113.8	93.5	64.32	91.04	64.49	63.2	110.55	78.04	109.25	67.08	106.22	83.69	76.94	84.35	59.12	105.16	113.45	82.12	88.2	93.38	97.82	106.98	100.63	95.24	105.05	108.02	79.13	55.04	65.44	109.12
AMHR2	52.93	46.63	30.53	20.73	40.92	34.68	54.39	32.76	38.28	52.76	49.63	54.26	35.91	31.92	34.19	36.2	21.92	46.88	46.99	40.97	41.83	46.51	69.8	43.62	32.35	39.02	58.53	68.28	43.66	64.49	51.5	35.9	48.87	49.66	54.53	71.43	44.63	31.3	39.69	49.4	66.01	71.88	44.82	70.03	58.64	30.35	31.38	41.25	58.11
AMIGO1	41.29	33.31	33.2	25.24	36.83	35.41	30.74	38.62	36.21	66.21	43.06	38.62	25.54	31.92	31.88	36.2	37.09	36.69	29.37	63.73	41.83	38.59	36.42	36.04	39.13	54.19	19.51	36.42	37.27	100.53	54.26	34.62	52.22	50.84	63.78	63.03	67.84	48.37	46.69	55.21	60.32	59.9	51.82	56.03	61.72	43.02	29.32	48.37	36.8
AMIGO2	126.51	55.51	132.55	118.08	1189.7	41.19	124.15	92.42	851.97	165.53	57.19	175.65	161.85	216.54	102.57	405.85	59.01	59.79	70.48	81.94	98.42	54.43	75.87	115.7	45.15	186.42	65.03	72.83	82.52	87.25	77.25	79.5	74.98	98.14	85.2	114.85	96.4	85.35	77.04	77.48	79.66	85.05	77.04	80.54	60.18	230.49	49.38	194.18	238.26
AMIGO3	57.17	44.41	44.72	40.56	35.8	39.74	52.02	42.42	37.24	61.04	59.16	53.34	30.09	37.72	27.27	55.94	50.58	43.48	38.18	45.52	44.29	38.59	78.9	43.62	51.92	78.04	52.02	104.7	50.05	55	78.17	53.86	58.91	63.85	61.34	65.83	55.34	62.59	63.03	61.02	75.11	75.47	68.63	84.04	55.55	49.94	45.78	61.88	56.82
AMMECR1	40.76	62.18	72.03	36.96	22.5	50.58	31.92	57.94	40.87	58.97	47	50.58	104.45	30.47	27.27	32.91	48.89	37.37	49.93	59.18	35.68	35.63	36.42	56.9	43.64	54.19	65.03	63.73	41	66.39	47.82	34.62	42.84	55.57	55.02	51.82	42.84	39.83	42.02	43.58	46.66	50.31	57.43	84.04	55.55	43.02	67.9	41.96	58.11
AMMECR1L	65.64	95.48	43.91	73.92	103.32	67.2	70.94	57.94	58.97	62.07	67.38	82.77	61.2	51.14	63.38	57.04	102.84	77.45	70.48	45.52	97.19	114.79	54.63	55	50.41	60.7	45.52	63.73	71.34	53.11	63.45	56.42	55.56	73.31	67.19	54.63	69.62	51.21	63.03	58.11	52.35	75.47	70.03	73.53	55.55	67.23	82.3	61.17	52.95
AMN	31.23	31.09	34.54	26.14	31.71	25.29	44.93	27.93	38.28	49.66	45.03	44.14	19.47	27.93	32.65	26.33	47.21	40.77	17.62	54.63	34.45	58.39	54.63	45.52	35.36	39.02	39.02	31.86	64.95	45.52	42.3	28.21	31.46	43.75	40.41	43.42	48.2	39.83	42.02	31.96	42.11	58.7	36.42	42.02	47.84	25.74	24.18	34.14	43.91
AMN1	38.11	33.31	32.94	64.9	79.79	23.12	40.2	32.07	71.39	41.38	41.41	50.58	49.31	32.28	31.5	31.81	28.66	48.24	17.62	54.63	43.06	38.59	42.49	37.93	34.61	52.02	45.52	54.63	51.11	39.83	46.9	28.21	37.49	37.84	49.17	37.82	41.06	42.68	39.69	46.49	37.56	50.31	53.22	31.51	40.12	27.27	42.69	39.83	32.28
AMOT	40.76	33.31	32.67	103.66	40.92	75.15	31.92	55.87	30.52	73.45	53.25	52.42	91.55	31.19	36.88	43.88	38.78	40.09	46.99	45.52	51.67	28.7	51.59	45.52	60.19	67.2	58.53	86.49	43.66	66.39	66.21	41.03	40.17	46.11	58.91	68.63	48.2	54.06	51.36	32.93	44.38	59.9	40.62	73.53	72.53	39.18	38.58	43.39	40.68
AMOTL1	33.88	38.86	42.58	114.48	50.12	18.79	33.11	112.08	64.14	45.52	79.87	32.19	63.48	37.72	31.12	44.97	60.7	108.03	44.05	86.49	34.45	20.78	63.73	24.66	39.13	21.68	78.04	68.28	49.51	89.15	71.73	60.27	70.29	52.02	48.69	49.02	74.98	62.59	84.04	67.8	62.59	29.95	53.22	70.03	43.21	38.03	36.01	46.94	74.25
AMOTL2	54.52	186.53	53.02	177.58	98.2	76.59	50.84	45.87	127.77	96.22	96.96	76.33	37.43	92.86	37.26	102.01	60.7	52.32	67.55	168.43	68.9	154.38	88.01	125.18	88.03	106.22	84.54	59.18	70.28	98.63	75.41	79.5	80.33	52.02	70.11	84.04	74.98	82.51	56.03	73.61	95.59	70.68	74.23	91.04	83.33	72.6	149.68	110.96	76.19
AMPD1	55.05	42.19	33.47	35.16	34.78	31.79	35.47	35.52	46.04	65.18	56.86	61.61	35.41	35.18	37.65	54.84	38.78	38.05	46.99	68.28	57.82	37.6	57.66	39.83	35.36	71.53	91.04	59.18	52.18	73.97	78.17	53.86	56.23	72.12	68.16	57.43	64.27	56.9	67.7	80.39	72.83	65.89	92.44	84.04	83.33	38.41	36.01	59.04	52.95
AMPD2	70.4	86.6	88.36	86.54	65.47	59.97	52.02	64.83	68.28	69.32	74.61	79.09	59.18	75.45	62.23	84.46	67.44	57.75	67.55	81.94	86.12	74.22	84.97	94.84	63.96	67.2	110.55	36.42	67.08	64.49	91.04	97.45	90.37	70.94	81.79	79.84	116.03	68.28	93.38	108.48	94.46	87.45	70.03	115.55	100.3	69.53	52.98	103.85	94.27
AMPD3	79.93	54.4	42.31	37.86	25.57	34.68	50.84	42.76	36.21	70.35	52.92	36.78	32.62	39.54	51.48	44.97	37.09	51.64	38.18	72.83	52.9	38.59	51.59	62.59	56.43	60.7	52.02	63.73	41.53	41.73	56.1	57.7	63.6	74.49	66.21	64.43	55.34	68.28	65.36	55.21	70.56	57.5	84.04	70.03	61.72	62.23	49.89	50.5	58.11
AMPH	48.7	22.21	42.58	31.55	30.69	29.62	30.74	26.9	36.73	52.76	44.04	58.86	31.11	35.91	32.65	35.1	43.84	42.8	114.54	59.18	68.9	40.57	54.63	73.97	53.42	49.86	84.54	54.63	50.58	60.7	71.73	33.34	46.19	56.75	47.71	67.23	55.34	71.13	49.02	55.21	61.45	76.67	56.03	77.04	61.72	42.26	37.03	44.1	51.01
AMT	53.99	38.86	39.36	32.45	35.8	41.91	50.84	49.31	43.97	83.8	64.75	58.86	45.52	50.06	45.33	52.65	40.46	33.29	64.61	63.73	36.91	32.66	48.56	53.11	39.13	60.7	58.53	100.15	47.92	47.42	59.78	58.99	66.94	68.58	52.09	91.04	67.84	62.59	72.37	72.64	64.87	68.28	68.63	73.53	87.96	56.85	32.92	51.92	69.09
AMTN	43.93	24.43	27.04	28.85	23.53	26.73	26.01	28.97	33.62	40.35	45.36	41.38	22.25	26.12	28.43	36.2	30.35	28.54	32.31	40.97	44.29	30.68	78.9	39.83	39.13	62.86	52.02	40.97	43.66	89.15	52.42	34.62	36.15	49.66	51.12	50.42	33.92	48.37	42.02	37.77	48.94	59.9	63.03	59.53	57.09	31.5	28.29	41.96	43.91
AMY1A	92.63	62.18	52.75	96.45	46.03	132.95	82.77	55.87	58.45	112.77	56.2	505.79	73.85	92.86	169.02	115.17	72.5	48.24	99.85	295.89	126.72	102.92	97.11	115.7	386.74	136.56	104.05	91.04	117.66	37.93	115.87	117.97	78.32	99.32	178.68	121.86	112.46	113.8	109.72	123	154.77	115	113.45	133.06	143.51	80.29	83.84	220.49	109.77
AMY2B	60.34	34.42	30.79	83.83	27.62	51.3	68.58	31.04	37.76	73.45	40.1	103	35.66	66.38	65.3	68.01	48.89	40.09	67.55	100.15	52.9	48.49	60.7	58.8	84.27	58.53	32.52	59.18	45.79	47.42	61.61	48.73	52.89	61.48	77.41	57.43	66.05	71.13	88.71	57.14	78.52	76.67	63.03	70.03	64.81	63.38	36.52	154.35	68.44
AMZ1	71.99	25.54	46.86	36.06	32.73	47.69	56.75	42.07	40.87	45.52	66.39	68.97	38.69	41.35	45.33	51.55	50.58	40.77	44.05	59.18	62.75	52.45	66.76	51.21	42.89	56.36	45.52	68.28	48.98	55	58.86	60.27	70.29	60.3	78.38	84.04	74.98	54.06	67.7	69.73	64.87	64.69	60.23	150.57	80.24	51.86	49.38	47.66	63.28
AMZ2	148.21	94.37	275.54	162.25	154.47	210.26	184.45	97.59	301.06	180.02	159.08	184.84	215.72	138.92	177.86	145.89	144.99	176.65	126.28	122.91	221.45	104.9	115.32	119.49	158.01	151.74	123.56	86.49	167.71	104.32	142.54	175.67	154.64	151.34	150.44	137.26	142.81	167.86	116.72	153.03	157.05	140.16	151.27	133.06	171.28	158.27	120.36	115.94	182.73
ANAPC1	88.4	76.61	91.04	67.61	76.72	137.29	99.32	85.52	67.76	60.01	82.83	91.04	75.87	63.48	75.29	69.1	80.93	88.32	67.55	54.63	75.05	92.03	57.66	51.21	75.99	114.89	104.05	63.73	64.42	72.08	71.73	62.83	77.65	79.22	91.53	92.44	78.55	85.35	74.7	81.36	85.35	83.85	65.83	52.52	67.9	86.05	84.36	78.95	102.02
ANAPC10	71.99	44.41	73.1	38.76	64.45	67.2	44.93	88.28	57.42	60.01	63.43	68.97	55.13	69.28	64.15	66.91	45.52	91.72	58.74	77.39	91.04	51.46	66.76	64.49	72.98	65.03	130.06	104.7	58.03	64.49	75.41	55.14	62.26	82.77	69.13	75.64	74.98	62.59	70.03	60.05	69.42	68.28	71.43	84.04	64.81	67.23	65.32	38.41	71.03
ANAPC11	164.09	264.25	282.23	192	238.35	249.28	171.44	185.53	617.64	180.02	266.88	159.09	209.4	190.43	162.49	151.37	166.91	222.17	149.78	109.25	171.01	122.71	218.5	185.88	181.33	175.58	117.05	127.46	223.08	111.91	123.23	126.95	116.48	100.5	94.94	106.45	117.82	96.73	130.73	118.16	84.21	118.59	121.86	87.54	112.65	168.64	241.24	140.12	116.22
ANAPC13	97.92	164.32	137.9	176.68	124.8	192.92	69.76	79.66	259.16	97.25	155.79	113.11	174.25	171.2	105.64	150.28	107.9	78.13	73.42	95.59	127.95	97.97	154.77	185.88	91.79	119.22	104.05	68.28	126.71	128.98	127.83	94.89	110.46	105.23	98.83	98.05	107.11	110.96	86.37	108.48	87.63	101.82	89.64	73.53	95.67	121.77	150.71	165.01	109.12
ANAPC15	77.28	64.4	68.28	67.61	73.65	65.03	91.04	80.35	118.98	86.9	67.38	72.65	81.94	73.63	77.98	68.01	70.81	61.15	114.54	77.39	56.59	95	100.15	68.28	48.15	121.39	97.55	81.94	113.94	111.91	86.44	65.4	87.03	92.22	81.79	75.64	94.61	56.9	63.03	69.73	91.04	91.04	84.04	84.04	69.44	76.45	58.64	79.66	86.52
ANAPC16	80.46	115.47	96.4	66.7	85.93	229.05	115.87	131.05	127.25	131.39	110.11	94.72	102.68	168.3	174.79	119.56	118.02	136.56	308.37	113.8	77.51	131.62	103.18	174.5	121.14	108.38	110.55	59.18	127.25	91.04	128.75	88.48	113.13	105.23	123.66	102.25	108.89	130.87	88.71	118.16	132.01	91.04	103.65	80.54	77.15	90.66	130.13	210.54	53.59
ANAPC2	82.04	69.95	115.41	40.56	59.33	65.75	53.21	63.8	52.25	69.32	84.14	71.73	49.31	58.04	93.35	77.88	67.44	61.15	64.61	63.73	83.66	101.93	60.7	56.9	91.79	73.7	58.53	45.52	87.85	75.87	102.08	71.81	71.63	68.58	82.77	68.63	91.04	93.89	65.36	98.79	75.11	89.84	96.65	91.04	111.1	92.58	70.98	90.33	117.52
ANAPC4	60.34	46.63	63.73	84.73	63.42	78.76	56.75	39.31	44.49	87.94	49.3	56.1	48.56	52.96	81.44	72.4	47.21	44.16	67.55	86.49	72.59	38.59	33.38	53.11	59.44	54.19	32.52	68.28	80.93	62.59	67.13	53.86	61.59	66.21	57.94	60.23	71.41	62.59	46.69	62.95	59.18	64.69	70.03	52.52	55.55	65.3	74.58	62.59	69.09
ANAPC5	102.69	170.98	167.09	146.93	108.43	190.03	177.36	202.09	173.29	112.77	132.78	101.16	193.72	199.5	130.23	102.01	109.59	133.17	123.35	141.12	92.27	119.74	106.22	161.22	126.41	104.05	117.05	163.88	169.84	121.39	172.89	142.33	144.6	144.25	124.64	109.25	142.81	156.48	144.73	171.43	150.22	113.8	156.87	73.53	132.71	119.85	214.49	157.9	122.04
ANAPC7	77.81	179.86	130.67	99.16	114.57	145.96	190.36	133.46	170.19	92.08	116.35	85.52	179.05	168.3	131.76	87.75	118.02	144.04	114.54	104.7	92.27	91.04	78.9	100.53	135.44	62.86	52.02	95.59	137.36	147.94	101.16	128.23	100.41	137.16	93.96	114.85	82.12	85.35	81.7	98.79	119.49	83.85	82.64	59.53	106.47	87.59	146.08	127.32	111.7
ANG	54.52	54.4	40.43	29.75	38.87	44.08	121.78	34.83	42.42	41.38	64.75	69.89	178.29	97.57	61.46	62.52	126.45	44.16	88.11	54.63	140.25	91.04	127.46	34.14	69.22	73.7	104.05	113.8	50.58	41.73	62.53	53.86	59.58	75.67	85.2	72.83	82.12	39.83	74.7	67.8	46.66	82.66	105.05	77.04	69.44	59.93	39.09	36.27	61.34
ANGEL1	47.64	45.52	62.12	46.87	39.9	48.41	81.58	39.66	41.9	75.52	91.37	114.95	35.66	60.21	66.46	58.14	77.55	50.96	49.93	40.97	55.36	82.14	72.83	60.7	48.15	58.53	110.55	54.63	96.37	87.25	79.09	67.96	73.64	59.12	80.82	79.84	62.48	51.21	74.7	89.11	66.01	86.25	84.04	80.54	77.15	45.33	65.32	54.77	56.82
ANGEL2	53.99	47.74	61.05	54.99	50.12	57.8	73.31	60.35	54.32	74.49	54.89	45.98	74.86	51.87	54.93	55.94	60.7	52.99	46.99	54.63	65.21	63.33	118.36	56.9	52.67	75.87	97.55	45.52	87.32	64.49	59.78	51.29	56.9	49.66	70.11	67.23	57.12	65.44	70.03	60.05	64.87	53.91	68.63	84.04	78.7	43.79	62.24	64.01	56.18
ANGPT1	30.7	21.1	23.56	27.94	17.39	24.57	21.28	20.35	22.76	30	29.25	36.78	18.46	25.03	40.34	25.23	40.46	19.02	41.12	59.18	19.68	18.8	42.49	55	24.83	49.86	26.01	27.31	27.15	37.93	49.66	24.36	34.81	34.29	44.3	37.82	80.33	25.61	32.68	39.71	42.11	50.31	42.02	59.53	52.47	28.81	24.18	27.74	40.68
ANGPT2	36.52	31.09	41.24	33.35	18.41	30.35	28.38	23.11	24.31	49.66	36.15	31.27	34.39	43.89	27.66	35.1	26.98	31.93	32.31	36.42	39.37	29.69	51.59	49.31	30.85	49.86	97.55	63.73	45.79	55	58.86	125.66	55.56	50.84	74.49	82.64	55.34	54.06	56.03	61.99	50.07	58.7	64.43	56.03	86.41	43.02	29.83	32.72	44.55
ANGPT4	40.76	22.21	31.6	21.63	27.62	33.24	49.66	33.8	46.56	33.11	47.33	46.9	26.81	30.47	35.34	29.62	35.41	31.25	46.99	40.97	54.13	22.76	69.8	28.45	30.85	60.7	71.53	72.83	36.2	62.59	48.74	38.47	36.15	62.67	52.09	72.83	51.77	54.06	44.35	47.46	51.21	70.68	47.62	80.54	58.64	28.04	28.8	31.3	42.62
ANGPTL1	49.76	31.09	26.24	25.24	24.55	36.13	28.38	27.59	35.18	65.18	34.51	47.82	29.59	25.03	26.89	38.39	35.41	34.65	67.55	18.21	44.29	23.75	39.45	47.42	32.35	65.03	58.53	31.86	39.93	60.7	52.42	43.6	39.5	30.74	46.25	43.42	48.2	28.45	53.69	53.27	46.66	53.91	72.83	45.52	46.29	25.74	28.29	48.37	52.3
ANGPTL2	50.81	24.43	59.45	30.65	42.96	31.07	36.65	24.83	40.35	58.97	39.77	45.98	30.35	30.11	25.35	60.33	26.98	33.29	49.93	40.97	50.44	58.39	109.25	43.62	39.88	69.37	65.03	36.42	48.45	64.49	183	102.58	156.65	95.77	73.03	114.85	76.76	48.37	163.41	69.73	68.28	107.81	84.04	70.03	103.39	46.87	32.4	51.21	69.73
ANGPTL3	40.76	21.1	28.92	27.04	22.5	22.4	29.56	23.11	26.9	30	26.95	39.54	21.24	24.66	20.36	34	35.41	29.22	44.05	45.52	34.45	24.74	33.38	34.14	39.13	56.36	45.52	72.83	34.07	32.24	48.74	26.93	35.48	50.84	39.92	49.02	33.92	31.3	23.34	40.68	44.38	58.7	53.22	52.52	54.01	28.43	24.18	36.27	45.2
ANGPTL4	1045.9	17.76	83.54	28.85	49.1	23.84	55.57	61.04	85.35	53.8	117.01	313.59	23.77	31.92	70.3	267.64	82.61	197.71	229.07	36.42	1350.9	40.57	45.52	26.55	39.88	75.87	39.02	40.97	62.82	60.7	23.91	39.75	47.53	47.29	49.17	77.04	62.48	45.52	210.1	37.77	35.28	50.31	32.22	52.52	47.84	543.57	19.55	27.03	152.38
ANGPTL5	28.05	27.76	22.49	20.73	18.41	25.29	24.83	17.59	22.76	31.04	30.24	34.95	22	26.12	24.2	30.71	20.23	20.38	23.49	45.52	33.22	33.65	42.49	26.55	27.09	34.68	58.53	40.97	26.09	41.73	35.87	33.34	32.13	29.56	25.32	42.02	28.56	19.92	35.02	34.87	37.56	56.3	40.62	42.02	35.49	25.35	20.57	33.43	30.35
ANGPTL6	37.58	22.21	24.1	25.24	21.48	29.62	33.11	18.97	26.9	54.83	34.18	35.87	24.28	32.64	26.51	30.71	25.29	31.93	38.18	63.73	40.6	25.73	66.76	28.45	28.59	39.02	58.53	50.07	31.94	45.52	52.42	32.06	44.18	52.02	47.23	43.42	39.27	39.83	42.02	38.74	38.69	58.7	37.82	56.03	55.55	34.19	23.15	36.27	45.2
ANGPTL7	33.35	22.21	21.96	19.83	29.67	36.13	37.84	30.69	30	47.59	41.74	56.1	30.35	26.12	28.43	37.29	35.41	38.05	32.31	50.07	44.29	37.6	57.66	37.93	36.12	47.69	84.54	50.07	30.35	58.8	45.98	33.34	40.84	49.66	61.83	67.23	64.27	51.21	46.69	44.55	44.38	53.91	42.02	56.03	41.66	30.35	31.38	29.16	36.8
ANGPTL8	32.29	22.21	19.28	18.03	20.46	20.95	22.47	16.9	24.83	32.07	26.62	26.67	16.94	22.85	23.05	23.03	21.92	21.06	46.99	45.52	20.92	15.83	15.17	26.55	23.32	41.19	32.52	54.63	26.09	45.52	34.03	37.19	28.12	29.56	39.44	37.82	33.92	36.99	28.01	35.84	23.9	44.32	33.62	45.52	37.03	22.66	22.12	21.34	29.7
ANHX	37.05	26.65	26.78	23.44	19.44	37.57	57.94	33.8	32.59	44.49	41.41	33.11	29.59	28.29	30.73	27.42	23.6	30.57	35.24	31.86	29.53	40.57	30.35	41.73	29.34	54.19	39.02	54.63	35.14	41.73	35.87	44.88	44.18	43.75	62.32	49.02	48.2	65.44	35.02	53.27	39.83	65.89	43.42	45.52	52.47	33.8	28.29	33.43	49.07
ANK1	45.52	36.64	43.38	30.65	35.8	48.41	28.38	24.48	39.31	52.76	45.36	41.38	27.31	36.27	28.04	49.36	37.09	38.05	38.18	40.97	30.76	23.75	45.52	37.93	31.6	34.68	84.54	72.83	39.93	56.9	51.5	28.21	37.49	40.2	63.78	53.22	74.98	56.9	25.68	53.27	42.11	64.69	60.23	35.02	50.92	38.41	37.55	46.23	54.88
ANK2	39.7	26.65	26.78	27.04	31.71	29.62	60.3	19.66	32.07	41.38	38.78	34.95	22.76	32.64	25.35	29.62	21.92	29.22	23.49	36.42	39.37	29.69	36.42	34.14	25.58	56.36	58.53	54.63	33.54	32.24	56.1	30.77	39.5	36.65	49.66	54.63	73.19	48.37	37.35	38.74	63.73	53.91	56.03	80.54	49.38	42.26	22.12	39.12	44.55
ANK3	65.11	66.62	268.04	87.44	43.99	68.64	28.38	32.76	58.97	112.77	44.7	69.89	80.42	110.63	105.64	120.66	104.53	42.8	52.86	113.8	57.82	55.42	109.25	132.77	130.92	75.87	97.55	100.15	67.08	98.63	58.86	46.16	58.24	59.12	73.03	58.83	57.12	68.28	60.7	59.08	91.04	67.08	64.43	70.03	61.72	50.32	80.76	149.37	54.24
ANKAR	48.7	47.74	36.42	36.96	38.87	37.57	62.67	33.45	42.42	63.11	52.59	62.53	38.19	42.44	53.78	54.84	52.27	39.41	55.8	77.39	67.67	46.51	60.7	64.49	37.62	80.2	65.03	86.49	62.29	64.49	54.26	50.01	60.92	60.3	74	57.43	76.76	48.37	39.69	62.95	62.59	99.43	61.63	77.04	66.35	52.24	42.69	55.48	50.36
ANKDD1A	21.7	17.76	14.19	21.63	16.37	22.4	20.1	12.76	15.52	36.21	23.99	27.59	16.44	19.95	15.37	19.74	20.23	16.99	14.68	18.21	23.38	8.91	33.38	30.35	13.54	41.19	26.01	18.21	19.17	22.76	31.27	21.8	29.45	46.11	36.03	32.22	41.06	25.61	25.68	31.96	26.17	44.32	25.21	10.5	32.4	19.59	15.95	20.63	23.24
ANKDD1B	23.82	21.1	26.51	18.03	15.34	23.84	31.92	18.28	19.66	47.59	26.29	43.22	21.75	189.7	21.9	34	28.66	28.54	23.49	31.86	33.22	16.82	39.45	96.73	27.09	52.02	78.04	27.31	30.88	30.35	30.35	19.23	26.78	48.48	37.97	43.42	23.21	39.83	42.02	34.87	35.28	59.9	32.22	35.02	41.66	26.51	25.72	37.7	35.51
ANKEF1	31.76	34.42	28.92	27.04	20.46	45.52	46.11	26.55	51.21	58.97	51.6	44.14	47.8	31.56	39.95	29.62	28.66	60.47	44.05	36.42	43.06	25.73	45.52	55	61.7	45.52	26.01	59.18	43.13	55	43.22	28.21	43.51	33.11	46.25	42.02	32.13	45.52	39.69	37.77	45.52	58.7	57.43	52.52	63.27	26.12	25.2	40.54	42.62
ANKFN1	35.99	19.98	18.74	15.32	17.39	25.29	24.83	19.66	21.73	55.87	37.14	57.94	16.19	37	23.05	36.2	21.92	28.54	41.12	45.52	54.13	35.63	39.45	34.14	27.09	54.19	52.02	31.86	26.62	41.73	34.95	25.65	27.45	29.56	34.57	44.82	32.13	42.68	42.02	34.87	18.21	56.3	64.43	59.53	43.21	20.74	20.06	34.85	33.58
ANKFY1	88.93	77.72	64.27	79.32	73.65	87.43	88.68	75.18	77.59	65.18	54.56	72.65	64.24	64.93	112.17	57.04	84.3	99.88	70.48	109.25	52.9	108.86	57.66	55	112.86	101.88	78.04	68.28	118.73	68.28	71.73	70.53	73.64	73.31	88.61	78.44	94.61	99.58	93.38	89.11	71.7	79.06	72.83	91.04	70.98	104.1	66.87	92.47	83.94
ANKH	72.52	168.76	75.78	150.54	56.26	38.3	75.67	105.18	48.11	72.42	83.81	90.12	44.76	52.59	112.55	75.69	82.61	53.67	76.36	63.73	57.82	66.3	63.73	108.11	60.19	54.19	84.54	59.18	156.53	165.01	124.15	71.81	123.84	137.16	101.75	79.84	124.96	145.1	91.04	129.78	134.29	165.31	163.88	84.04	89.5	79.9	257.18	123.76	83.94
ANKHD1	164.62	145.45	97.47	116.28	172.88	209.54	148.98	139.67	125.7	222.43	186.03	206	192.2	217.99	131.38	152.47	182.09	143.36	276.06	154.77	134.1	197.92	245.81	153.63	172.3	127.89	175.58	118.36	215.63	127.08	186.68	129.51	158.66	201	157.26	166.68	187.44	210.54	135.4	201.46	160.46	142.55	175.08	98.05	177.46	135.22	165.11	251.08	110.41
ANKIB1	75.16	62.18	114.87	87.44	57.29	84.54	41.38	71.39	58.45	75.52	57.52	60.7	33.13	57.67	45.71	59.23	62.38	77.45	70.48	45.52	59.05	41.56	57.66	79.66	95.56	47.69	52.02	27.31	35.67	43.62	72.65	74.37	56.23	44.93	48.69	46.22	51.77	79.66	49.02	34.87	55.76	50.31	43.42	38.52	41.66	77.98	63.27	44.81	79.42
ANKK1	24.88	12.21	12.59	17.13	13.3	16.62	31.92	12.07	18.62	35.18	23.66	24.83	17.2	16.32	16.52	18.65	18.55	12.23	17.62	22.76	29.53	11.88	30.35	18.97	17.31	32.52	13.01	36.42	19.17	20.86	17.47	21.8	21.42	26.01	33.59	33.62	19.64	17.07	14.01	28.09	25.04	23.96	26.61	14.01	27.78	16.52	15.95	24.89	21.95
ANKLE1	35.99	34.42	65.34	18.93	46.03	24.57	48.48	16.9	34.14	35.18	41.08	40.46	28.07	26.12	22.28	32.91	13.49	31.93	41.12	22.76	33.22	34.64	27.31	26.55	25.58	52.02	26.01	72.83	27.69	51.21	36.78	37.19	54.89	40.2	54.04	61.63	41.06	48.37	35.02	41.65	46.66	46.72	28.01	80.54	63.27	33.04	28.29	22.76	47.14
ANKLE2	254.07	396.37	124.51	152.34	234.26	273.13	327.52	230.02	307.27	161.39	167.29	177.49	149.21	177.37	154.81	151.37	153.42	242.55	211.45	141.12	194.39	234.53	136.56	127.08	155.75	160.41	175.58	195.74	159.72	195.36	146.22	166.7	187.44	145.43	159.2	165.28	126.75	165.01	165.74	111.38	144.53	178.49	119.06	105.05	146.59	247.01	372.91	133.72	305.41
ANKMY1	82.04	77.72	62.93	101.86	68.54	59.97	92.22	67.25	91.04	85.87	107.48	115.87	68.03	64.56	81.05	76.78	129.82	78.81	70.48	72.83	81.2	85.11	54.63	77.77	108.35	99.71	71.53	118.36	94.24	87.25	70.81	53.86	99.08	75.67	103.7	110.65	67.84	110.96	56.03	77.48	83.08	75.47	71.43	122.56	114.19	64.15	71.5	68.99	89.75
ANKMY2	74.1	72.17	78.99	89.24	45.01	44.08	49.66	144.84	68.8	74.49	70.34	83.69	92.56	91.41	56.85	53.75	48.89	44.84	58.74	81.94	56.59	35.63	106.22	45.52	72.98	69.37	52.02	45.52	61.23	53.11	63.45	85.91	67.61	54.39	77.41	71.43	76.76	68.28	51.36	71.67	56.9	68.28	84.04	70.03	69.44	42.26	70.98	59.04	98.79
ANKRA2	55.58	33.31	33.74	49.58	43.99	66.48	57.94	33.11	47.59	61.04	61.79	54.26	54.63	55.13	59.16	86.65	40.46	53.67	49.93	63.73	55.36	30.68	72.83	79.66	45.9	45.52	78.04	63.73	48.98	39.83	60.7	44.88	65.6	73.31	69.13	51.82	69.62	65.44	63.03	53.27	63.73	71.88	63.03	87.54	58.64	57.62	41.66	81.8	52.3
ANKRD1	43.93	15.54	16.87	23.44	23.53	23.84	17.74	23.45	23.28	55.87	28.59	27.59	19.98	23.21	14.98	21.94	30.35	26.5	14.68	50.07	36.91	30.68	45.52	37.93	22.57	41.19	71.53	40.97	29.82	24.66	39.54	26.93	35.48	36.65	34.57	53.22	35.7	28.45	32.68	30.99	39.83	52.71	29.41	63.03	49.38	19.59	28.8	33.43	53.59
ANKRD10	120.68	114.36	91.58	73.92	94.11	82.37	144.25	121.05	66.21	180.02	167.95	186.68	100.15	331.53	243.93	208.41	305.16	95.12	287.81	141.12	99.65	90.05	188.15	117.6	151.99	104.05	123.56	204.85	166.65	153.63	200.48	193.63	245.01	218.74	205.94	184.89	212.43	219.07	177.42	181.12	187.78	202.45	177.88	168.08	182.09	107.18	163.05	173.55	130.43
ANKRD11	215.43	105.48	104.43	85.63	87.97	149.57	154.89	191.4	174.33	113.8	137.06	122.31	154.52	203.12	144.05	110.79	266.38	140.64	129.22	150.22	159.94	115.78	118.36	128.98	115.87	95.38	175.58	127.46	136.83	144.15	165.53	165.42	130.54	164.35	142.16	112.05	121.39	147.94	147.07	140.44	134.29	129.38	131.66	105.05	123.45	207.82	159.97	118.07	105.89
ANKRD12	66.69	52.18	42.84	114.48	58.31	65.03	99.32	80.01	71.9	100.35	92.69	57.94	83.96	140.37	109.87	93.24	96.1	63.19	93.98	113.8	67.67	95.99	103.18	91.04	85.02	78.04	39.02	81.94	95.3	100.53	153.58	133.36	134.56	114.69	129.5	110.65	121.39	159.32	114.39	138.5	142.25	107.81	113.45	140.07	103.39	63.77	72.01	84.64	61.99
ANKRD13A	124.92	78.83	92.11	307.38	111.5	237.72	153.71	91.04	51.73	93.11	123.91	111.27	74.35	266.6	90.66	86.65	50.58	82.21	76.36	141.12	73.82	154.38	130.49	117.6	145.22	91.04	65.03	118.36	75.6	87.25	139.78	114.12	119.83	118.24	118.31	91.04	92.83	182.09	130.73	123	105.84	89.84	92.44	101.55	94.13	184.77	98.76	117.36	117.52
ANKRD13B	52.93	39.97	60.25	24.34	59.33	62.86	56.75	40.69	81.73	58.97	53.9	57.94	58.92	37.72	55.7	44.97	48.89	42.8	64.61	40.97	67.67	32.66	75.87	51.21	53.42	69.37	71.53	63.73	34.61	87.25	46.9	47.44	48.2	49.66	53.55	47.62	51.77	28.45	49.02	52.3	60.32	46.72	61.63	73.53	69.44	40.34	27.26	48.37	82
ANKRD13C	127.57	125.46	96.4	92.85	102.3	105.49	75.67	119.32	90.01	145.88	106.16	123.23	117.6	124.41	84.51	148.08	92.73	105.99	85.17	113.8	131.64	138.54	91.04	85.35	100.07	151.74	91.04	118.36	84.12	115.7	137.94	100.02	109.12	144.25	108.08	105.05	123.18	139.41	109.72	93.95	112.67	140.16	141.47	115.55	124.99	112.55	92.07	172.13	97.5
ANKRD13D	106.39	103.26	68.01	127.1	124.8	96.82	146.61	134.84	104.49	134.49	143.3	83.69	81.43	122.96	87.2	108.59	85.98	87.65	99.85	132.01	65.21	144.48	142.63	110.01	134.68	201.59	136.56	254.92	133.64	153.63	121.39	126.95	125.18	156.07	145.08	107.85	141.03	136.56	121.39	119.13	108.11	128.18	127.46	185.59	138.88	92.2	100.82	111.67	158.84
ANKRD16	44.99	43.3	27.85	27.94	39.9	44.08	37.84	28.62	42.93	58.97	51.27	29.43	36.16	29.74	37.65	48.26	47.21	52.99	55.8	40.97	54.13	41.56	54.63	60.7	30.85	67.2	97.55	45.52	53.77	73.97	48.74	38.47	36.15	61.48	51.12	58.83	46.41	54.06	67.7	53.27	50.07	49.12	61.63	38.52	46.29	33.04	31.89	64.73	51.01
ANKRD17	90.51	81.05	106.31	124.39	140.14	98.99	86.31	121.73	95.18	107.6	89.07	114.03	95.59	117.52	150.59	91.04	97.79	142	102.79	104.7	148.87	66.3	78.9	75.87	124.15	78.04	65.03	118.36	128.31	115.7	119.55	107.71	100.41	94.59	82.28	82.64	76.76	93.89	116.72	99.76	89.9	74.27	84.04	49.02	89.5	105.64	103.9	75.39	95.56
ANKRD18A	79.4	46.63	57.3	46.87	37.85	61.42	69.76	34.49	46.04	51.73	57.19	67.13	63.98	47.15	52.63	50.46	72.5	70.66	44.05	27.31	63.98	48.49	63.73	47.42	48.15	69.37	58.53	100.15	58.03	89.15	64.37	57.7	83.68	78.04	105.65	89.64	94.61	71.13	84.04	74.58	73.97	85.05	57.43	91.04	112.65	59.54	38.06	56.9	93.63
ANKRD18B	39.17	26.65	32.67	34.25	36.83	31.79	30.74	30.35	41.9	57.94	41.74	53.34	28.32	47.15	24.59	50.46	48.89	31.25	38.18	27.31	39.37	24.74	39.45	30.35	32.35	80.2	78.04	54.63	32.48	66.39	47.82	35.9	28.79	42.57	38.46	36.42	57.12	25.61	37.35	37.77	29.59	67.08	33.62	45.52	77.15	41.49	24.69	29.16	56.82
ANKRD2	50.81	22.21	20.35	31.55	30.69	32.52	43.75	35.87	33.11	81.73	42.73	41.38	28.83	35.55	25.74	55.94	45.52	26.5	46.99	27.31	39.37	37.6	81.94	47.42	39.88	65.03	78.04	91.04	57.5	39.83	51.5	33.34	42.84	85.13	45.76	32.22	41.06	31.3	56.03	51.33	35.28	62.29	53.22	45.52	64.81	31.88	24.18	44.1	38.1
ANKRD20A1	127.57	81.05	93.72	63.1	69.56	84.54	188	84.84	83.28	97.25	134.76	103.92	87.75	95.03	80.29	88.85	94.41	82.89	132.16	127.46	130.41	212.76	133.53	87.25	118.88	140.9	221.1	209.4	181.55	136.56	116.79	123.1	179.41	100.5	237.1	233.91	130.32	187.78	158.74	215.98	198.02	183.28	154.07	262.62	254.61	132.15	109.56	124.47	132.37
ANKRD22	50.29	35.53	28.65	25.24	37.85	40.46	43.75	40	35.69	70.35	41.41	52.42	26.55	34.46	38.8	46.07	45.52	39.41	38.18	72.83	49.21	40.57	81.94	43.62	42.89	52.02	104.05	95.59	51.64	43.62	59.78	57.7	54.22	82.77	61.83	84.04	28.56	59.75	46.69	61.02	77.39	47.92	64.43	101.55	58.64	45.71	36.52	41.96	52.95
ANKRD23	51.34	37.75	41.77	37.86	31.71	54.91	69.76	36.9	38.8	65.18	45.36	57.94	41.22	53.68	48.79	44.97	55.64	55.03	58.74	40.97	63.98	54.43	51.59	47.42	51.92	58.53	19.51	95.59	45.26	45.52	60.7	46.16	60.92	47.29	62.8	58.83	48.2	54.06	53.69	54.24	58.04	63.49	53.22	70.03	60.18	41.87	48.35	54.77	50.36
ANKRD24	29.64	19.98	24.37	21.63	23.53	31.07	24.83	23.8	25.86	33.11	27.61	35.87	25.29	28.29	16.9	32.91	23.6	31.25	55.8	40.97	36.91	31.67	45.52	41.73	30.85	49.86	45.52	22.76	28.75	32.24	46.9	33.34	31.46	47.29	45.76	51.82	39.27	39.83	42.02	43.58	34.14	49.12	42.02	52.52	27.78	33.04	23.15	39.12	43.91
ANKRD26	22.76	11.1	11.78	18.93	8.18	17.34	13.01	11.04	12.93	24.83	21.69	18.39	11.63	11.24	14.98	14.26	21.92	23.78	23.49	9.1	17.22	19.79	15.17	15.17	12.79	19.51	6.5	13.66	17.57	17.07	20.23	15.39	14.73	18.92	22.4	25.21	23.21	19.92	9.34	21.31	14.79	17.97	16.81	28.01	12.34	20.36	12.86	27.74	20.02
ANKRD27	44.46	97.7	58.64	30.65	77.74	66.48	55.57	144.15	87.94	77.59	61.13	65.29	65.5	65.29	49.55	54.84	50.58	52.32	61.67	45.52	91.04	66.3	57.66	77.77	54.17	58.53	97.55	50.07	48.98	115.7	54.26	78.22	62.93	47.29	58.42	61.63	62.48	68.28	56.03	60.05	61.45	75.47	67.23	91.04	70.98	36.49	82.3	58.32	67.8
ANKRD28	208.02	79.94	91.31	94.65	86.95	192.92	60.3	91.39	68.8	125.18	114.05	80.01	87.5	84.51	106.79	68.01	106.22	69.3	44.05	86.49	95.96	57.4	94.08	75.87	74.49	67.2	84.54	50.07	57.5	47.42	197.72	73.09	93.05	111.14	76.44	51.82	62.48	62.59	133.06	148.19	92.18	88.65	126.06	87.54	67.9	177.48	81.27	87.49	82.65
ANKRD29	40.23	23.32	21.96	22.54	29.67	22.4	152.53	30.69	40.87	51.73	30.57	37.7	23.01	24.66	33.42	42.78	33.72	33.97	93.98	45.52	22.15	42.55	57.66	32.24	24.83	47.69	32.52	40.97	94.24	51.21	46.9	28.21	30.79	43.75	47.71	58.83	37.49	42.68	32.68	41.65	31.86	33.54	57.43	52.52	35.49	29.96	26.23	124.47	59.4
ANKRD30A	51.34	29.98	30.79	25.24	34.78	29.62	37.84	31.38	27.93	54.83	36.48	31.27	24.78	35.55	26.51	37.29	48.89	31.93	49.93	18.21	59.05	47.5	45.52	51.21	42.89	86.71	32.52	63.73	33.54	34.14	45.98	51.29	41.5	44.93	63.29	70.03	44.63	31.3	46.69	47.46	47.8	47.92	61.63	73.53	92.59	44.95	32.92	29.16	42.62
ANKRD30B	32.82	17.76	23.03	18.03	15.34	30.35	35.47	20.69	23.8	39.31	37.8	29.43	20.23	22.49	27.27	23.03	25.29	26.5	29.37	45.52	38.14	28.7	66.76	37.93	32.35	34.68	26.01	50.07	33.54	30.35	42.3	26.93	28.79	40.2	36.51	58.83	32.13	25.61	46.69	40.68	31.86	55.1	53.22	59.53	50.92	21.9	23.66	29.87	28.41
ANKRD30BL	87.34	59.95	49	27.94	40.92	57.8	114.69	47.94	47.59	58.97	82.83	65.29	58.67	56.22	75.29	42.78	60.7	60.47	73.42	91.04	78.74	102.92	91.04	45.52	83.52	108.38	65.03	150.22	83.59	92.94	86.44	102.58	118.49	82.77	152.39	155.47	62.48	96.73	84.04	114.29	108.11	107.81	91.04	101.55	158.94	73.37	58.64	54.06	94.27
ANKRD31	31.76	35.53	25.44	23.44	24.55	31.79	41.38	21.73	24.83	47.59	35.17	34.95	24.78	40.99	22.66	40.59	30.35	30.57	26.43	31.86	44.29	32.66	45.52	28.45	18.81	47.69	65.03	27.31	42.06	28.45	36.78	39.75	32.13	40.2	50.15	57.43	66.05	34.14	32.68	44.55	45.52	50.31	49.02	38.52	54.01	35.73	26.23	36.99	38.1
ANKRD33	43.93	41.08	39.9	26.14	26.6	39.74	56.75	35.18	37.24	61.04	45.36	41.38	57.41	33.37	29.2	41.68	57.32	33.97	41.12	40.97	41.83	45.52	54.63	47.42	42.89	69.37	52.02	54.63	46.85	55	48.74	43.6	39.5	49.66	59.88	79.84	53.55	48.37	30.35	34.87	39.83	61.09	51.82	91.04	57.09	36.49	32.4	43.39	37.45
ANKRD33B	55.58	47.74	33.47	18.93	23.53	40.46	28.38	30	41.38	49.66	36.81	39.54	76.37	32.28	25.35	42.78	33.72	35.33	29.37	59.18	38.14	34.64	48.56	34.14	46.65	60.7	26.01	40.97	42.06	89.15	42.3	48.73	42.17	56.75	70.59	54.63	35.7	62.59	49.02	45.52	47.8	56.3	57.43	73.53	66.35	34.19	41.66	45.52	55.53
ANKRD34A	38.11	17.76	34.27	21.63	25.57	28.18	54.39	25.52	20.17	35.18	33.52	28.51	21.5	24.66	29.58	26.33	37.09	25.82	35.24	31.86	20.92	38.59	30.35	28.45	33.86	41.19	58.53	31.86	33.54	49.31	34.95	33.34	41.5	43.75	50.15	43.42	41.06	51.21	35.02	49.4	53.49	45.52	36.42	38.52	47.84	34.96	24.69	40.54	39.39
ANKRD34B	55.05	34.42	30.26	30.65	28.64	44.8	29.56	35.87	33.62	73.45	57.52	55.18	33.89	53.32	33.42	51.55	32.03	39.41	32.31	22.76	50.44	58.39	66.76	58.8	42.89	108.38	65.03	27.31	54.31	36.04	49.66	29.49	50.88	60.3	54.53	78.44	74.98	51.21	63.03	61.02	52.35	71.88	67.23	101.55	64.81	44.95	31.38	61.88	53.59
ANKRD34C	44.99	32.2	32.13	34.25	37.85	32.52	33.11	21.73	35.18	54.83	49.96	47.82	34.65	42.8	30.73	31.81	32.03	34.65	41.12	59.18	30.76	32.66	45.52	43.62	38.37	52.02	78.04	36.42	36.2	47.42	61.61	29.49	56.9	53.21	63.78	78.44	64.27	54.06	63.03	53.27	42.11	58.7	68.63	49.02	69.44	37.26	34.98	35.56	52.3
ANKRD35	52.93	43.3	37.76	60.39	32.73	36.85	48.48	31.38	30.52	55.87	55.87	57.94	27.06	33.37	39.18	46.07	43.84	49.6	44.05	54.63	35.68	55.42	63.73	55	49.66	65.03	45.52	104.7	55.37	39.83	66.21	43.6	50.88	42.57	67.19	49.02	48.2	56.9	49.02	62.95	64.87	73.07	79.84	77.04	66.35	42.64	47.32	49.79	49.07
ANKRD36	301.71	206.51	136.83	186.59	188.22	157.52	316.88	178.29	126.74	201.74	201.15	237.26	233.17	309.76	196.68	166.73	200.63	212.66	217.33	223.05	242.37	299.85	218.5	140.36	232.5	260.12	117.05	268.58	260.35	212.43	334.74	253.89	291.2	296.78	330.09	254.92	207.08	307.27	210.1	318.65	285.65	273.13	222.7	301.14	282.39	260.45	237.12	184.93	234.39
ANKRD36B	613.48	630.64	352.39	565.19	620.93	523.86	884.41	575.57	479.01	707.65	711.58	475.44	522.74	610.82	471.73	636.2	586.72	573.43	710.72	500.73	487.2	707.56	758.69	656.27	659.12	663.31	877.91	1183.6	774.66	842.14	701.67	565.49	649.35	701.15	755.6	613.49	519.48	543.41	422.53	691.54	639.57	621.72	563.06	885.91	965.98	539.72	599.23	624.5	615.34
ANKRD36C	149.27	77.72	58.91	100.06	59.33	108.38	79.22	98.28	47.07	67.25	50.62	192.2	112.29	171.93	67.61	91.04	112.96	93.76	38.18	63.73	169.78	230.58	121.39	70.18	333.32	106.22	84.54	63.73	65.49	51.21	124.15	85.91	115.14	106.41	100.78	56.03	103.54	133.72	121.39	140.44	145.67	111.41	99.45	87.54	92.59	116.4	74.58	66.86	93.63
ANKRD37	91.04	24.43	31.33	27.94	43.99	49.86	43.75	26.9	24.83	48.63	48.64	67.13	42.74	26.48	51.48	61.43	50.58	104.63	49.93	50.07	232.53	51.46	42.49	53.11	93.3	30.35	52.02	54.63	38.33	28.45	47.82	35.9	42.84	57.94	63.29	54.63	57.12	62.59	84.04	63.92	72.83	51.51	58.83	35.02	61.72	36.49	28.8	28.45	46.49
ANKRD39	56.11	86.6	59.18	63.1	62.4	60.7	106.41	45.87	51.73	80.7	62.45	89.2	80.67	55.5	61.85	70.2	77.55	82.21	61.67	59.18	61.52	65.31	78.9	68.28	62.45	82.37	52.02	95.59	72.94	87.25	66.21	53.86	68.28	60.3	71.57	67.23	64.27	51.21	46.69	71.67	61.45	59.9	70.03	70.03	67.9	48.4	84.87	75.39	64.57
ANKRD40	76.22	125.46	155.84	68.51	123.78	94.66	99.32	77.94	128.29	85.87	114.05	97.48	104.45	104.46	110.63	99.82	72.5	95.8	102.79	63.73	124.26	80.16	72.83	66.39	103.08	78.04	52.02	77.39	113.4	73.97	80.01	82.07	72.97	89.86	75.95	71.43	74.98	62.59	95.71	75.55	78.52	77.87	64.43	84.04	86.41	96.04	100.3	77.53	87.81
ANKRD40CL	48.7	28.87	33.47	25.24	34.78	27.46	35.47	26.9	36.73	48.63	42.4	44.14	37.68	30.11	26.12	46.07	37.09	33.97	38.18	36.42	36.91	27.71	45.52	43.62	45.15	62.86	52.02	63.73	39.93	58.8	47.82	33.34	44.85	44.93	46.74	40.62	39.27	59.75	63.03	42.62	46.66	67.08	43.42	49.02	41.66	27.66	29.83	42.68	38.74
ANKRD42	20.64	25.54	22.49	28.85	19.44	10.12	14.19	29.31	27.93	49.66	23.34	32.19	20.23	15.6	23.82	29.62	30.35	18.34	46.99	18.21	20.92	16.82	27.31	28.45	26.33	43.35	58.53	54.63	38.87	34.14	42.3	17.95	28.12	26.01	29.7	26.61	30.35	25.61	28.01	29.06	30.73	29.95	49.02	63.03	29.32	22.28	19.03	35.56	23.89
ANKRD44	77.28	46.63	42.84	72.11	59.33	52.02	41.38	38.28	43.45	110.7	48.64	97.48	41.22	48.6	83.36	82.27	59.01	49.6	35.24	163.88	55.36	71.25	115.32	89.15	60.95	110.55	130.06	59.18	47.92	45.52	167.37	203.88	159.99	203.37	236.61	71.43	151.74	293.04	133.06	178.21	211.67	146.15	154.07	108.55	151.22	96.8	111.1	146.52	68.44
ANKRD45	60.87	42.19	35.35	34.25	22.5	29.62	42.57	33.8	40.87	72.42	41.74	57.94	32.12	49.69	25.74	55.94	26.98	37.37	52.86	72.83	62.75	36.61	63.73	43.62	52.67	54.19	110.55	91.04	62.82	60.7	80.01	38.47	38.83	57.94	56.48	75.64	48.2	28.45	65.36	35.84	55.76	61.09	67.23	45.52	61.72	40.34	36.52	34.14	58.11
ANKRD46	66.69	75.5	70.42	41.46	96.16	125	68.58	50.69	61.04	67.25	95.32	56.1	39.96	70.37	94.5	75.69	59.01	67.26	52.86	59.18	65.21	52.45	81.94	106.22	72.23	67.2	52.02	45.52	62.82	81.56	74.49	46.16	76.32	57.94	80.33	82.64	60.7	45.52	58.36	78.45	81.94	79.06	81.24	94.54	81.78	46.87	77.15	64.01	49.07
ANKRD49	60.34	41.08	40.97	64	49.1	34.68	61.48	43.11	56.9	80.7	65.08	61.61	60.44	62.75	46.48	78.98	60.7	57.07	64.61	91.04	59.05	53.44	97.11	72.08	62.45	67.2	84.54	68.28	64.95	68.28	87.36	70.53	67.61	68.58	79.36	60.23	82.12	68.28	65.36	62.95	78.52	88.65	70.03	66.53	81.78	49.17	50.41	61.88	64.57
ANKRD50	48.7	32.2	55.96	30.65	28.64	58.53	29.56	71.39	42.93	62.07	58.83	88.28	29.34	54.41	59.16	58.14	55.64	38.05	35.24	127.46	72.59	65.31	57.66	62.59	57.94	39.02	65.03	63.73	52.71	68.28	51.5	51.29	45.52	65.03	53.07	40.62	69.62	28.45	46.69	47.46	39.83	70.68	56.03	66.53	46.29	43.02	41.66	39.12	68.44
ANKRD52	85.22	68.84	82.47	103.66	112.52	44.8	98.14	80.01	104.49	58.97	55.55	72.65	97.87	72.91	59.54	85.56	69.12	110.75	91.04	68.28	73.82	44.53	75.87	60.7	67.72	88.87	52.02	36.42	64.95	92.94	82.77	52.57	55.56	75.67	55.02	47.62	51.77	71.13	70.03	48.43	64.87	64.69	63.03	59.53	49.38	70.3	73.55	73.97	82
ANKRD53	27	33.31	26.24	23.44	18.41	25.29	36.65	27.59	36.21	27.93	29.91	31.27	22.25	21.4	24.2	32.91	23.6	24.46	32.31	22.76	40.6	32.66	42.49	49.31	29.34	52.02	52.02	36.42	27.69	30.35	53.34	41.03	30.79	26.01	38.46	39.22	44.63	19.92	35.02	62.95	38.69	46.72	37.82	59.53	41.66	29.58	26.23	30.58	35.51
ANKRD54	70.4	44.41	52.48	34.25	62.4	49.86	57.94	58.97	73.45	80.7	100.9	66.21	92.56	72.54	54.93	87.75	59.01	67.26	76.36	72.83	67.67	41.56	78.9	41.73	65.46	84.54	65.03	59.18	54.31	60.7	61.61	53.86	71.63	86.31	68.16	64.43	32.13	62.59	72.37	61.02	38.69	55.1	71.43	52.52	83.33	68.76	47.32	83.93	65.21
ANKRD55	47.64	37.75	26.51	27.94	26.6	30.35	46.11	32.07	34.66	66.21	47.99	57.94	31.36	33.73	37.26	28.52	25.29	41.44	20.56	31.86	46.75	42.55	48.56	37.93	42.89	56.36	78.04	36.42	44.19	43.62	49.66	43.6	47.53	49.66	57.45	78.44	48.2	31.3	58.36	42.62	34.14	56.3	54.63	80.54	58.64	39.95	37.55	41.25	42.62
ANKRD6	52.93	43.3	38.83	60.39	38.87	26.01	37.84	36.55	47.07	73.45	35.17	64.37	25.29	59.12	38.03	54.84	52.27	40.77	79.3	86.49	47.98	48.49	75.87	53.11	42.89	82.37	84.54	31.86	67.08	55	60.7	35.9	35.48	56.75	37.97	47.62	69.62	42.68	51.36	47.46	40.97	53.91	40.62	66.53	32.4	31.12	55.04	67.57	41.32
ANKRD60	49.23	29.98	31.86	21.63	32.73	41.91	36.65	36.9	35.18	39.31	46.34	40.46	33.38	39.9	33.04	38.39	32.03	32.61	26.43	59.18	46.75	39.58	54.63	41.73	33.86	62.86	52.02	72.83	41.53	60.7	52.42	37.19	54.22	61.48	50.63	84.04	30.35	45.52	51.36	47.46	43.25	47.92	57.43	70.03	57.09	29.96	34.98	41.96	45.84
ANKRD61	60.87	48.85	39.63	47.77	25.57	35.41	69.76	47.59	45	52.76	64.09	52.42	40.46	46.07	52.63	44.97	42.15	42.12	64.61	31.86	52.9	47.5	69.8	43.62	44.39	56.36	84.54	86.49	44.19	45.52	57.02	37.19	58.24	59.12	64.27	95.24	58.91	42.68	37.35	54.24	59.18	81.46	67.23	101.55	67.9	43.02	34.46	39.83	87.17
ANKRD62	33.88	25.54	17.67	20.73	21.48	25.29	26.01	19.66	28.45	27.93	25.64	44.14	27.31	21.4	15.75	19.74	35.41	22.42	35.24	13.66	28.3	20.78	39.45	24.66	22.57	36.85	45.52	22.76	36.74	39.83	33.11	43.6	29.45	34.29	38.95	50.42	51.77	45.52	35.02	40.68	27.31	41.93	30.81	42.02	47.84	27.27	18	29.16	32.93
ANKRD63	46.05	26.65	22.23	31.55	29.67	33.96	48.48	29.31	32.59	56.9	45.69	43.22	29.08	35.18	31.12	35.1	30.35	29.89	49.93	50.07	39.37	30.68	66.76	36.04	32.35	73.7	65.03	68.28	55.9	55	67.13	43.6	42.84	49.66	48.69	58.83	46.41	54.06	30.35	53.27	50.07	61.09	58.83	91.04	58.64	33.04	34.98	36.27	40.03
ANKRD65	71.99	101.04	34.54	31.55	120.71	63.59	109.96	30	42.93	188.29	122.6	217.03	39.7	77.26	105.26	49.36	77.55	47.56	114.54	118.36	81.2	113.8	148.7	83.46	177.57	95.38	143.07	109.25	85.19	111.91	62.53	42.32	59.58	42.57	61.83	72.83	60.7	36.99	56.03	63.92	62.59	79.06	75.64	52.52	80.24	59.54	111.1	131.58	43.91
ANKRD66	40.23	23.32	29.19	35.16	20.46	43.35	41.38	31.73	35.69	47.59	40.76	46.9	28.58	24.66	28.43	28.52	30.35	34.65	44.05	36.42	36.91	42.55	33.38	39.83	42.89	60.7	65.03	63.73	42.59	51.21	34.03	15.39	36.82	37.84	60.86	68.63	39.27	36.99	42.02	42.62	55.76	56.3	42.02	56.03	40.12	34.57	38.58	41.96	43.91
ANKRD7	24.88	18.87	17.67	13.52	14.32	20.95	20.1	19.66	21.21	42.42	29.25	29.43	18.21	14.51	13.45	36.2	26.98	21.74	8.81	31.86	35.68	20.78	39.45	34.14	15.8	32.52	58.53	63.73	23.43	41.73	30.35	23.08	24.77	22.47	32.13	36.42	17.85	34.14	11.67	36.8	25.04	47.92	40.62	45.52	38.58	26.12	19.03	19.2	26.47
ANKRD9	72.52	44.41	50.34	36.96	57.29	46.97	69.76	53.45	48.63	60.01	55.87	50.58	26.3	36.63	59.54	46.07	50.58	51.64	52.86	59.18	55.36	61.35	45.52	53.11	65.46	36.85	32.52	68.28	93.7	56.9	49.66	37.19	38.83	49.66	48.69	57.43	53.55	25.61	53.69	41.65	40.97	46.72	51.82	49.02	55.55	45.71	51.44	43.39	54.24
ANKS1A	42.87	41.08	49.27	64	71.61	86.71	50.84	79.32	42.93	50.69	60.48	75.41	41.47	47.88	84.51	68.01	67.44	49.6	61.67	59.18	41.83	67.29	60.7	79.66	80.51	78.04	65.03	45.52	54.84	70.18	48.74	57.7	50.88	61.48	59.4	74.23	76.76	59.75	51.36	44.55	52.35	49.12	46.22	52.52	64.81	42.64	46.29	62.59	38.74
ANKS1B	37.58	32.2	29.99	26.14	25.57	31.07	26.01	23.8	34.66	41.38	40.76	46.9	27.06	31.19	26.12	27.42	38.78	29.89	49.93	68.28	39.37	28.7	75.87	41.73	28.59	54.19	58.53	13.66	47.38	79.66	57.94	35.9	48.2	48.48	43.33	36.42	42.84	22.76	44.35	45.52	35.28	59.9	43.42	73.53	41.66	34.57	25.72	35.56	48.43
ANKS3	67.22	41.08	66.68	72.11	60.35	59.25	80.4	52.76	46.56	87.94	60.15	82.77	53.36	55.86	59.16	70.2	75.87	72.02	67.55	68.28	72.59	78.18	91.04	68.28	76.75	54.19	117.05	68.28	61.23	55	66.21	57.7	52.22	65.03	58.42	71.43	48.2	71.13	51.36	59.08	63.73	81.46	85.44	63.03	61.72	61.08	41.15	73.26	72.32
ANKS4B	43.93	32.2	36.95	30.65	36.83	33.96	44.93	27.93	44.49	60.01	41.41	37.7	160.59	72.18	34.96	47.17	75.87	34.65	41.12	36.42	40.6	50.47	69.8	26.55	37.62	41.19	45.52	31.86	50.58	36.04	45.98	43.6	38.16	47.29	56.96	60.23	62.48	56.9	44.35	54.24	45.52	61.09	57.43	91.04	60.18	40.72	34.46	37.7	47.14
ANKS6	57.7	56.62	60.52	52.28	45.01	65.75	41.38	51.38	81.73	63.11	106.82	57.94	36.42	46.43	46.48	66.91	64.07	87.65	73.42	122.91	43.06	37.6	48.56	77.77	65.46	73.7	84.54	63.73	65.49	49.31	47.82	50.01	63.6	36.65	45.76	49.02	58.91	36.99	65.36	65.86	51.21	65.89	54.63	73.53	43.21	50.71	54.52	86.06	52.3
ANKUB1	40.23	41.08	20.62	24.34	24.55	32.52	27.19	22.76	38.8	49.66	36.15	38.62	27.57	33.73	21.9	35.1	37.09	33.29	29.37	63.73	34.45	31.67	27.31	39.83	30.85	58.53	52.02	45.52	36.74	68.28	51.5	26.93	30.12	44.93	47.71	46.22	41.06	19.92	60.7	41.65	40.97	59.9	44.82	63.03	52.47	30.73	34.46	27.74	37.45
ANKZF1	173.62	79.94	84.35	124.39	74.68	76.59	86.31	96.91	85.35	111.73	94.66	228.99	72.58	64.56	113.32	65.81	101.16	93.76	149.78	54.63	134.1	156.36	78.9	81.56	66.21	88.87	91.04	59.18	125.65	79.66	95.64	91.04	83.68	91.04	100.78	88.24	64.27	125.18	93.38	112.35	120.63	98.23	81.24	101.55	109.56	91.04	98.24	69.7	97.5
ANLN	184.2	156.55	536.08	152.34	258.81	169.08	48.48	674.89	141.74	121.05	75.92	55.18	171.97	139.28	46.87	106.4	180.4	120.94	70.48	40.97	104.58	55.42	51.59	85.35	109.85	179.92	52.02	77.39	67.62	193.47	65.29	155.16	52.89	81.58	74.98	74.23	64.27	42.68	53.69	68.77	72.83	63.49	78.44	70.03	81.78	111.02	71.5	83.93	503.64
ANO1	60.34	41.08	35.61	57.69	46.03	125	50.84	31.04	52.25	75.52	44.04	46.9	33.89	46.43	23.82	119.56	30.35	41.44	32.31	50.07	41.83	35.63	69.8	119.49	39.88	93.21	84.54	68.28	46.32	111.91	100.24	80.78	50.21	59.12	83.25	39.22	67.84	42.68	56.03	81.36	67.14	110.21	117.66	91.04	97.21	65.3	36.01	124.47	98.15
ANO10	94.22	64.4	97.2	68.51	61.38	65.03	63.85	63.11	68.8	83.8	64.42	58.86	80.42	77.26	76.83	48.26	89.36	65.22	58.74	81.94	75.05	42.55	75.87	77.77	64.71	80.2	52.02	59.18	57.5	51.21	70.81	70.53	79.66	78.04	75.95	75.64	74.98	82.51	67.7	59.08	68.28	73.07	78.44	77.04	72.53	78.37	73.04	76.82	107.18
ANO2	62.46	42.19	46.59	31.55	34.78	54.91	54.39	43.8	52.76	70.35	56.86	42.3	33.64	46.07	30.35	52.65	45.52	53.67	64.61	72.83	43.06	41.56	66.76	51.21	41.38	67.2	65.03	81.94	61.23	81.56	62.53	58.99	76.32	59.12	79.84	99.45	82.12	62.59	79.37	71.67	58.04	83.85	74.23	91.04	75.61	45.33	41.15	51.92	62.63
ANO3	36.52	27.76	28.92	18.03	23.53	22.4	40.2	26.21	26.38	35.18	38.78	35.87	24.03	21.04	34.57	41.68	38.78	56.39	26.43	50.07	36.91	27.71	36.42	37.93	51.16	60.7	32.52	63.73	34.07	39.83	45.98	28.21	31.46	54.39	51.61	47.62	33.92	28.45	35.02	46.49	38.69	52.71	32.22	42.02	47.84	33.42	27.26	34.85	34.87
ANO4	28.05	15.54	17.14	18.03	18.41	21.68	29.56	16.9	23.28	35.18	22.68	32.19	17.96	14.51	18.44	21.94	25.29	19.02	41.12	18.21	22.15	25.73	27.31	37.93	27.84	32.52	13.01	50.07	22.36	41.73	34.95	17.95	28.12	26.01	33.11	40.62	32.13	39.83	51.36	29.06	45.52	33.54	36.42	45.52	38.58	14.98	20.57	23.47	22.6
ANO5	44.46	27.76	23.3	24.34	31.71	35.41	30.74	27.93	24.83	53.8	41.08	45.98	29.34	26.12	26.12	46.07	16.86	45.52	41.12	36.42	35.68	30.68	48.56	58.8	33.11	39.02	45.52	54.63	41.53	45.52	64.37	30.77	24.77	39.02	43.33	49.02	57.12	28.45	28.01	35.84	56.9	58.7	50.42	66.53	44.75	31.88	22.63	34.85	34.87
ANO6	131.8	206.51	98.81	211.83	99.23	65.75	121.78	295.54	148.46	98.28	85.13	74.49	88.26	113.17	122.54	105.3	114.65	84.25	93.98	154.77	137.79	59.38	84.97	110.01	87.28	108.38	65.03	59.18	78.26	85.35	137.94	129.51	108.45	122.97	80.33	82.64	153.52	85.35	86.37	105.57	126.32	106.62	121.86	77.04	101.84	126	142.48	88.2	94.27
ANO7	52.4	33.31	39.09	67.61	46.03	41.19	61.48	49.31	46.04	60.01	54.89	53.34	44.26	62.39	43.41	52.65	70.81	48.92	49.93	72.83	61.52	64.32	72.83	70.18	65.46	54.19	110.55	81.94	75.07	62.59	54.26	50.01	60.25	54.39	58.42	68.63	60.7	48.37	42.02	53.27	51.21	68.28	57.43	49.02	69.44	45.71	53.49	62.59	51.66
ANO8	62.46	52.18	160.4	78.42	57.29	62.86	132.43	52.42	64.66	73.45	81.18	72.65	48.56	87.42	76.06	83.36	96.1	90.36	138.03	54.63	91.04	79.17	51.59	53.11	82.01	73.7	97.55	68.28	59.1	75.87	74.49	69.24	82.34	60.3	80.33	110.65	74.98	79.66	63.03	86.2	78.52	56.3	82.64	94.54	81.78	73.76	59.67	77.53	162.07
ANO9	180.5	49.96	41.5	43.27	37.85	90.32	240.02	33.8	50.18	114.84	63.76	66.21	47.04	44.98	68.38	70.2	79.24	38.73	96.92	63.73	105.81	139.53	109.25	83.46	76.75	75.87	78.04	109.25	58.03	51.21	53.34	58.99	70.96	57.94	77.9	84.04	58.91	91.04	63.03	59.08	56.9	69.48	67.23	70.03	69.44	139.44	96.19	73.26	59.4
ANOS1	44.46	35.53	29.19	64	107.41	33.96	33.11	27.24	39.31	85.87	157.43	144.38	27.57	48.24	58.77	60.33	45.52	41.44	61.67	223.05	57.82	68.28	109.25	58.8	194.12	117.05	104.05	86.49	44.19	87.25	75.41	55.14	58.24	65.03	54.53	57.43	82.12	39.83	72.37	73.61	100.15	67.08	112.05	80.54	63.27	48.4	44.24	42.68	50.36
ANP32A	87.87	111.03	84.08	133.41	100.25	158.96	72.12	114.84	123.11	82.77	81.51	96.56	260.99	159.96	137.14	130.53	79.24	148.11	70.48	118.36	95.96	87.08	75.87	51.21	89.54	101.88	45.52	45.52	134.17	110.01	99.32	96.17	93.72	86.31	106.62	98.05	87.47	93.89	112.05	81.36	100.15	81.46	61.63	98.05	94.13	102.57	97.73	97.44	78.77
ANP32B	203.79	224.28	412.9	191.1	149.35	154.63	132.43	249.68	131.39	62.07	185.7	72.65	184.61	153.07	130.61	195.25	158.48	201.79	88.11	113.8	193.16	114.79	78.9	73.97	164.03	99.71	84.54	40.97	98.5	130.87	143.46	166.7	135.89	119.42	123.18	78.44	119.6	128.03	156.41	115.26	134.29	89.84	110.65	66.53	89.5	167.49	187.23	199.16	148.51
ANP32D	39.17	25.54	24.1	25.24	25.57	40.46	43.75	31.38	28.97	55.87	40.76	34.03	27.82	33.73	29.96	34	40.46	29.22	41.12	31.86	34.45	34.64	51.59	26.55	30.1	58.53	45.52	59.18	40.46	60.7	39.54	21.8	41.5	59.12	47.71	63.03	46.41	39.83	35.02	47.46	31.86	62.29	35.02	70.03	47.84	40.34	27.26	32.72	38.74
ANP32E	83.1	118.8	225.73	135.21	146.28	150.29	66.21	133.12	88.46	64.14	58.5	83.69	174.5	58.4	268.9	92.14	109.59	398.82	126.28	91.04	75.05	106.88	69.8	79.66	111.36	88.87	45.52	91.04	86.25	111.91	80.01	119.25	88.36	89.86	97.37	120.46	69.62	76.82	60.7	66.83	71.7	81.46	88.24	56.03	97.21	85.66	66.87	177.11	99.44
ANPEP	49.76	52.18	43.11	32.45	38.87	162.58	39.02	37.59	44.49	86.9	93.67	63.45	39.45	58.4	44.18	55.94	30.35	44.16	52.86	81.94	50.44	44.53	84.97	47.42	54.17	62.86	52.02	59.18	68.68	56.9	80.01	103.87	70.29	91.04	75.95	102.25	96.4	48.37	91.04	76.51	73.97	79.06	99.45	108.55	104.93	52.63	51.95	53.35	74.25
ANTKMT	139.21	69.95	108.72	78.42	131.96	133.67	195.09	126.22	137.08	203.81	218.57	122.31	88.01	119.7	126.38	186.47	168.6	132.49	126.28	109.25	66.44	146.46	191.19	121.39	167.79	218.94	279.63	323.2	215.09	119.49	125.07	108.99	162.67	169.08	131.45	127.46	91.04	116.65	81.7	191.77	154.77	232.4	183.49	157.57	216.03	112.55	72.01	141.54	124.62
ANTXR1	85.75	247.59	61.05	102.76	91.04	54.91	79.22	107.94	71.39	88.97	144.62	88.28	47.8	51.87	58.39	148.08	55.64	46.2	76.36	163.88	68.9	118.75	66.76	79.66	50.41	93.21	117.05	100.15	142.69	121.39	516.83	144.9	254.38	340.52	108.08	196.09	158.88	130.87	366.5	228.57	200.29	297.09	396.39	143.57	158.94	83.36	64.81	68.99	81.36
ANTXR2	210.67	34.42	127.19	113.58	233.23	83.82	46.11	35.87	52.76	79.66	41.08	147.14	69.55	155.97	170.94	87.75	119.7	77.45	61.67	141.12	230.07	39.58	97.11	94.84	77.5	106.22	65.03	91.04	141.62	58.8	151.74	96.17	123.18	141.88	112.95	114.85	132.1	122.34	231.11	129.78	185.5	113.8	123.26	80.54	106.47	319.61	47.32	87.49	323.49
ANTXRL	37.58	19.98	19.82	17.13	30.69	21.68	37.84	28.28	32.59	32.07	37.47	34.95	22.76	21.76	23.82	23.03	20.23	23.1	49.93	50.07	27.07	33.65	36.42	37.93	28.59	58.53	19.51	50.07	35.14	37.93	33.11	33.34	39.5	33.11	44.3	64.43	41.06	48.37	23.34	30.99	37.56	53.91	54.63	87.54	61.72	33.8	25.2	25.61	30.99
ANXA1	1022.6	355.29	994.24	441.69	781.53	3698.8	61.48	367.62	1243	281.4	880.85	257.49	814.58	149.44	154.43	2706.1	244.47	1538.9	70.48	468.87	1311.5	52.45	112.29	185.88	373.2	789.04	169.08	95.59	68.68	371.76	199.56	447.52	253.04	212.83	164.07	119.06	457	258.9	485.56	313.81	356.2	238.39	281.53	136.56	169.74	1046.4	142.99	931.05	414.53
ANXA10	44.99	33.31	32.67	23.44	37.85	32.52	37.84	26.21	546.26	50.69	42.4	55.18	60.7	35.18	31.5	52.65	38.78	922.66	46.99	77.39	43.06	23.75	109.25	47.42	42.89	58.53	32.52	40.97	34.61	49.31	61.61	34.62	35.48	46.11	55.5	51.82	51.77	36.99	51.36	40.68	36.42	51.51	65.83	52.52	66.35	38.03	27.78	30.58	45.2
ANXA11	380.05	228.72	287.05	439.89	317.11	1215.3	328.7	559.02	272.09	363.14	335.9	137.94	314.6	667.04	430.63	550.64	618.75	527.91	631.42	314.1	212.84	277.09	245.81	400.21	423.61	214.6	318.65	141.12	299.75	149.84	244.62	373.15	246.35	300.32	198.64	247.92	242.78	233.3	359.5	253.76	262.89	208.44	208.7	140.07	162.02	373.01	278.79	630.9	258.28
ANXA13	51.34	103.26	27.85	24.34	37.85	34.68	33.11	30.69	28.97	41.38	52.92	41.38	68.03	35.18	53.01	40.59	33.72	33.29	41.12	50.07	44.29	28.7	84.97	56.9	45.9	49.86	39.02	63.73	52.18	56.9	53.34	28.21	48.2	55.57	51.61	70.03	60.7	48.37	46.69	39.71	45.52	61.09	56.03	66.53	70.98	28.81	34.46	46.94	47.78
ANXA2	4173.7	1934.1	3674.4	890.59	1039.3	2171.3	230.56	1735	2132.3	496.6	307.97	923.3	2603.3	1165.8	1039.5	1144.1	856.47	982.44	176.21	1028.8	1968.5	285.99	506.8	453.32	700.5	927.77	383.68	277.68	289.1	910.43	375.21	887.34	384.25	493.05	362.22	169.48	619.45	446.68	875.41	496.86	398.31	383.34	455.21	227.61	280.84	4123	1115.7	280.95	1730.4
ANXA2R	48.17	29.98	36.68	24.34	43.99	52.02	59.12	47.25	29.49	44.49	53.25	67.13	41.73	96.85	51.09	47.17	35.41	44.84	35.24	45.52	43.06	95	45.52	45.52	103.08	60.7	65.03	136.56	45.26	18.97	53.34	71.81	62.26	48.48	75.46	65.83	32.13	59.75	39.69	62.95	75.11	56.3	63.03	87.54	58.64	59.16	47.32	64.73	69.09
ANXA3	136.56	39.97	101.49	157.75	339.62	214.6	91.04	47.94	113.8	132.43	63.11	159.09	186.13	316.65	76.06	98.72	112.96	141.32	26.43	213.95	215.3	50.47	60.7	56.9	57.18	127.89	117.05	132.01	62.82	110.01	50.58	37.19	52.22	63.85	48.69	60.23	55.34	71.13	84.04	45.52	40.97	75.47	65.83	70.03	72.53	97.57	35.49	113.8	214.37
ANXA4	114.86	148.78	107.38	198.31	85.93	113.44	83.95	116.91	143.29	99.32	47.66	108.52	1945.8	116.07	99.11	139.31	225.92	277.2	99.85	127.46	150.1	90.05	109.25	128.98	72.23	225.44	130.06	59.18	104.89	96.73	73.57	106.43	76.98	57.94	72.54	78.44	92.83	82.51	112.05	77.48	71.7	91.04	63.03	80.54	57.09	123.69	205.75	79.66	100.08
ANXA5	572.72	168.76	814.03	54.08	438.85	252.17	102.87	208.64	344.51	201.74	129.17	301.64	135.81	353.65	238.94	442.05	360.8	489.86	193.83	264.02	265.75	85.11	297.41	314.86	174.56	149.57	247.12	113.8	102.22	147.94	304.39	339.81	178.74	222.29	173.32	103.65	324.9	190.62	371.17	306.06	219.64	191.67	331.96	178.58	203.69	638.83	173.86	343.54	442.3
ANXA6	90.51	42.19	79.26	75.72	65.47	76.59	27.19	31.38	110.18	71.39	42.07	51.5	61.71	37.72	44.95	64.72	40.46	43.48	70.48	127.46	56.59	66.3	60.7	30.35	50.41	52.02	104.05	86.49	55.9	53.11	186.68	133.36	172.04	131.24	110.03	72.83	201.72	224.76	210.1	168.53	213.95	123.39	137.26	157.57	163.57	144.44	69.95	58.32	75.55
ANXA7	177.32	203.18	242.87	212.73	180.04	312.87	178.54	233.47	201.74	156.22	217.25	96.56	180.57	325	289.26	256.67	158.48	232.36	431.72	145.67	131.64	213.75	139.6	151.74	218.95	134.4	136.56	136.56	170.9	102.42	153.58	193.63	166.69	172.63	132.91	201.69	155.31	170.7	163.41	158.84	152.5	115	145.67	129.56	115.73	193.99	201.63	219.78	180.79
ANXA8	43.4	347.52	28.38	48.68	25.57	27.46	46.11	117.6	64.66	43.45	48.64	34.95	25.54	30.83	28.04	49.36	42.15	37.37	44.05	68.28	29.53	39.58	39.45	39.83	37.62	60.7	52.02	40.97	41.53	185.88	47.82	52.57	43.51	37.84	55.5	46.22	39.27	68.28	28.01	44.55	48.94	51.51	47.62	66.53	55.55	38.41	368.29	33.43	40.68
ANXA9	47.64	25.54	28.38	44.17	36.83	29.62	36.65	27.24	45.52	52.76	40.1	43.22	26.3	25.75	37.65	50.46	40.46	35.33	26.43	31.86	51.67	25.73	63.73	37.93	39.88	56.36	52.02	72.83	33.54	45.52	45.98	34.62	27.45	56.75	46.74	49.02	41.06	42.68	51.36	44.55	35.28	57.5	42.02	35.02	50.92	40.72	57.61	44.81	52.3
AOAH	56.11	31.09	54.09	36.06	35.8	38.3	40.2	36.55	36.73	60.01	44.37	49.66	45.02	42.44	40.34	62.52	35.41	50.28	55.8	86.49	43.06	39.58	78.9	36.04	50.41	86.71	84.54	36.42	44.72	47.42	84.61	120.54	92.38	150.16	119.77	54.63	149.95	125.18	91.04	95.89	105.84	104.22	112.05	150.57	104.93	48.79	75.61	49.79	80.07
AOC1	47.64	28.87	30.79	19.83	50.12	37.57	139.52	31.73	102.94	42.42	184.39	58.86	49.31	30.11	87.59	50.46	163.54	38.73	79.3	22.76	173.47	30.68	66.76	106.22	24.83	71.53	65.03	77.39	158.66	56.9	44.14	38.47	66.27	43.75	56.96	58.83	30.35	34.14	77.04	45.52	55.76	46.72	53.22	56.03	66.35	35.73	29.83	46.94	45.2
AOC2	41.82	39.97	46.59	35.16	41.94	35.41	46.11	31.38	56.9	53.8	38.45	45.06	64.49	38.09	37.65	42.78	42.15	40.77	58.74	18.21	73.82	38.59	42.49	77.77	58.69	47.69	71.53	72.83	47.92	53.11	39.54	41.03	50.88	47.29	57.94	67.23	32.13	45.52	44.35	51.33	44.38	56.3	49.02	105.05	33.95	41.87	39.09	36.99	54.24
AOC3	40.76	29.98	37.49	28.85	29.67	26.01	49.66	24.83	41.9	30	33.52	42.3	52.86	23.94	31.88	49.36	30.35	38.73	23.49	150.22	40.6	35.63	39.45	36.04	27.84	52.02	19.51	18.21	37.27	37.93	63.45	71.81	77.65	96.95	57.94	78.44	117.82	62.59	79.37	67.8	64.87	67.08	70.03	98.05	70.98	34.96	30.35	32.72	52.95
AOPEP	68.28	78.83	61.59	47.77	51.15	48.41	61.48	33.45	44.49	74.49	83.81	64.37	44	50.42	49.17	62.52	79.24	71.34	70.48	91.04	91.04	123.7	139.6	62.59	78.25	78.04	65.03	50.07	74.01	81.56	71.73	35.9	81	87.5	74	98.05	57.12	56.9	70.03	85.23	71.7	92.24	74.23	77.04	78.7	59.16	50.41	48.37	51.66
AOX1	31.23	28.87	21.96	25.24	25.57	23.84	22.47	20.35	25.86	26.9	27.94	42.3	29.08	47.88	21.13	26.33	25.29	25.14	29.37	45.52	33.22	20.78	45.52	37.93	29.34	34.68	26.01	13.66	30.88	34.14	45.98	42.32	37.49	36.65	44.79	44.82	76.76	91.04	35.02	44.55	38.69	51.51	42.02	98.05	41.66	27.66	21.09	32.72	47.78
AP1AR	62.46	47.74	40.43	75.72	61.38	47.69	41.38	80.35	66.21	67.25	49.63	43.22	78.4	47.88	52.24	55.94	65.75	81.53	58.74	95.59	59.05	31.67	81.94	56.9	47.4	39.02	71.53	68.28	43.66	58.8	52.42	33.34	53.55	63.85	57.94	51.82	78.55	34.14	30.35	58.11	37.56	62.29	57.43	84.04	63.27	45.33	56.07	39.83	59.4
AP1B1	60.87	88.82	79.53	82.03	116.62	80.93	60.3	73.8	87.42	71.39	92.69	80.93	100.15	70.37	85.66	88.85	50.58	86.29	61.67	31.86	93.5	68.28	72.83	72.08	99.32	91.04	130.06	91.04	125.65	85.35	76.33	106.43	77.65	83.95	100.29	47.62	139.24	85.35	81.7	106.54	96.73	76.67	103.65	66.53	92.59	71.07	59.15	62.59	67.15
AP1G1	76.22	95.48	97.47	93.75	85.93	122.84	76.85	120.36	100.87	86.9	64.42	91.96	128.72	120.79	125.62	167.83	156.8	151.51	120.41	86.49	146.41	84.12	121.39	128.98	127.91	71.53	97.55	59.18	97.96	83.46	96.56	117.97	72.97	74.49	107.11	91.04	98.18	85.35	98.05	120.1	94.46	101.82	89.64	80.54	70.98	100.26	101.33	110.25	76.84
AP1G2	74.1	97.7	58.37	85.63	111.5	83.82	158.44	65.87	49.66	81.73	74.28	99.32	57.15	92.86	145.21	117.37	67.44	66.58	164.46	45.52	67.67	180.11	91.04	68.28	60.19	62.86	71.53	86.49	51.64	55	59.78	62.83	70.29	54.39	78.38	99.45	49.98	88.2	46.69	70.7	80.8	55.1	77.04	70.03	60.18	65.3	177.46	90.33	61.99
AP1M1	102.16	117.69	113	82.03	104.34	59.97	100.5	61.04	73.97	109.66	73.95	88.28	118.1	104.1	73.76	93.24	70.81	80.85	146.84	68.28	83.66	95	115.32	68.28	100.82	97.55	84.54	68.28	84.12	123.29	113.11	115.41	107.11	79.22	108.08	103.65	108.89	130.87	98.05	109.44	124.05	91.04	93.84	84.04	83.33	98.73	101.84	78.95	147.22
AP1M2	38.64	65.51	23.03	80.23	93.09	75.15	114.69	29.66	82.77	92.08	116.02	75.41	124.93	122.24	101.03	127.24	126.45	62.51	88.11	68.28	209.15	91.04	69.8	102.42	133.18	106.22	117.05	91.04	213.5	136.56	36.78	26.93	50.88	33.11	39.92	81.24	42.84	34.14	72.37	37.77	62.59	70.68	58.83	70.03	49.38	32.65	108.02	93.89	50.36
AP1S1	119.1	149.89	197.08	127.1	107.41	97.55	72.12	111.73	79.66	79.66	82.17	82.77	111.02	55.5	126	96.53	106.22	125.01	49.93	86.49	98.42	80.16	78.9	75.87	122.64	97.55	84.54	72.83	69.21	72.08	73.57	73.09	61.59	76.85	53.07	102.25	80.33	71.13	84.04	58.11	59.18	76.67	61.63	98.05	63.27	71.45	148.65	76.82	126.56
AP1S2	95.81	65.51	327.75	46.87	63.42	54.19	50.84	33.11	55.87	68.28	46.67	55.18	44	43.16	35.34	74.59	38.78	75.42	35.24	54.63	41.83	47.5	48.56	39.83	57.18	56.36	78.04	31.86	41.53	91.04	87.36	97.45	67.61	93.41	101.75	63.03	99.97	88.2	93.38	88.14	92.18	79.06	77.04	77.04	94.13	101.8	69.95	61.17	183.38
AP1S3	130.74	69.95	202.17	64.9	227.09	96.82	67.4	116.22	312.96	107.6	67.38	137.94	108.24	77.98	78.37	75.69	89.36	132.49	44.05	68.28	124.26	68.28	91.04	56.9	81.26	101.88	123.56	86.49	75.6	77.77	73.57	48.73	68.28	82.77	71.57	84.04	58.91	82.51	70.03	49.4	66.01	64.69	70.03	63.03	87.96	73.76	68.41	54.06	103.31
AP2A1	97.39	162.1	172.98	91.94	143.21	122.84	151.34	318.65	137.08	134.49	108.79	142.54	280.71	113.53	141.37	138.21	109.59	152.87	187.96	122.91	84.89	95.99	106.22	66.39	82.01	121.39	78.04	91.04	74.01	161.22	114.03	178.24	128.53	114.69	102.73	95.24	116.03	91.04	119.06	95.89	101.28	118.59	126.06	119.06	118.82	105.26	161.51	101.71	174.98
AP2A2	244.02	134.34	137.63	85.63	93.09	181.36	171.44	102.42	103.46	173.81	86.77	85.52	104.19	133.84	132.53	102.01	101.16	122.98	102.79	132.01	107.04	221.67	139.6	183.98	110.61	101.88	123.56	122.91	121.39	104.32	119.55	152.59	142.59	101.68	136.32	109.25	205.29	159.32	172.75	123.97	162.74	101.82	130.26	108.55	145.05	270.05	124.48	107.4	116.22
AP2B1	127.57	156.55	401.93	185.69	315.07	252.17	145.43	216.23	315.55	136.56	153.16	242.78	425.62	189.7	208.21	232.54	173.66	150.83	111.6	118.36	204.23	112.81	88.01	106.22	203.15	91.04	91.04	81.94	137.89	87.25	114.95	151.31	128.53	122.97	102.73	84.04	132.1	142.25	121.39	93.95	134.29	93.44	112.05	77.04	118.82	151.35	122.42	120.2	298.96
AP2M1	361.52	627.31	530.99	426.37	483.86	442.93	133.61	246.23	468.66	166.57	276.74	182.09	516.41	192.24	158.27	249	124.76	288.75	132.16	218.5	141.49	333.49	145.67	163.12	251.31	134.4	71.53	68.28	172.5	771.97	250.14	268	277.14	209.28	156.77	135.86	264.2	182.09	224.1	200.49	184.36	162.92	175.08	108.55	188.26	475.57	596.66	219.07	331.89
AP2S1	115.92	351.96	424.15	245.18	328.37	210.26	188	567.64	200.71	106.56	151.19	161.85	124.93	178.82	136.37	184.28	200.63	197.03	164.46	127.46	65.21	90.05	127.46	91.04	126.41	84.54	130.06	59.18	107.01	335.72	150.82	288.52	155.98	156.07	129.02	121.86	201.72	145.1	207.76	164.65	119.49	124.58	156.87	84.04	121.9	104.49	293.7	179.24	282.17
AP3B1	126.51	159.88	196.54	129.8	147.3	148.12	111.14	140.36	144.32	122.08	135.74	138.86	229.63	132.03	116.4	194.15	141.62	158.31	158.59	204.85	179.62	87.08	151.74	140.36	129.42	110.55	123.56	59.18	173.57	128.98	148.98	138.49	145.94	128.88	154.33	151.27	164.23	145.1	144.73	184.99	183.22	146.15	135.86	101.55	149.68	125.23	144.54	202	147.86
AP3B2	25.94	32.2	22.23	28.85	21.48	24.57	27.19	17.59	31.55	55.87	36.15	35.87	20.23	27.2	17.29	32.91	20.23	25.82	29.37	40.97	29.53	28.7	18.21	26.55	23.32	30.35	32.52	45.52	26.09	32.24	45.98	23.08	32.8	39.02	34.57	42.02	37.49	34.14	28.01	29.06	35.28	45.52	33.62	56.03	32.4	25.74	24.18	37.7	32.28
AP3D1	157.74	148.78	302.58	104.56	199.48	276.74	134.79	128.98	139.15	151.05	132.13	144.38	148.96	245.92	147.13	148.08	165.23	100.55	196.77	118.36	250.98	133.6	109.25	110.01	185.09	153.91	97.55	132.01	111.81	134.67	124.15	138.49	117.15	107.6	103.7	128.86	123.18	79.66	158.74	146.25	117.22	94.64	105.05	108.55	103.39	153.27	119.85	130.87	247.3
AP3M1	73.05	66.62	92.92	65.8	51.15	115.61	66.21	81.73	68.8	58.97	72.97	55.18	57.41	83.79	89.51	81.17	106.22	87.65	143.91	81.94	65.21	73.23	88.01	110.01	71.48	95.38	65.03	50.07	77.2	72.08	76.33	78.22	73.64	81.58	83.25	100.85	92.83	62.59	67.7	78.45	72.83	62.29	82.64	66.53	83.33	85.28	60.18	83.22	60.7
AP3M2	60.87	95.48	102.56	60.39	40.92	54.19	57.94	39.31	77.59	72.42	109.78	76.33	72.08	51.51	33.8	57.04	35.41	52.32	49.93	45.52	66.44	57.4	63.73	34.14	81.26	75.87	52.02	59.18	54.84	81.56	63.45	46.16	74.31	69.76	73.52	60.23	69.62	39.83	72.37	71.67	68.28	63.49	56.03	70.03	74.07	45.33	63.78	50.5	64.57
AP3S1	141.33	168.76	110.32	112.68	168.79	202.32	118.24	260.02	173.81	135.53	105.18	76.33	190.94	74.72	121.77	156.86	94.41	113.46	120.41	95.59	127.95	102.92	97.11	165.01	111.36	97.55	97.55	77.39	121.92	117.6	176.57	185.93	132.55	170.26	129.02	147.07	144.6	147.94	163.41	138.5	174.12	128.18	133.06	84.04	92.59	222.42	130.65	157.19	122.04
AP3S2	75.16	53.29	59.45	74.82	54.22	135.12	56.75	63.8	65.18	73.45	66.72	81.85	82.95	104.1	72.99	58.14	77.55	61.83	79.3	127.46	98.42	67.29	69.8	51.21	64.71	84.54	84.54	40.97	94.77	55	68.97	64.11	67.61	65.03	82.28	81.24	71.41	65.44	95.71	81.36	83.08	75.47	75.64	45.52	81.78	70.3	51.44	59.04	61.34
AP4B1	76.22	71.06	49.27	58.59	53.19	68.64	69.76	53.8	59.49	96.22	51.93	77.25	53.61	64.56	52.63	66.91	65.75	55.71	44.05	104.7	93.5	108.86	78.9	79.66	92.55	106.22	26.01	63.73	63.36	66.39	77.25	70.53	88.36	92.22	106.14	72.83	83.9	93.89	72.37	66.83	91.04	85.05	96.65	94.54	87.96	70.68	56.58	72.55	61.99
AP4E1	59.28	45.52	40.43	36.06	34.78	41.91	43.75	42.42	55.87	65.18	51.93	64.37	57.41	49.69	53.78	60.33	38.78	48.24	67.55	68.28	59.05	32.66	69.8	51.21	40.63	65.03	26.01	68.28	50.58	47.42	71.73	55.14	68.95	65.03	68.16	68.63	64.27	54.06	49.02	51.33	72.83	77.87	68.63	80.54	54.01	48.79	46.29	45.52	71.03
AP4M1	41.29	49.96	34.27	45.07	40.92	37.57	30.74	47.59	42.42	58.97	41.74	55.18	40.72	35.55	36.49	42.78	53.95	40.09	23.49	36.42	45.52	38.59	39.45	53.11	50.41	73.7	32.52	50.07	40.46	39.83	46.9	30.77	36.15	53.21	38.95	44.82	21.42	42.68	49.02	45.52	38.69	53.91	54.63	63.03	38.58	31.88	45.26	39.83	61.34
AP4S1	55.05	52.18	35.88	31.55	30.69	67.2	67.4	39.66	46.04	60.01	48.64	64.37	35.66	119.33	44.18	61.43	32.03	46.88	32.31	54.63	45.52	105.89	36.42	45.52	43.64	43.35	58.53	104.7	33.01	58.8	38.62	41.03	52.89	65.03	66.21	53.22	60.7	45.52	44.35	68.77	63.73	52.71	74.23	49.02	66.35	45.33	52.98	39.83	45.84
AP5B1	86.28	83.27	49.54	68.51	98.2	71.53	76.85	70.01	54.83	85.87	79.87	80.01	70.31	95.76	57.62	61.43	70.81	72.7	73.42	63.73	68.9	56.41	84.97	75.87	69.22	101.88	32.52	95.59	81.99	64.49	74.49	91.04	60.25	75.67	84.71	79.84	82.12	88.2	77.04	70.7	73.97	68.28	74.23	59.53	69.44	84.51	84.36	91.04	69.09
AP5M1	46.58	54.4	62.93	37.86	38.87	39.02	73.31	56.21	49.14	62.07	72.31	63.45	48.56	44.61	62.62	50.46	57.32	44.84	61.67	50.07	47.98	47.5	69.8	60.7	45.9	54.19	78.04	72.83	57.5	70.18	66.21	60.27	54.89	54.39	74	75.64	74.98	42.68	72.37	62.95	50.07	71.88	63.03	73.53	72.53	63	59.67	58.32	54.88
AP5S1	51.34	39.97	38.29	54.99	31.71	54.91	80.4	63.8	62.59	67.25	69.02	89.2	64.49	39.9	58.39	46.07	59.01	69.3	76.36	72.83	59.05	52.45	81.94	70.18	54.17	62.86	65.03	40.97	61.23	83.46	84.61	69.24	78.32	78.04	69.62	96.65	66.05	71.13	46.69	60.05	55.76	62.29	51.82	87.54	66.35	43.02	64.3	42.68	63.28
AP5Z1	60.34	51.07	67.21	49.58	74.68	60.7	94.59	64.49	61.04	78.63	74.61	68.05	52.1	68.19	59.93	43.88	69.12	44.16	67.55	63.73	82.43	85.11	84.97	55	84.27	52.02	26.01	95.59	66.02	72.08	52.42	67.96	85.69	80.4	72.06	93.84	55.34	42.68	39.69	59.08	67.14	86.25	74.23	52.52	86.41	71.07	55.04	60.46	136.89
APAF1	75.16	51.07	54.89	50.48	46.03	63.59	66.21	43.8	34.66	56.9	53.57	49.66	50.07	43.89	49.55	46.07	35.41	44.16	64.61	54.63	62.75	47.5	54.63	37.93	50.41	60.7	52.02	77.39	36.2	60.7	53.34	50.01	58.24	56.75	59.4	54.63	60.7	85.35	44.35	45.52	39.83	49.12	44.82	66.53	47.84	63.77	42.69	54.06	60.05
APBA1	46.05	25.54	39.09	35.16	37.85	29.62	34.29	24.14	31.55	55.87	44.04	38.62	22.51	38.81	28.04	44.97	59.01	39.41	38.18	54.63	44.29	28.7	45.52	41.73	37.62	67.2	45.52	72.83	46.85	51.21	52.42	34.62	40.84	41.38	43.82	68.63	41.06	59.75	53.69	33.9	52.35	56.3	42.02	59.53	55.55	42.26	26.75	63.3	45.84
APBA2	78.87	31.09	44.45	30.65	70.58	33.96	85.13	28.97	67.25	56.9	109.78	78.17	73.09	64.2	32.27	54.84	28.66	40.77	117.47	86.49	55.36	160.31	57.66	37.93	63.96	162.58	65.03	68.28	56.44	73.97	64.37	47.44	80.33	86.31	73.03	117.66	96.4	79.66	72.37	62.95	77.39	59.9	72.83	66.53	77.15	65.69	42.69	70.42	58.11
APBA3	117.51	62.18	84.08	53.18	55.24	85.98	152.53	82.42	70.87	93.11	97.94	108.52	78.65	86.33	80.29	75.69	82.61	77.45	76.36	100.15	150.1	127.66	81.94	73.97	97.81	101.88	91.04	95.59	78.8	138.46	90.12	119.25	116.48	105.23	115.39	124.66	96.4	110.96	119.06	133.66	99.01	132.97	120.46	94.54	104.93	107.56	78.18	84.64	114.29
APBB1	94.75	41.08	36.68	40.56	33.76	47.69	102.87	36.55	35.18	54.83	54.23	47.82	40.97	43.89	33.8	59.23	38.78	26.5	58.74	50.07	51.67	56.41	51.59	49.31	37.62	78.04	78.04	50.07	47.38	66.39	80.01	47.44	71.63	74.49	86.17	68.63	83.9	71.13	56.03	55.21	70.56	99.43	84.04	63.03	83.33	116.4	32.4	59.04	68.44
APBB1IP	31.76	18.87	17.14	23.44	13.3	12.28	23.65	38.97	20.17	48.63	26.62	32.19	18.97	29.38	17.29	37.29	23.6	25.14	41.12	54.63	28.3	19.79	42.49	34.14	33.11	52.02	143.07	31.86	28.22	58.8	51.5	57.7	34.81	67.4	48.2	37.82	58.91	91.04	49.02	52.3	61.45	53.91	53.22	70.03	58.64	29.2	36.52	34.85	31.64
APBB2	74.63	34.42	67.48	83.83	25.57	41.91	42.57	66.56	48.11	54.83	48.32	54.26	72.58	34.82	38.41	63.62	38.78	44.16	46.99	91.04	40.6	28.7	69.8	43.62	41.38	49.86	58.53	86.49	52.18	55	80.01	57.7	74.98	72.12	67.67	61.63	73.19	62.59	58.36	66.83	80.8	79.06	85.44	105.05	72.53	96.04	45.26	61.88	93.63
APBB3	79.4	58.84	48.73	50.48	69.56	66.48	61.48	64.14	42.93	84.84	89.07	98.4	60.44	51.51	52.63	63.62	43.84	55.71	55.8	54.63	72.59	73.23	66.76	39.83	74.49	49.86	52.02	50.07	80.93	47.42	83.69	114.12	108.45	63.85	102.24	121.86	112.46	99.58	77.04	100.73	97.87	79.06	68.63	91.04	83.33	72.22	71.5	64.73	68.44
APC	64.05	48.85	33.2	36.96	53.19	43.35	44.93	56.21	59.49	73.45	67.05	56.1	70.31	34.46	46.87	71.3	47.21	63.87	70.48	113.8	76.28	67.29	81.94	64.49	52.67	67.2	104.05	95.59	69.75	87.25	67.13	57.7	63.6	80.4	87.15	99.45	78.55	54.06	88.71	62.95	75.11	86.25	74.23	91.04	58.64	63.38	50.41	88.2	63.28
APC2	64.58	41.08	41.24	27.04	27.62	46.97	91.04	43.8	56.9	63.11	59.82	67.13	46.03	37.72	44.95	37.29	47.21	50.96	29.37	45.52	71.36	54.43	51.59	43.62	57.18	52.02	19.51	132.01	47.38	64.49	47.82	60.27	81	92.22	86.66	91.04	58.91	73.97	60.7	71.67	76.25	62.29	53.22	94.54	92.59	55.7	41.66	47.66	71.67
APCDD1	51.34	35.53	53.29	32.45	38.87	41.91	52.02	36.21	53.8	76.56	60.8	41.38	36.67	34.1	28.81	58.14	30.35	44.16	49.93	118.36	39.37	57.4	81.94	56.9	41.38	45.52	32.52	54.63	59.1	110.01	97.48	71.81	72.3	80.4	61.83	86.84	92.83	56.9	126.06	56.18	66.01	104.22	67.23	59.53	81.78	37.26	43.72	61.88	69.73
APCDD1L	55.05	42.19	72.3	26.14	60.35	33.96	56.75	29.66	36.21	45.52	41.74	46.9	30.6	34.46	20.36	42.78	33.72	36.01	44.05	31.86	63.98	251.36	66.76	41.73	39.13	54.19	58.53	81.94	47.38	73.97	42.3	42.32	52.22	48.48	53.07	70.03	53.55	34.14	63.03	58.11	59.18	74.27	63.03	73.53	40.12	49.55	39.09	33.43	54.88
APCS	46.05	35.53	31.06	35.16	24.55	35.41	44.93	30	38.28	53.8	39.11	45.98	24.03	31.92	32.27	36.2	16.86	44.84	29.37	9.1	50.44	22.76	54.63	43.62	39.88	62.86	71.53	77.39	51.11	53.11	49.66	30.77	43.51	30.74	45.28	54.63	48.2	45.52	42.02	54.24	43.25	49.12	49.02	80.54	55.55	32.27	27.26	37.7	43.26
APEH	85.22	89.93	137.1	80.23	69.56	82.37	65.03	97.59	76.04	100.35	107.48	68.97	84.47	79.44	63.38	112.98	75.87	104.63	58.74	91.04	68.9	65.31	97.11	91.04	76.75	93.21	84.54	45.52	110.74	72.08	85.52	74.37	74.31	67.4	81.79	74.23	76.76	71.13	72.37	80.39	95.59	99.43	88.24	84.04	97.21	78.75	89.5	105.27	105.89
APELA	29.11	23.32	20.08	27.04	14.32	18.06	27.19	18.28	20.69	37.24	32.21	26.67	16.69	18.5	14.98	32.91	20.23	23.1	17.62	22.76	19.68	21.77	24.28	20.86	32.35	34.68	39.02	36.42	23.43	45.52	36.78	28.21	28.12	33.11	41.38	37.82	35.7	25.61	30.35	39.71	37.56	46.72	32.22	45.52	43.21	26.89	19.03	19.2	32.93
APEX1	113.8	244.26	130.14	113.58	233.23	178.47	218.74	139.32	116.91	116.91	181.43	141.62	184.11	198.04	203.21	206.22	163.54	181.41	170.34	54.63	135.33	350.32	112.29	128.98	124.15	99.71	52.02	168.43	104.35	151.74	89.2	87.2	119.83	119.42	95.42	128.86	99.97	91.04	142.4	126.88	102.42	81.46	91.04	98.05	114.19	123.31	210.38	118.07	103.96
APEX2	31.76	43.3	28.65	23.44	17.39	28.18	35.47	33.11	30	61.04	41.74	61.61	28.83	32.64	24.97	41.68	23.6	42.12	23.49	22.76	35.68	29.69	33.38	30.35	32.35	58.53	39.02	31.86	33.54	55	48.74	30.77	36.82	53.21	56.48	42.02	39.27	71.13	49.02	40.68	58.04	46.72	36.42	38.52	61.72	37.65	24.69	39.12	47.78
APH1A	187.38	274.24	386.4	467.83	206.64	179.92	165.53	212.43	184.15	107.6	183.73	178.41	242.78	179.18	387.22	188.67	175.34	242.55	223.2	113.8	211.61	275.11	106.22	191.57	294.2	99.71	169.08	145.67	236.39	130.87	114.95	152.59	106.44	94.59	100.78	128.86	117.82	130.87	128.39	109.44	138.84	104.22	105.05	73.53	109.56	233.18	165.11	237.56	148.51
APH1B	72.52	76.61	53.29	57.69	36.83	60.7	44.93	49.66	53.8	73.45	64.09	61.61	49.82	60.57	53.01	69.1	55.64	47.56	46.99	50.07	45.52	63.33	84.97	89.15	74.49	95.38	91.04	81.94	88.91	68.28	92.88	64.11	74.98	68.58	89.1	81.24	73.19	56.9	65.36	88.14	84.21	51.51	102.25	98.05	81.78	70.68	56.07	57.61	67.15
API5	152.97	157.66	205.11	137.01	242.44	217.49	281.4	142.08	138.12	112.77	212.32	163.69	172.22	136.38	183.24	120.66	187.14	197.03	152.72	141.12	135.33	231.56	103.18	170.7	199.39	80.2	130.06	118.36	110.74	111.91	141.62	153.87	141.92	163.17	148.49	127.46	137.46	153.63	158.74	152.06	157.05	115	120.46	122.56	154.31	206.29	189.8	209.82	174.34
APIP	103.22	73.28	69.35	54.08	72.63	100.44	113.51	105.18	78.11	100.35	121.28	91.96	86.49	96.12	90.27	105.3	75.87	99.2	85.17	68.28	103.35	85.11	106.22	96.73	83.52	65.03	71.53	72.83	67.08	130.87	84.61	97.45	99.75	87.5	90.56	54.63	91.04	102.42	95.71	93.95	96.73	91.04	102.25	73.53	112.65	121.01	110.59	86.77	81.36
APLF	34.93	35.53	27.58	34.25	30.69	28.18	37.84	24.48	35.18	46.56	28.27	34.95	24.78	28.65	26.89	39.49	35.41	30.57	44.05	59.18	50.44	37.6	60.7	43.62	32.35	43.35	84.54	59.18	43.13	45.52	36.78	34.62	46.19	48.48	59.4	46.22	66.05	51.21	44.35	48.43	37.56	56.3	40.62	66.53	47.84	40.34	34.98	36.99	41.32
APLN	60.34	34.42	40.17	27.94	23.53	31.79	47.29	39.66	31.04	40.35	52.59	47.82	28.32	42.08	27.66	24.13	43.84	35.33	52.86	31.86	47.98	59.38	45.52	37.93	36.87	39.02	52.02	50.07	46.32	39.83	46.9	41.03	56.23	50.84	55.02	86.84	58.91	39.83	39.69	48.43	59.18	41.93	57.43	63.03	83.33	36.88	32.92	40.54	47.14
APLNR	34.41	28.87	25.97	27.04	18.41	34.68	36.65	22.76	25.86	33.11	41.08	32.19	24.78	27.2	27.27	44.97	23.6	27.86	35.24	63.73	24.61	33.65	60.7	51.21	30.1	71.53	32.52	59.18	39.4	51.21	50.58	47.44	53.55	47.29	71.08	57.43	39.27	54.06	25.68	40.68	44.38	65.89	61.63	63.03	52.47	31.12	24.18	34.14	43.91
APLP1	121.21	65.51	93.99	34.25	87.97	52.75	49.66	49.31	51.21	61.04	42.07	47.82	31.86	47.52	31.12	37.29	40.46	42.8	49.93	59.18	89.81	76.2	94.08	43.62	35.36	58.53	45.52	81.94	36.74	87.25	58.86	41.03	50.88	48.48	57.94	58.83	55.34	54.06	65.36	51.33	43.25	52.71	58.83	66.53	55.55	129.84	94.13	56.19	89.11
APLP2	495.44	642.85	444.5	1262.9	1259.3	670.54	474.13	576.6	1596.3	1131.8	917	1619.4	311.06	1123.7	1822.8	688.85	642.36	495.3	246.7	537.15	431.84	468.08	743.51	973.02	268.61	1107.7	474.72	414.24	473.85	299.68	264.85	341.09	297.23	296.78	180.14	194.69	449.86	273.13	408.52	196.61	179.81	209.64	212.9	122.56	205.23	696.84	332.79	1316.6	1061.5
APMAP	296.42	592.89	204.04	484.96	569.78	261.57	494.23	284.85	499.18	670.4	500.57	322.79	395.53	307.22	393.37	546.26	367.54	313.21	719.53	309.54	201.77	720.42	358.1	468.49	490.58	307.81	403.19	582.67	605.35	352.79	420.27	333.4	394.96	533.25	244.4	403.39	435.58	293.04	254.45	372.89	355.07	448.03	445.41	437.7	415.09	294.64	550.37	509.27	260.21
APOA1	46.05	39.97	31.06	35.16	23.53	36.13	48.48	32.07	35.69	65.18	46.67	61.61	32.12	39.17	39.57	44.97	45.52	44.16	35.24	77.39	56.59	44.53	63.73	51.21	46.65	71.53	65.03	45.52	38.87	55	49.66	56.42	60.92	65.03	68.65	65.83	53.55	45.52	49.02	61.02	54.63	52.71	60.23	66.53	69.44	39.95	31.89	45.52	63.92
APOA2	55.05	27.76	41.77	34.25	48.08	47.69	74.49	44.14	43.45	58.97	57.19	57.02	38.44	46.07	43.41	60.33	60.7	59.11	49.93	72.83	55.36	61.35	81.94	66.39	59.44	65.03	110.55	91.04	55.9	77.77	74.49	64.11	52.22	73.31	70.59	72.83	67.84	79.66	51.36	56.18	63.73	75.47	51.82	63.03	94.13	46.87	54.52	48.37	73.61
APOA4	31.23	33.31	28.92	27.94	23.53	32.52	22.47	31.38	26.9	44.49	35.83	40.46	31.11	31.19	31.88	41.68	33.72	34.65	35.24	54.63	38.14	32.66	42.49	36.04	36.87	43.35	52.02	72.83	41	41.73	42.3	30.77	37.49	44.93	54.53	43.42	48.2	48.37	39.69	31.96	45.52	57.5	43.42	49.02	55.55	31.5	27.26	41.25	54.88
APOA5	54.52	32.2	30.79	31.55	31.71	38.3	79.22	34.49	42.93	54.83	51.27	52.42	31.61	35.91	36.88	40.59	40.46	44.16	41.12	81.94	52.9	53.44	60.7	37.93	44.39	41.19	58.53	59.18	35.14	39.83	50.58	48.73	70.96	50.84	75.46	74.23	49.98	48.37	58.36	58.11	61.45	69.48	57.43	84.04	77.15	41.87	33.43	36.27	54.24
APOB	64.58	37.75	33.47	47.77	43.99	50.58	50.84	42.07	39.83	50.69	59.16	68.97	47.29	37	38.41	50.46	47.21	44.16	52.86	54.63	60.28	44.53	88.01	87.25	51.92	73.7	84.54	86.49	63.36	49.31	63.45	38.47	58.24	57.94	71.57	100.85	58.91	42.68	56.03	65.86	56.9	69.48	75.64	80.54	69.44	54.55	42.69	56.9	61.99
APOBEC1	41.29	36.64	27.04	24.34	33.76	31.79	31.92	27.59	37.76	53.8	40.1	44.14	34.9	28.65	34.96	47.17	25.29	49.6	44.05	54.63	44.29	29.69	54.63	37.93	45.9	62.86	71.53	81.94	52.18	102.42	64.37	35.9	48.87	52.02	50.63	57.43	49.98	59.75	63.03	61.99	62.59	67.08	67.23	73.53	61.72	37.26	43.72	39.83	58.11
APOBEC2	32.82	35.53	26.51	24.34	25.57	38.3	34.29	25.52	30	46.56	34.84	30.35	25.04	31.19	33.04	25.23	35.41	32.61	44.05	54.63	34.45	28.7	48.56	64.49	31.6	41.19	19.51	27.31	32.48	39.83	47.82	32.06	33.47	49.66	56.48	54.63	39.27	34.14	23.34	42.62	42.11	49.12	58.83	63.03	44.75	31.88	15.95	40.54	32.93
APOBEC3A	27.52	18.87	17.67	13.52	20.46	18.79	30.74	18.62	17.59	22.76	25.31	22.99	17.7	21.04	18.82	21.94	21.92	13.59	23.49	36.42	24.61	25.73	21.24	22.76	20.32	39.02	52.02	27.31	17.04	20.86	27.59	32.06	29.45	27.19	35.54	29.41	21.42	34.14	30.35	25.18	42.11	28.75	36.42	31.51	35.49	19.59	21.09	16.36	26.47
APOBEC3A_B	651.06	717.24	409.16	658.93	700.72	572.99	1018	541.08	531.25	894.91	767.12	572.92	640.84	934.37	806.32	797.45	753.63	532.67	834.07	742	542.56	1023.2	661.58	1005.3	681.69	550.59	760.86	942.29	841.21	815.59	686.04	586.01	621.23	696.42	779.46	588.28	601.59	603.16	403.86	516.23	548.53	608.55	553.26	483.23	487.62	673.41	742.23	857.79	676.04
APOBEC3B	58.22	62.18	68.82	75.72	55.24	67.2	43.75	32.76	38.8	55.87	53.57	42.3	133.78	43.53	34.19	62.52	21.92	35.33	41.12	54.63	35.68	49.48	48.56	36.04	47.4	65.03	52.02	81.94	29.82	36.04	32.19	39.75	49.54	60.3	69.62	43.42	42.84	34.14	44.35	49.4	54.63	71.88	47.62	56.03	55.55	52.63	34.98	41.25	43.26
APOBEC3C	102.16	106.59	65.6	82.03	80.81	78.04	37.84	44.49	85.35	77.59	56.86	57.94	30.09	44.98	52.24	116.27	18.55	43.48	29.37	81.94	47.98	26.72	121.39	24.66	69.22	82.37	91.04	63.73	52.18	128.98	112.19	146.18	114.47	115.87	121.23	53.22	119.6	125.18	142.4	138.5	116.08	113.8	133.06	87.54	108.02	165.57	135.28	63.3	68.44
APOBEC3D	52.4	36.64	36.42	33.35	37.85	39.02	33.11	33.8	48.63	55.87	46.67	55.18	81.43	37.36	36.49	46.07	35.41	41.44	29.37	45.52	60.28	46.51	54.63	32.24	39.88	65.03	52.02	36.42	47.92	62.59	60.7	62.83	77.65	73.31	93.96	58.83	89.26	79.66	81.7	80.39	71.7	74.27	70.03	108.55	101.84	73.76	47.32	54.06	54.88
APOBEC3F	62.46	39.97	36.95	43.27	45.01	45.52	42.57	34.83	48.63	55.87	52.59	57.94	62.97	41.71	39.57	47.17	48.89	40.09	61.67	54.63	38.14	36.61	57.66	55	66.21	60.7	65.03	77.39	60.16	58.8	79.09	60.27	77.65	54.39	73.03	54.63	55.34	73.97	46.69	62.95	75.11	70.68	58.83	101.55	75.61	57.62	57.09	44.81	58.11
APOBEC3G	67.22	62.18	36.68	48.68	54.22	32.52	40.2	36.21	44.49	79.66	51.6	43.22	59.68	32.64	26.12	78.98	25.29	28.54	58.74	95.59	47.98	34.64	66.76	51.21	48.91	54.19	71.53	45.52	39.4	58.8	78.17	183.37	120.5	146.61	119.28	46.22	99.97	108.11	86.37	117.19	111.53	117.4	126.06	91.04	112.65	110.63	140.94	63.3	69.09
APOBEC3H	40.76	28.87	25.17	20.73	30.69	26.01	24.83	25.86	28.97	44.49	33.2	40.46	25.04	29.02	23.82	35.1	26.98	31.25	20.56	50.07	38.14	26.72	69.8	30.35	27.84	62.86	84.54	54.63	24.49	43.62	51.5	25.65	44.85	43.75	33.11	40.62	32.13	39.83	37.35	61.02	48.94	64.69	57.43	49.02	52.47	37.26	29.32	40.54	47.14
APOBEC4	45.52	34.42	27.31	27.04	30.69	30.35	40.2	34.83	29.49	47.59	47	47.82	32.12	27.93	39.18	40.59	25.29	30.57	29.37	54.63	47.98	35.63	36.42	24.66	38.37	39.02	58.53	50.07	41	55	51.5	48.73	48.2	49.66	53.55	53.22	42.84	39.83	56.03	40.68	44.38	55.1	56.03	59.53	52.47	36.88	33.95	43.39	52.3
APOBR	41.29	45.52	33.2	39.66	40.92	38.3	42.57	27.93	39.83	54.83	48.32	43.22	34.9	33.01	31.88	57.04	38.78	33.29	41.12	68.28	44.29	35.63	75.87	56.9	51.16	71.53	71.53	100.15	39.4	43.62	83.69	35.9	55.56	55.57	66.21	72.83	87.47	71.13	72.37	77.48	81.94	86.25	74.23	119.06	57.09	34.96	43.21	41.96	51.66
APOC1	129.68	76.61	143.79	42.37	305.86	103.33	55.57	280.37	166.05	257.61	97.62	76.33	95.34	139.65	102.57	104.21	340.57	128.41	79.3	450.66	146.41	53.44	786	322.44	92.55	106.22	110.55	68.28	71.88	75.87	102.08	812.97	189.45	728.34	258.04	120.46	3754.2	193.47	336.16	1487.7	599.74	149.74	334.76	157.57	146.59	93.73	288.56	177.82	280.23
APOC2	36.52	23.32	23.03	10.82	27.62	23.84	36.65	27.93	23.28	32.07	23.34	26.67	16.19	17.05	12.68	30.71	20.23	23.78	23.49	54.63	24.61	17.81	42.49	26.55	21.82	23.84	39.02	31.86	28.22	45.52	25.75	50.01	27.45	57.94	48.2	51.82	60.7	17.07	49.02	79.42	53.49	53.91	29.41	45.52	27.78	26.12	30.86	35.56	35.51
APOC3	80.99	56.62	53.55	46.87	55.24	62.86	74.49	59.66	65.18	91.04	80.85	77.25	60.44	55.13	53.4	60.33	50.58	67.26	46.99	81.94	83.66	78.18	75.87	58.8	66.97	84.54	110.55	59.18	76.14	92.94	95.64	80.78	84.35	75.67	107.11	99.45	78.55	102.42	98.05	99.76	77.39	101.82	81.24	133.06	95.67	58.39	50.92	65.44	83.94
APOC4	61.93	49.96	29.45	34.25	34.78	37.57	39.02	44.83	46.56	55.87	41.41	53.34	34.39	34.46	31.12	55.94	38.78	50.28	67.55	40.97	56.59	53.44	66.76	75.87	51.16	60.7	65.03	54.63	48.45	70.18	63.45	46.16	33.47	60.3	56.96	61.63	66.05	42.68	32.68	62.95	70.56	81.46	56.03	91.04	50.92	49.55	54.52	56.19	41.32
APOD	103.22	36.64	50.34	286.65	42.96	39.74	40.2	31.73	31.55	52.76	41.08	197.72	34.39	46.43	41.87	51.55	53.95	41.44	67.55	50.07	38.14	48.49	51.59	58.8	62.45	151.74	110.55	50.07	74.01	64.49	60.7	38.47	52.22	92.22	70.59	60.23	89.26	119.49	51.36	86.2	78.52	101.82	208.7	80.54	49.38	106.02	37.55	45.52	51.66
APOE	87.87	91.04	91.58	45.97	116.62	86.71	34.29	101.39	110.18	171.74	96.63	36.78	59.43	66.38	47.25	73.49	50.58	63.87	61.67	459.76	140.25	54.43	570.53	81.56	91.04	80.2	84.54	54.63	51.11	58.8	250.14	825.79	325.34	782.73	491.73	81.24	4077.3	415.38	399.19	1243.6	731.75	201.25	504.24	231.11	271.58	71.84	473.22	105.98	376.44
APOF	56.11	51.07	33.74	39.66	49.1	39.02	53.21	40.69	61.56	73.45	55.22	59.78	42.49	51.87	54.55	57.04	70.81	55.03	58.74	54.63	67.67	61.35	69.8	53.11	36.87	86.71	97.55	100.15	69.21	77.77	59.78	47.44	61.59	70.94	76.92	79.84	49.98	48.37	63.03	54.24	47.8	58.7	61.63	52.52	72.53	45.71	47.32	55.48	48.43
APOH	40.76	41.08	32.94	36.96	27.62	28.9	34.29	27.24	41.38	67.25	44.04	53.34	38.69	43.16	64.15	46.07	37.09	35.33	32.31	77.39	49.21	23.75	63.73	72.08	34.61	60.7	39.02	63.73	43.66	56.9	42.3	42.32	40.84	53.21	49.66	57.43	48.2	34.14	53.69	43.58	43.25	65.89	72.83	87.54	58.64	31.12	32.4	105.98	54.88
APOL1	75.69	700.58	48.47	91.04	98.2	76.59	67.4	2967.9	817.83	133.46	57.52	157.26	878.81	57.31	360.33	186.47	48.89	2149	91.04	172.98	67.67	52.45	127.46	237.09	108.35	84.54	208.1	77.39	63.89	187.78	145.3	610.37	168.03	190.36	150.44	81.24	158.88	136.56	238.11	166.59	215.09	227.61	289.94	154.07	157.4	105.26	159.97	126.61	113.64
APOL2	84.69	91.04	56.5	52.28	125.82	96.82	65.03	628.68	199.67	104.49	65.08	92.88	307.52	42.44	89.89	163.44	52.27	306.42	82.23	127.46	75.05	49.48	97.11	73.97	92.55	99.71	78.04	100.15	76.14	81.56	121.39	284.67	125.18	128.88	105.16	71.43	96.4	82.51	170.41	206.3	158.19	126.98	149.87	101.55	92.59	104.1	100.3	98.87	96.85
APOL3	63.52	34.42	35.35	35.16	43.99	49.86	39.02	55.87	34.66	92.08	40.76	57.94	61.71	28.29	26.12	85.56	30.35	34.65	67.55	91.04	43.06	33.65	112.29	60.7	78.25	56.36	156.07	54.63	37.27	56.9	69.89	228.25	102.42	156.07	122.2	49.02	91.04	93.89	100.38	110.41	117.22	104.22	135.86	77.04	100.3	71.84	90.53	66.15	56.18
APOL4	35.46	63.29	29.45	28.85	38.87	33.96	36.65	35.52	32.59	64.14	49.96	38.62	30.85	23.21	31.5	40.59	45.52	33.97	23.49	59.18	43.06	20.78	57.66	41.73	45.15	60.7	58.53	72.83	54.84	64.49	64.37	57.7	44.18	83.95	77.9	58.83	69.62	71.13	72.37	54.24	72.83	73.07	60.23	66.53	75.61	52.63	65.32	44.81	62.63
APOL5	45.52	29.98	27.85	34.25	33.76	37.57	49.66	30.35	36.21	60.01	42.73	46.9	34.14	30.47	36.11	37.29	35.41	39.41	41.12	54.63	50.44	36.61	60.7	37.93	38.37	52.02	78.04	50.07	41.53	58.8	50.58	41.03	45.52	50.84	55.02	58.83	71.41	45.52	60.7	46.49	52.35	57.5	54.63	38.52	55.55	41.87	28.29	46.94	43.91
APOL6	73.58	38.86	37.49	69.41	106.39	72.26	41.38	110.01	53.28	110.7	47.66	58.86	100.15	59.85	45.33	138.21	72.5	91.04	67.55	109.25	60.28	33.65	118.36	79.66	129.42	73.7	110.55	95.59	63.89	81.56	115.87	135.92	97.74	96.95	88.61	42.02	116.03	68.28	112.05	151.09	141.12	103.02	162.48	66.53	86.41	93.35	89.5	73.97	80.07
APOLD1	48.7	39.97	49.81	38.76	58.31	52.75	49.66	30.35	43.45	63.11	46.34	32.19	30.6	31.92	31.12	61.43	28.66	46.2	52.86	54.63	38.14	45.52	36.42	51.21	46.65	56.36	65.03	45.52	39.4	85.35	42.3	96.17	53.55	63.85	73.03	77.04	80.33	56.9	65.36	48.43	54.63	67.08	51.82	52.52	52.47	26.12	38.06	41.96	70.38
APOM	25.41	21.1	21.42	19.83	18.41	21.68	27.19	19.31	21.21	33.11	31.55	24.83	23.01	21.4	26.12	28.52	33.72	19.7	35.24	50.07	12.3	28.7	33.38	24.66	33.86	30.35	19.51	40.97	18.1	30.35	37.7	16.67	26.11	22.47	26.29	29.41	28.56	36.99	28.01	23.24	31.86	45.52	37.82	52.52	37.03	15.37	14.92	26.32	32.93
APOO	41.29	45.52	32.94	45.97	27.62	36.13	42.57	45.87	39.83	50.69	47	43.22	45.52	38.81	30.73	43.88	57.32	55.71	44.05	40.97	34.45	21.77	54.63	51.21	34.61	39.02	26.01	45.52	62.29	68.28	35.87	34.62	36.82	34.29	37.49	40.62	33.92	31.3	28.01	41.65	38.69	44.32	57.43	42.02	33.95	36.88	36.01	38.41	38.74
APOOL	70.93	47.74	74.17	58.59	45.01	64.31	44.93	54.83	45	58.97	65.08	125.07	62.47	34.1	44.18	51.55	67.44	71.34	58.74	77.39	40.6	57.4	91.04	66.39	53.42	69.37	58.53	54.63	62.29	64.49	73.57	61.55	62.26	72.12	52.58	84.04	69.62	54.06	67.7	83.29	78.52	65.89	67.23	77.04	84.87	89.89	55.55	68.28	72.96
APP	354.11	691.7	921.67	483.16	905.31	427.03	565.17	713.17	610.92	558.67	739.52	1137.6	451.42	1343.5	364.55	468.38	121.39	440.94	552.13	414.24	648.37	743.18	397.55	502.63	584.63	290.47	533.25	373.27	271	671.44	418.43	424.44	468.6	439.84	209.84	247.92	365.96	347.1	476.22	203.39	309.54	313.86	355.77	290.64	305.53	942.31	583.29	300.16	421.64
APPBP2	85.75	79.94	66.68	82.93	97.18	111.27	101.68	70.01	129.32	118.98	106.82	121.39	95.59	128.4	125.23	99.82	67.44	91.04	91.04	122.91	78.74	118.75	69.8	87.25	102.33	78.04	65.03	72.83	103.82	77.77	106.68	62.83	85.69	89.86	81.31	100.85	101.75	73.97	81.7	88.14	71.7	101.82	88.24	70.03	89.5	80.29	98.24	93.89	89.75
APPL1	134.98	112.14	141.38	111.78	112.52	89.6	132.43	150.7	84.32	106.56	141	87.36	87.5	131.67	70.68	100.91	85.98	102.59	70.48	104.7	119.34	82.14	72.83	94.84	70.73	78.04	84.54	81.94	98.5	113.8	108.52	106.43	106.44	88.68	121.71	77.04	110.68	150.79	130.73	93.95	114.94	87.45	100.85	91.04	97.21	132.53	92.07	103.13	111.06
APPL2	44.46	56.62	40.17	50.48	39.9	52.75	63.85	41.73	70.35	50.69	47	47.82	80.93	67.1	47.25	41.68	62.38	63.87	70.48	18.21	43.06	57.4	72.83	56.9	75.24	67.2	45.52	54.63	60.16	34.14	67.13	52.57	53.55	63.85	71.08	64.43	73.19	71.13	58.36	67.8	81.94	59.9	74.23	80.54	61.72	48.4	66.35	60.46	39.39
APRT	149.27	131.01	142.45	98.25	98.2	276.74	150.16	233.81	383.83	142.77	192.27	120.47	183.86	169.39	182.85	247.9	182.09	187.52	179.15	182.09	254.67	105.89	115.32	170.7	124.15	93.21	162.58	141.12	219.89	96.73	101.16	138.49	133.22	131.24	113.92	130.26	116.03	122.34	137.73	139.47	112.67	109.01	110.65	94.54	114.19	127.92	139.91	127.32	125.91
APTX	102.16	86.6	73.37	85.63	81.84	102.6	83.95	67.59	92.08	77.59	100.57	82.77	73.34	77.98	74.14	78.98	74.18	69.3	82.23	68.28	105.81	73.23	84.97	96.73	73.74	114.89	65.03	91.04	129.91	108.11	89.2	80.78	71.63	69.76	93.48	106.45	73.19	108.11	91.04	84.26	72.83	92.24	86.84	59.53	78.7	81.05	82.3	88.91	102.02
AQP1	100.04	48.85	48.73	29.75	30.69	124.28	33.11	32.76	32.59	1212.5	145.93	58.86	31.86	38.09	30.35	96.53	45.52	44.84	46.99	732.89	49.21	152.4	66.76	28.45	49.66	208.1	71.53	68.28	41	53.11	102.08	39.75	202.17	49.66	78.87	46.22	176.73	28.45	53.69	54.24	63.73	79.06	63.03	98.05	70.98	63.38	31.89	448.81	40.68
AQP10	60.34	29.98	38.56	22.54	26.6	45.52	78.04	30.69	44.49	47.59	54.89	53.34	35.41	34.1	42.26	36.2	33.72	55.03	67.55	59.18	47.98	53.44	60.7	39.83	55.68	67.2	58.53	91.04	45.79	81.56	54.26	60.27	55.56	55.57	62.8	79.84	42.84	54.06	53.69	58.11	54.63	53.91	43.42	80.54	87.96	41.49	33.95	36.27	69.73
AQP11	56.64	48.85	38.83	41.46	42.96	40.46	53.21	38.62	48.11	65.18	47	53.34	45.52	82.34	36.11	24.13	42.15	39.41	76.36	50.07	43.06	45.52	84.97	49.31	38.37	54.19	78.04	45.52	58.57	62.59	57.02	39.75	54.89	78.04	76.92	77.04	46.41	48.37	65.36	64.89	69.42	80.26	75.64	52.52	60.18	52.24	32.4	54.06	48.43
AQP12B	37.58	25.54	25.71	27.04	28.64	29.62	59.12	24.48	20.69	38.28	32.21	39.54	21.5	26.48	25.35	30.71	26.98	33.97	46.99	9.1	38.14	34.64	39.45	17.07	33.11	39.02	65.03	27.31	34.61	41.73	39.54	47.44	46.19	40.2	52.09	51.82	46.41	28.45	39.69	56.18	42.11	62.29	47.62	24.51	40.12	36.88	22.12	25.61	36.8
AQP2	41.29	31.09	27.04	25.24	25.57	33.24	42.57	29.66	37.24	52.76	50.29	40.46	32.37	30.11	21.13	29.62	32.03	33.97	41.12	54.63	29.53	45.52	75.87	47.42	42.14	52.02	32.52	54.63	48.98	43.62	48.74	44.88	50.88	55.57	53.07	60.23	58.91	25.61	44.35	43.58	42.11	70.68	40.62	80.54	67.9	39.18	32.4	51.21	51.66
AQP3	92.63	42.19	228.95	115.38	123.78	725.45	198.64	87.94	87.42	381.76	85.46	95.64	65.75	779.85	2387.5	184.28	1871.4	216.74	399.41	459.76	98.42	1607.1	218.5	1105.8	204.66	2958.9	331.66	432.45	3602.3	2380.4	108.52	52.57	91.04	81.58	59.88	247.92	78.55	45.52	81.7	93.95	111.53	119.79	93.84	98.05	200.6	95.65	124.48	332.87	122.04
AQP4	29.64	19.98	22.76	27.94	24.55	33.96	30.74	26.21	33.11	77.59	74.28	40.46	20.74	28.65	39.18	54.84	30.35	25.82	46.99	423.35	38.14	32.66	33.38	41.73	111.36	39.02	65.03	77.39	45.79	55	46.9	25.65	48.2	42.57	47.23	53.22	39.27	31.3	23.34	44.55	47.8	58.7	54.63	84.04	55.55	27.27	25.72	111.67	41.32
AQP5	41.29	19.98	21.96	31.55	19.44	28.18	121.78	33.8	28.97	61.04	150.86	56.1	23.01	75.08	26.12	31.81	37.09	42.12	232.01	22.76	31.99	67.29	60.7	45.52	26.33	71.53	52.02	182.09	34.61	41.73	34.03	25.65	59.58	41.38	49.66	106.45	33.92	36.99	28.01	55.21	40.97	51.51	53.22	73.53	50.92	33.04	27.26	59.04	38.1
AQP6	52.4	39.97	33.47	25.24	34.78	45.52	85.13	36.55	37.24	66.21	75.92	52.42	48.81	47.15	38.8	48.26	50.58	40.09	102.79	77.39	57.82	40.57	72.83	36.04	42.14	75.87	78.04	95.59	53.24	81.56	61.61	46.16	59.58	63.85	64.75	79.84	64.27	56.9	42.02	58.11	61.45	77.87	54.63	126.06	87.96	48.4	38.58	43.39	47.14
AQP7	111.16	54.4	66.68	39.66	48.08	69.37	122.97	47.94	53.8	62.07	70.66	65.29	56.9	46.43	70.68	58.14	91.04	72.7	55.8	68.28	67.67	66.3	75.87	94.84	56.43	91.04	65.03	154.77	144.82	92.94	78.17	60.27	109.12	60.3	132.43	110.65	73.19	88.2	98.05	114.29	89.9	57.5	81.24	105.05	128.08	81.05	52.98	105.27	84.59
AQP8	40.76	45.52	32.13	17.13	29.67	33.24	44.93	36.21	33.11	51.73	53.57	46.9	31.86	32.28	29.96	43.88	30.35	36.01	29.37	18.21	59.05	45.52	54.63	47.42	39.88	56.36	58.53	91.04	48.98	60.7	60.7	44.88	48.2	52.02	56.48	72.83	57.12	45.52	58.36	55.21	46.66	74.27	50.42	73.53	75.61	38.8	31.89	47.66	51.66
AQP9	42.35	51.07	28.65	27.94	39.9	39.02	41.38	34.49	41.9	52.76	43.71	42.3	34.39	30.11	31.12	34	45.52	44.16	46.99	63.73	54.13	16.82	60.7	37.93	35.36	49.86	78.04	91.04	45.79	60.7	66.21	85.91	56.23	80.4	60.86	107.85	83.9	56.9	74.7	56.18	46.66	86.25	60.23	84.04	72.53	34.96	38.06	52.63	41.97
AQR	43.93	42.19	44.99	42.37	38.87	33.96	28.38	42.42	42.93	45.52	48.32	45.98	38.44	50.42	40.34	36.2	43.84	29.22	26.43	81.94	63.98	75.21	42.49	26.55	35.36	41.19	52.02	31.86	52.18	34.14	49.66	30.77	53.55	54.39	53.07	56.03	44.63	17.07	44.35	54.24	43.25	51.51	54.63	42.02	41.66	49.55	34.46	33.43	51.01
AR	36.52	33.31	25.44	24.34	23.53	20.23	24.83	27.24	26.9	22.76	68.04	41.38	19.47	22.49	26.12	18.65	21.92	25.14	32.31	36.42	25.84	28.7	33.38	26.55	33.11	39.02	19.51	31.86	60.16	39.83	47.82	26.93	44.85	37.84	40.9	43.42	30.35	45.52	32.68	29.06	43.25	40.73	39.22	49.02	47.84	24.59	41.15	23.47	35.51
ARAF	96.34	134.34	136.03	79.32	86.95	85.98	141.88	82.42	83.8	123.11	121.94	140.7	151.99	122.6	88.35	82.27	177.03	134.53	93.98	122.91	111.96	137.55	100.15	117.6	77.5	67.2	91.04	86.49	102.22	119.49	100.24	111.56	108.45	127.7	104.19	78.44	103.54	99.58	114.39	95.89	104.7	95.83	113.45	105.05	108.02	97.19	97.21	151.5	124.62
ARAP1	109.04	82.16	69.62	132.51	85.93	81.65	105.23	113.11	82.77	170.7	99.26	93.8	84.72	221.26	95.65	131.63	87.67	72.7	234.95	223.05	71.36	196.93	154.77	134.67	121.14	156.07	182.09	113.8	175.16	81.56	110.35	116.69	124.51	140.7	132.91	138.66	149.95	116.65	144.73	142.38	128.6	111.41	162.48	143.57	91.04	96.8	108.53	204.13	117.52
ARAP2	77.28	51.07	26.24	94.65	58.31	116.33	29.56	52.42	49.66	71.39	46.67	62.53	49.31	39.9	51.48	84.46	40.46	69.3	52.86	109.25	78.74	27.71	45.52	41.73	57.94	62.86	39.02	68.28	60.16	66.39	73.57	100.02	87.7	101.68	87.15	53.22	76.76	96.73	70.03	51.33	120.63	89.84	71.43	56.03	74.07	108.33	114.7	54.06	67.15
ARAP3	54.52	54.4	48.2	47.77	64.45	36.13	54.39	39.66	58.45	70.35	63.11	78.17	36.42	53.68	33.8	52.65	25.29	47.56	61.67	77.39	44.29	47.5	69.8	55	48.15	54.19	39.02	86.49	50.58	111.91	57.02	39.75	58.24	61.48	65.73	65.83	69.62	51.21	63.03	64.89	52.35	79.06	43.42	52.52	89.5	52.63	62.75	74.68	54.88
ARC	53.99	49.96	28.65	27.04	36.83	23.84	36.65	31.04	36.73	55.87	36.15	51.5	32.88	33.37	27.66	37.29	33.72	52.32	35.24	18.21	34.45	32.66	45.52	36.04	46.65	65.03	45.52	54.63	53.77	36.04	45.98	24.36	61.59	48.48	46.74	64.43	66.05	36.99	53.69	59.08	58.04	68.28	51.82	49.02	60.18	67.23	31.38	44.81	40.68
ARCN1	61.93	97.7	126.12	153.24	114.57	101.88	69.76	91.04	135.53	126.22	102.87	81.85	72.33	98.3	93.35	97.62	92.73	111.43	102.79	81.94	109.5	81.15	88.01	113.8	134.68	132.23	136.56	100.15	58.57	70.18	127.83	94.89	87.03	61.48	65.73	68.63	62.48	62.59	88.71	92.01	88.77	91.04	86.84	66.53	74.07	89.51	60.18	129.45	102.67
AREG	257.78	53.29	1679.7	27.94	515.57	67.92	17.74	44.83	77.08	110.7	39.11	121.39	37.18	236.86	51.48	398.17	55.64	336.99	52.86	127.46	1268.4	53.44	60.7	56.9	189.61	95.38	39.02	77.39	57.5	85.35	62.53	30.77	32.13	80.4	60.37	46.22	39.27	51.21	247.45	47.46	71.7	65.89	78.44	52.52	69.44	540.49	32.4	131.58	628.9
AREL1	77.81	64.4	97.74	83.83	95.13	57.08	76.85	59.66	59.49	66.21	77.24	125.99	59.18	55.13	81.44	64.72	64.07	54.35	70.48	127.46	66.44	61.35	72.83	68.28	72.98	49.86	58.53	68.28	72.94	55	56.1	60.27	65.6	56.75	73.03	79.84	57.12	82.51	58.36	78.45	109.25	81.46	88.24	80.54	91.04	75.29	83.33	51.92	81.36
ARF1	696.05	822.71	2053.6	1210.6	855.19	1562.2	1029.8	901.11	970.43	452.11	1206.2	495.68	1197.7	1020.7	1205.1	798.54	1581.4	1156.4	1850.2	496.18	1294.3	988.6	424.87	1035.6	662.88	403.19	513.74	837.59	1263.4	303.48	720.06	750.14	575.04	484.77	301.37	668.11	503.41	449.52	667.65	536.57	481.39	397.71	462.22	297.64	422.81	874.7	648.1	904.02	701.22
ARF3	161.44	249.81	225.73	569.69	377.47	279.63	258.94	226.92	194.5	145.88	246.51	127.83	368.22	226.34	199.37	179.89	166.91	144.72	320.12	150.22	147.64	212.76	212.43	284.51	283.66	106.22	162.58	109.25	163.45	123.29	139.78	157.72	133.22	132.43	101.75	137.26	144.6	96.73	93.38	117.19	113.8	76.67	134.46	84.04	108.02	197.84	382.17	282.37	148.51
ARF4	331.35	285.34	1067.6	402.93	441.91	472.55	209.28	810.07	405.55	323.82	499.26	232.66	389.21	367.07	322.68	370.75	429.92	595.17	311.31	336.86	712.35	207.81	227.61	371.76	266.36	275.3	188.59	345.96	294.96	159.32	481.88	387.25	350.78	277.86	189.87	170.88	314.19	267.44	436.54	356.42	260.61	261.15	343.16	178.58	195.97	479.03	246.9	505.71	526.88
ARF5	214.9	318.65	201.63	426.37	373.38	289.75	416.19	357.96	232.26	215.19	379.62	236.34	240.5	232.14	267.75	258.87	310.22	262.26	155.65	186.64	314.96	416.62	212.43	419.18	624.51	192.92	201.59	145.67	201.25	147.94	169.21	188.5	195.47	182.09	170.89	121.86	224.93	150.79	137.73	164.65	207.12	171.3	169.48	122.56	185.17	125.62	333.82	180.66	136.89
ARF6	364.17	437.45	474.76	182.99	290.52	337.44	263.67	346.24	244.68	198.64	302.71	337.5	178.29	528.84	270.44	335.65	305.16	222.85	179.15	204.85	334.64	161.3	142.63	185.88	256.57	125.73	130.06	100.15	159.19	276.92	216.11	335.96	240.33	282.59	231.74	121.86	237.42	179.24	233.44	193.71	234.43	173.7	179.28	161.08	148.14	394.52	378.06	323.63	261.51
ARFGAP1	104.28	92.15	118.89	134.31	137.08	237.72	130.06	83.11	125.18	133.46	80.53	169.21	75.36	137.11	82.98	139.31	146.68	127.73	117.47	86.49	195.62	140.52	100.15	102.42	182.09	99.71	123.56	118.36	91.04	81.56	87.36	73.09	96.4	92.22	83.25	112.05	94.61	102.42	114.39	109.44	113.8	107.81	123.26	73.53	97.21	147.13	142.48	110.96	106.54
ARFGAP2	108.51	83.27	77.12	103.66	110.48	132.23	132.43	97.59	77.08	109.66	129.17	108.52	112.29	87.42	115.63	120.66	89.36	100.55	88.11	95.59	82.43	190.99	97.11	100.53	110.61	56.36	91.04	81.94	66.55	83.46	106.68	71.81	87.7	107.6	90.07	70.03	92.83	119.49	105.05	92.01	100.15	81.46	56.03	87.54	94.13	111.4	112.13	96.73	104.6
ARFGAP3	130.21	156.55	148.88	134.31	157.53	116.33	100.5	204.85	206.91	113.8	152.5	113.11	174.25	167.21	133.3	144.79	195.57	368.93	176.21	132.01	169.78	102.92	188.15	89.15	121.89	192.92	227.61	127.46	173.57	96.73	194.96	183.37	131.21	145.43	112.95	105.05	117.82	128.03	149.4	223.73	146.81	149.74	149.87	105.05	121.9	139.44	117.28	71.13	98.15
ARFGEF1	151.38	128.79	121.57	167.66	152.42	127.89	120.6	94.84	147.94	95.18	238.62	102.08	102.42	244.84	378.77	126.14	161.85	143.36	96.92	95.59	131.64	140.52	63.73	238.99	135.44	78.04	26.01	118.36	97.96	70.18	108.52	98.74	109.79	122.97	117.82	49.02	108.89	110.96	121.39	112.35	100.15	109.01	88.24	87.54	101.84	125.62	117.28	192.04	94.27
ARFGEF2	107.45	111.03	71.76	113.58	143.21	97.55	106.41	126.91	144.32	103.46	78.88	96.56	113.3	83.43	101.03	72.4	91.04	125.01	73.42	59.18	68.9	64.32	84.97	87.25	81.26	82.37	91.04	86.49	73.47	58.8	103	98.74	99.08	87.5	71.57	88.24	87.47	82.51	88.71	122.04	104.7	94.64	93.84	35.02	94.13	91.43	126.02	91.75	78.13
ARFGEF3	55.05	18.87	28.65	45.97	39.9	33.24	69.76	20.35	33.11	40.35	64.75	83.69	24.03	78.71	70.68	43.88	32.03	17.66	46.99	31.86	49.21	51.46	66.76	45.52	73.74	47.69	45.52	86.49	58.03	39.83	34.95	16.67	34.14	36.65	34.08	58.83	26.78	39.83	37.35	37.77	36.42	41.93	32.22	28.01	43.21	37.26	29.83	45.52	35.51
ARFIP1	60.87	68.84	85.15	87.44	56.26	65.75	69.76	164.5	58.45	110.7	70.01	83.69	74.1	105.91	137.14	108.59	87.67	107.35	58.74	59.18	94.73	56.41	60.7	92.94	98.57	58.53	6.5	59.18	65.49	77.77	73.57	83.35	68.28	78.04	86.17	72.83	74.98	79.66	63.03	67.8	55.76	76.67	61.63	94.54	70.98	72.6	68.92	73.26	95.56
ARFIP2	118.57	97.7	127.46	130.7	48.08	133.67	198.64	83.8	87.42	85.87	81.18	68.05	129.74	103.01	91.04	94.33	156.8	120.94	126.28	63.73	152.56	118.75	88.01	140.36	103.83	93.21	143.07	127.46	85.72	62.59	90.12	71.81	84.35	83.95	75.95	99.45	80.33	79.66	114.39	87.17	79.66	91.04	92.44	63.03	97.21	119.85	126.53	67.57	91.69
ARFRP1	215.43	183.2	87.03	137.01	210.73	260.84	169.08	178.98	127.77	253.47	134.76	212.43	99.89	100.84	111.79	153.57	168.6	209.26	96.92	91.04	187.01	304.79	148.7	140.36	204.66	125.73	130.06	127.46	140.56	110.01	137.94	133.36	116.48	115.87	120.25	106.45	116.03	165.01	130.73	127.85	100.15	113.8	105.05	98.05	138.88	214.35	265.41	137.28	125.91
ARG1	21.7	12.21	24.64	18.03	22.5	15.9	22.47	18.97	22.24	37.24	28.92	28.51	16.94	24.66	19.59	27.42	18.55	20.38	41.12	36.42	31.99	35.63	54.63	43.62	25.58	47.69	26.01	31.86	20.23	24.66	27.59	24.36	30.79	31.92	35.05	49.02	33.92	39.83	35.02	27.12	28.45	25.16	40.62	24.51	52.47	21.9	22.12	24.89	25.18
ARG2	60.87	36.64	45.79	21.63	76.72	33.96	85.13	33.11	46.56	63.11	57.85	62.53	32.37	52.96	103.72	53.75	69.12	81.53	67.55	31.86	56.59	109.84	39.45	43.62	42.89	52.02	91.04	72.83	283.24	81.56	50.58	37.19	62.26	67.4	55.99	72.83	89.26	56.9	49.02	38.74	56.9	45.52	54.63	84.04	66.35	41.1	35.49	46.23	48.43
ARGFX	28.05	22.21	17.94	17.13	27.62	18.06	27.19	21.04	24.31	48.63	30.57	33.11	22.25	22.13	20.74	28.52	26.98	17.66	8.81	50.07	28.3	18.8	24.28	37.93	21.07	32.52	65.03	18.21	27.69	20.86	28.51	21.8	30.79	35.47	36.51	25.21	49.98	28.45	28.01	39.71	36.42	59.9	49.02	49.02	40.12	21.9	16.97	33.43	45.84
ARGLU1	86.81	170.98	79.8	133.41	101.27	57.08	79.22	217.61	75.52	129.32	115.69	106.68	90.79	280.02	249.69	187.57	124.76	101.23	143.91	241.26	77.51	69.27	139.6	92.94	97.81	119.22	91.04	36.42	119.26	212.43	297.04	215.42	291.87	203.37	212.76	107.85	226.71	210.54	112.05	201.46	168.43	153.33	154.07	94.54	101.84	103.34	205.75	243.25	111.06
ARHGAP1	160.38	88.82	146.2	109.97	104.34	193.65	164.35	105.18	132.94	131.39	155.13	117.71	172.22	133.48	126	130.53	198.94	120.26	58.74	127.46	163.63	154.38	124.42	174.5	153.49	112.72	188.59	72.83	88.38	77.77	126.91	114.12	151.96	108.78	111.49	71.43	108.89	133.72	119.06	128.82	116.08	137.76	116.25	105.05	120.36	193.61	101.33	123.76	142.7
ARHGAP10	52.4	48.85	53.02	33.35	51.15	39.02	20.1	78.97	40.35	50.69	32.54	49.66	20.74	45.34	42.64	55.94	28.66	46.88	46.99	54.63	59.05	33.65	81.94	55	48.15	65.03	52.02	54.63	39.4	60.7	45.98	53.86	48.87	60.3	55.99	50.42	58.91	51.21	74.7	53.27	60.32	52.71	67.23	35.02	60.18	50.32	32.4	37.7	65.21
ARHGAP11A	115.92	63.29	118.62	112.68	76.72	72.26	56.75	83.46	79.66	73.45	49.96	31.27	139.35	57.31	32.27	58.14	59.01	49.6	55.8	50.07	56.59	38.59	60.7	51.21	43.64	54.19	45.52	27.31	54.84	75.87	60.7	80.78	62.26	63.85	58.42	67.23	57.12	31.3	53.69	54.24	55.76	79.06	53.22	56.03	87.96	110.63	42.18	50.5	106.54
ARHGAP11B	69.34	41.08	48.47	76.62	49.1	54.91	27.19	54.49	51.73	55.87	38.45	27.59	80.93	57.31	30.35	37.29	42.15	32.61	29.37	40.97	40.6	28.7	48.56	51.21	40.63	75.87	39.02	59.18	52.71	56.9	50.58	38.47	36.15	35.47	45.28	49.02	41.06	51.21	23.34	45.52	33	47.92	30.81	66.53	50.92	64.15	46.29	35.56	69.73
ARHGAP12	132.33	69.95	136.56	82.03	43.99	281.08	86.31	62.76	82.25	114.84	162.36	55.18	133.78	245.2	93.73	145.89	182.09	114.82	126.28	86.49	84.89	56.41	91.04	210.54	91.04	121.39	97.55	104.7	105.42	70.18	61.61	50.01	90.37	68.58	77.9	117.66	64.27	76.82	56.03	57.14	88.77	73.07	105.05	63.03	83.33	106.79	88.99	145.81	133.01
ARHGAP15	54.52	34.42	46.86	37.86	36.83	40.46	67.4	38.28	36.73	82.77	48.32	66.21	42.99	43.89	39.95	52.65	48.89	35.33	44.05	59.18	55.36	51.46	63.73	34.14	61.7	71.53	71.53	63.73	49.51	34.14	93.8	103.87	103.09	94.59	137.78	72.83	110.68	105.27	84.04	103.63	121.77	82.66	92.44	87.54	97.21	51.09	60.7	58.32	61.34
ARHGAP17	88.93	47.74	107.91	109.07	64.45	59.97	85.13	91.04	94.15	84.84	97.94	71.73	97.36	95.4	79.52	81.17	91.04	80.17	49.93	81.94	73.82	101.93	60.7	68.28	82.01	62.86	65.03	68.28	72.94	62.59	85.52	129.51	107.78	99.32	133.4	92.44	128.53	91.04	63.03	95.89	87.63	93.44	89.64	91.04	97.21	116.78	69.95	65.44	91.04
ARHGAP18	83.1	49.96	77.92	43.27	66.49	104.77	36.65	48.28	36.73	64.14	34.18	90.12	50.58	107.36	38.41	86.65	43.84	40.09	26.43	81.94	55.36	49.48	133.53	49.31	60.95	56.36	84.54	77.39	56.44	58.8	79.09	161.57	72.97	117.05	96.4	65.83	167.8	85.35	149.4	132.69	104.7	115	133.06	42.02	87.96	144.82	73.55	64.01	86.52
ARHGAP19	65.64	55.51	42.31	31.55	38.87	39.74	35.47	54.83	43.45	77.59	57.19	50.58	47.29	56.22	48.02	51.55	67.44	57.07	70.48	59.18	59.05	52.45	57.66	43.62	50.41	73.7	84.54	54.63	53.77	73.97	54.26	74.37	62.26	68.58	69.62	70.03	71.41	71.13	58.36	63.92	51.21	80.26	70.03	66.53	69.44	52.63	44.75	56.19	55.53
ARHGAP20	46.58	27.76	27.85	35.16	56.26	43.35	23.65	33.11	37.24	66.21	40.76	45.98	24.53	38.45	28.81	44.97	48.89	37.37	44.05	77.39	47.98	34.64	48.56	75.87	45.9	93.21	58.53	40.97	41	68.28	48.74	30.77	40.17	43.75	46.25	63.03	60.7	28.45	70.03	52.3	43.25	65.89	60.23	59.53	32.4	91.43	32.92	40.54	47.78
ARHGAP21	165.68	124.35	98	137.92	85.93	110.55	160.8	109.32	161.39	93.11	114.38	69.89	71.06	81.97	71.45	173.31	158.48	115.5	120.41	127.46	114.42	71.25	118.36	110.01	112.86	147.4	91.04	127.46	84.65	128.98	114.03	97.45	97.07	114.69	96.4	147.07	121.39	105.27	102.71	93.95	101.28	116.2	84.04	98.05	98.76	125.62	130.13	102.42	164.65
ARHGAP22	103.22	28.87	43.11	20.73	38.87	28.9	67.4	35.18	38.28	58.97	47.66	51.5	29.34	37.36	37.26	55.94	48.89	47.56	52.86	50.07	49.21	33.65	66.76	24.66	36.87	47.69	58.53	59.18	51.64	41.73	61.61	51.29	50.21	66.21	69.13	71.43	49.98	96.73	58.36	52.3	56.9	52.71	63.03	73.53	70.98	95.65	37.03	41.25	79.42
ARHGAP23	71.99	264.25	119.16	92.85	37.85	40.46	89.86	72.42	65.7	75.52	42.07	91.96	31.36	36.27	59.16	68.01	23.6	46.88	67.55	81.94	56.59	92.03	88.01	36.04	67.72	60.7	71.53	91.04	41.53	98.63	61.61	62.83	79.66	54.39	64.27	82.64	76.76	62.59	56.03	89.11	62.59	75.47	70.03	80.54	87.96	60.31	167.68	52.63	69.73
ARHGAP24	46.05	41.08	24.1	33.35	30.69	37.57	41.38	28.28	24.83	55.87	46.67	59.78	27.82	35.91	34.96	46.07	48.89	40.09	20.56	36.42	50.44	41.56	66.76	41.73	34.61	36.85	78.04	59.18	49.51	53.11	56.1	37.19	51.55	61.48	71.08	50.42	71.41	42.68	46.69	47.46	61.45	56.3	60.23	28.01	57.09	31.5	31.38	48.37	50.36
ARHGAP25	57.7	61.07	36.95	28.85	36.83	39.74	55.57	46.56	37.76	79.66	46.34	54.26	42.23	41.35	39.95	60.33	32.03	30.57	49.93	100.15	56.59	40.57	60.7	49.31	45.9	71.53	52.02	68.28	53.24	70.18	112.19	157.72	108.45	111.14	151.9	93.84	133.89	210.54	105.05	106.54	128.6	98.23	93.84	129.56	94.13	59.54	75.1	53.35	63.28
ARHGAP26	98.98	102.15	107.11	114.48	169.81	106.22	417.38	62.07	117.94	213.12	261.3	166.45	151.48	186.08	94.5	100.91	645.73	430.07	754.77	172.98	110.73	182.09	239.75	142.25	167.79	84.54	182.09	223.05	140.02	111.91	145.3	203.88	163.34	135.97	185.98	501.43	198.15	173.55	140.07	139.47	141.12	153.33	149.87	210.1	169.74	121.77	238.15	166.44	103.96
ARHGAP27	88.93	97.7	94.52	111.78	86.95	102.6	99.32	109.32	149.5	151.05	86.11	123.23	125.44	135.66	116.01	154.66	85.98	101.23	93.98	100.15	108.27	112.81	109.25	146.05	113.62	169.08	84.54	150.22	97.43	100.53	115.87	111.56	113.8	115.87	150.44	105.05	92.83	128.03	100.38	125.91	132.01	110.21	130.26	115.55	104.93	101.41	131.16	118.78	150.45
ARHGAP28	28.58	34.42	20.62	62.2	26.6	30.35	28.38	23.8	21.73	43.45	34.18	45.98	30.09	21.76	16.52	46.07	26.98	18.34	44.05	22.76	45.52	20.78	36.42	30.35	27.09	45.52	39.02	54.63	33.01	58.8	56.1	20.52	54.22	46.11	33.59	35.02	66.05	28.45	35.02	48.43	33	56.3	39.22	42.02	43.21	23.05	37.55	39.83	41.97
ARHGAP29	186.32	33.31	125.05	56.79	198.45	147.4	44.93	36.21	101.91	97.25	86.11	93.8	25.8	144.36	35.34	89.95	57.32	80.85	55.8	77.39	79.97	64.32	63.73	51.21	110.61	117.05	97.55	86.49	49.51	53.11	68.05	92.32	89.03	80.4	62.32	78.44	85.69	79.66	74.7	61.99	54.63	86.25	67.23	73.53	78.7	169.41	43.72	68.28	465.54
ARHGAP30	40.76	52.18	30.79	56.79	35.8	36.13	52.02	32.42	27.93	34.14	42.73	41.38	31.61	44.25	31.5	44.97	35.41	39.41	49.93	59.18	46.75	48.49	81.94	45.52	54.93	47.69	45.52	40.97	56.97	53.11	87.36	155.16	99.75	111.14	111.98	65.83	103.54	96.73	105.05	111.38	102.42	74.27	86.84	94.54	87.96	52.24	87.44	51.92	42.62
ARHGAP31	70.93	63.29	48.2	49.58	74.68	43.35	49.66	39.66	48.63	109.66	65.73	60.7	38.44	67.83	41.49	71.3	57.32	42.8	38.18	150.22	54.13	81.15	103.18	51.21	92.55	65.03	58.53	68.28	47.92	75.87	114.03	80.78	97.74	117.05	97.86	82.64	107.11	105.27	95.71	93.95	94.46	116.2	105.05	112.05	108.02	62.23	56.58	98.16	80.71
ARHGAP32	52.93	81.05	38.83	146.03	67.51	59.97	59.12	99.66	108.11	83.8	49.96	66.21	69.8	81.97	58.39	62.52	60.7	106.67	41.12	68.28	47.98	35.63	54.63	64.49	43.64	82.37	58.53	68.28	39.4	56.9	60.7	53.86	40.84	60.3	46.25	46.22	53.55	34.14	35.02	33.9	44.38	56.3	58.83	45.52	38.58	38.8	47.84	51.92	52.3
ARHGAP33	113.8	34.42	30.26	22.54	45.01	52.02	62.67	51.38	32.07	52.76	40.43	60.7	36.16	49.33	24.2	57.04	52.27	52.99	46.99	50.07	63.98	40.57	57.66	47.42	44.39	75.87	65.03	63.73	45.26	56.9	44.14	67.96	57.57	52.02	63.78	35.02	55.34	68.28	49.02	62.95	48.94	52.71	65.83	56.03	66.35	106.41	41.66	48.37	52.95
ARHGAP35	66.69	203.18	106.57	82.03	98.2	86.71	118.24	252.44	121.05	94.15	92.69	118.63	114.31	117.52	99.88	69.1	75.87	97.16	79.3	122.91	61.52	121.72	88.01	77.77	98.57	84.54	65.03	63.73	81.46	121.39	79.09	121.82	83.68	86.31	82.77	99.45	73.19	65.44	70.03	89.11	72.83	65.89	75.64	70.03	75.61	71.45	210.89	116.65	94.27
ARHGAP36	33.88	21.1	29.99	18.93	22.5	28.18	24.83	26.9	33.11	47.59	31.88	40.46	23.01	27.57	19.59	36.2	25.29	28.54	26.43	45.52	50.44	29.69	30.35	32.24	26.33	41.19	52.02	77.39	38.87	36.04	44.14	26.93	42.17	54.39	43.82	36.42	35.7	25.61	23.34	42.62	39.83	62.29	44.82	42.02	64.81	29.2	26.75	26.32	41.32
ARHGAP39	56.64	48.85	39.9	37.86	51.15	55.64	61.48	72.42	42.93	71.39	53.25	60.7	46.03	46.07	36.49	58.14	74.18	61.83	61.67	68.28	51.67	50.47	88.01	68.28	79	45.52	97.55	86.49	64.42	70.18	50.58	39.75	48.2	49.66	48.69	71.43	49.98	31.3	46.69	49.4	53.49	53.91	68.63	91.04	69.44	46.1	44.24	74.68	56.18
ARHGAP4	102.69	39.97	141.12	118.99	232.21	42.63	170.26	93.11	29.49	95.18	74.94	51.5	231.4	101.92	72.6	167.83	21.92	37.37	161.53	54.63	46.75	116.77	103.18	30.35	63.96	75.87	78.04	54.63	111.27	51.21	121.39	226.97	210.2	186.81	218.11	131.66	212.43	253.21	189.09	174.34	176.39	134.17	133.06	94.54	128.08	89.12	96.19	120.2	163.36
ARHGAP40	50.81	47.74	30.53	57.69	52.17	57.08	75.67	35.18	57.42	67.25	71.32	76.33	30.09	69.64	61.46	83.36	91.04	34.65	35.24	40.97	56.59	38.59	97.11	55	53.42	88.87	104.05	77.39	42.59	34.14	63.45	41.03	45.52	56.75	49.66	46.22	28.56	39.83	39.69	40.68	40.97	47.92	57.43	38.52	54.01	55.32	37.03	109.54	54.24
ARHGAP42	27.52	28.87	21.42	27.94	23.53	24.57	22.47	33.45	28.97	47.59	28.92	24.83	17.7	27.93	27.27	53.75	25.29	21.74	35.24	31.86	23.38	22.76	45.52	39.83	27.09	34.68	39.02	45.52	25.56	36.04	47.82	28.21	30.79	40.2	36.03	39.22	37.49	28.45	37.35	39.71	28.45	47.92	36.42	52.52	50.92	22.66	21.09	39.12	39.39
ARHGAP44	41.82	26.65	23.83	22.54	38.87	78.76	53.21	27.59	44.49	67.25	59.82	68.97	36.42	18.5	46.48	41.68	47.21	44.16	64.61	136.56	50.44	116.77	78.9	51.21	88.79	49.86	84.54	27.31	62.82	43.62	49.66	30.77	56.9	37.84	47.23	64.43	23.21	36.99	42.02	42.62	50.07	62.29	63.03	59.53	49.38	29.58	32.92	41.25	44.55
ARHGAP45	124.92	52.18	53.02	37.86	67.51	206.65	60.3	120.01	39.83	155.19	77.24	67.13	32.12	123.69	83.74	176.6	64.07	64.55	67.55	100.15	179.62	106.88	91.04	96.73	91.79	104.05	84.54	59.18	68.15	64.49	101.16	148.75	174.72	126.51	239.05	84.04	137.46	244.68	151.74	166.59	190.05	138.96	135.86	213.6	160.48	143.67	83.84	125.89	76.84
ARHGAP5	107.45	85.49	150.76	81.13	128.89	270.24	113.51	90.7	112.77	101.39	120.95	68.97	108.24	327.9	210.9	89.95	111.27	92.4	108.66	100.15	130.41	162.29	75.87	182.09	94.05	62.86	84.54	68.28	54.31	72.08	86.44	58.99	70.96	106.41	59.4	64.43	62.48	62.59	53.69	52.3	69.42	67.08	71.43	49.02	54.01	123.31	114.7	157.19	83.29
ARHGAP6	37.58	33.31	32.94	17.13	20.46	24.57	44.93	29.66	33.11	58.97	87.1	53.34	30.09	48.24	28.81	36.2	23.6	36.69	26.43	59.18	47.98	26.72	48.56	43.62	37.62	54.19	58.53	31.86	29.82	68.28	52.42	43.6	71.63	40.2	56.48	63.03	51.77	45.52	46.69	41.65	56.9	56.3	60.23	80.54	57.09	38.03	31.89	51.92	49.07
ARHGAP8	35.99	83.27	49.54	111.78	66.49	105.49	119.42	60.35	142.25	128.29	228.43	133.35	154.77	185.71	213.59	134.92	77.55	146.08	88.11	68.28	88.58	104.9	88.01	110.01	84.27	175.58	117.05	86.49	248.64	98.63	54.26	33.34	76.98	65.03	55.99	89.64	58.91	56.9	51.36	53.27	39.83	47.92	54.63	63.03	44.75	33.04	79.73	133.01	38.74
ARHGAP9	56.11	49.96	58.64	38.76	48.08	41.19	46.11	37.24	35.69	50.69	53.25	42.3	43.5	37	31.88	64.72	26.98	42.12	38.18	68.28	51.67	43.54	88.01	60.7	55.68	54.19	136.56	68.28	50.58	53.11	149.9	150.03	131.88	108.78	166.02	84.04	123.18	162.17	95.71	150.12	168.43	122.19	100.85	119.06	128.08	69.53	85.38	68.99	45.84
ARHGDIA	427.69	371.94	560.98	288.45	276.2	256.51	195.09	326.24	556.6	206.91	220.54	252.9	375.04	252.45	303.09	292.87	236.04	277.2	182.09	254.92	467.52	183.07	303.48	231.4	202.4	223.27	136.56	291.34	289.1	212.43	267.61	380.84	232.96	184.45	183.55	134.46	251.71	241.83	333.82	251.82	242.4	195.26	222.7	150.57	185.17	549.33	337.42	190.62	408.72
ARHGDIB	209.61	172.09	161.2	220.85	338.6	437.15	196.27	814.56	65.18	252.44	739.19	435.9	102.42	564.75	413.34	608.78	305.16	76.1	135.1	355.07	114.42	122.71	421.83	295.89	246.79	403.19	97.55	136.56	183.68	286.4	409.23	1378.5	730.35	899.78	657.75	165.28	742.62	918.96	576.6	540.44	837.59	446.83	376.78	301.14	402.75	286.19	416.64	394.75	212.43
ARHGDIG	28.58	28.87	21.69	12.62	14.32	23.84	40.2	22.76	22.24	41.38	27.61	39.54	15.93	19.22	20.74	28.52	33.72	27.86	49.93	45.52	19.68	27.71	36.42	18.97	27.84	39.02	19.51	27.31	29.28	9.48	42.3	30.77	33.47	30.74	25.8	42.02	32.13	19.92	44.35	43.58	30.73	37.14	28.01	45.52	44.75	24.59	15.95	22.05	27.12
ARHGEF1	174.15	108.81	241.26	91.94	117.64	127.89	228.2	290.03	135.01	122.08	95.32	145.3	121.9	250.28	143.29	146.98	173.66	141.32	111.6	209.4	156.25	185.05	133.53	108.11	112.11	104.05	169.08	136.56	84.65	91.04	175.65	270.56	251.71	257.76	345.18	154.07	210.65	386.93	191.42	203.39	246.95	200.05	177.88	178.58	219.12	155.19	175.91	174.97	238.26
ARHGEF10	56.11	57.73	52.22	39.66	38.87	71.53	85.13	26.21	48.63	60.01	50.29	45.98	54.63	44.25	51.48	64.72	35.41	52.32	70.48	72.83	51.67	47.5	75.87	45.52	30.1	52.02	65.03	31.86	37.27	39.83	68.05	42.32	58.91	59.12	63.78	68.63	57.12	62.59	46.69	51.33	60.32	64.69	67.23	63.03	64.81	61.08	42.18	40.54	54.24
ARHGEF10L	44.99	74.39	38.56	83.83	86.95	52.75	52.02	40	70.35	91.04	50.62	166.45	88.26	87.42	60.31	83.36	60.7	103.27	58.74	54.63	94.73	61.35	142.63	91.04	73.74	91.04	117.05	81.94	56.44	79.66	90.12	135.92	83.01	109.96	109.54	91.04	146.38	130.87	114.39	82.33	108.11	99.43	147.07	59.53	78.7	52.63	106.99	74.68	69.09
ARHGEF11	61.4	67.73	72.3	75.72	57.29	64.31	91.04	57.59	57.42	69.32	64.75	56.1	91.55	72.91	82.21	35.1	79.24	94.44	82.23	77.39	43.06	65.31	48.56	70.18	72.23	49.86	65.03	91.04	113.4	77.77	57.02	58.99	52.89	54.39	63.78	68.63	62.48	42.68	51.36	51.33	64.87	64.69	138.66	49.02	50.92	71.45	63.27	71.13	59.4
ARHGEF12	124.39	74.39	92.11	143.32	129.91	132.95	128.88	123.46	101.91	199.67	132.13	136.1	81.18	151.98	187.08	137.11	91.04	185.48	73.42	145.67	89.81	163.28	124.42	204.85	82.77	164.74	84.54	141.12	102.76	68.28	128.75	111.56	120.5	94.59	92.99	63.03	74.98	76.82	77.04	88.14	88.77	107.81	92.44	133.06	100.3	142.52	86.93	169.28	143.34
ARHGEF15	44.46	42.19	26.24	28.85	26.6	29.62	42.57	29.66	38.28	53.8	43.06	47.82	30.09	31.19	36.88	44.97	38.78	42.8	32.31	59.18	22.15	37.6	54.63	41.73	38.37	49.86	39.02	72.83	42.06	87.25	51.5	62.83	78.32	67.4	68.65	67.23	92.83	36.99	46.69	42.62	45.52	76.67	47.62	105.05	54.01	34.96	31.38	37.7	47.78
ARHGEF16	32.82	85.49	30.79	52.28	67.51	75.87	76.85	63.11	71.39	88.97	64.09	160.01	67.27	80.89	84.9	91.04	104.53	339.03	61.67	81.94	73.82	88.07	66.76	79.66	76.75	78.04	71.53	54.63	55.37	187.78	42.3	30.77	46.86	33.11	51.61	63.03	57.12	14.23	32.68	51.33	54.63	70.68	49.02	59.53	44.75	38.8	79.73	111.67	40.68
ARHGEF17	69.34	25.54	57.3	54.08	31.71	40.46	40.2	37.93	46.04	63.11	49.3	63.45	28.07	67.47	42.64	62.52	30.35	16.99	76.36	86.49	49.21	100.94	97.11	60.7	40.63	75.87	78.04	45.52	81.46	36.04	62.53	48.73	76.32	50.84	69.62	51.82	82.12	42.68	70.03	62.95	62.59	63.49	56.03	59.53	70.98	64.15	43.21	76.11	63.28
ARHGEF18	125.98	149.89	78.99	254.2	110.48	59.25	145.43	107.94	118.46	108.63	73.62	80.01	91.3	118.97	72.22	100.91	92.73	80.17	123.35	104.7	157.48	85.11	118.36	72.08	97.81	99.71	84.54	54.63	72.41	79.66	106.68	101.3	118.49	94.59	110.03	84.04	99.97	125.18	91.04	99.76	129.74	79.06	100.85	101.55	95.67	118.32	81.78	64.73	118.81
ARHGEF19	42.87	62.18	40.97	44.17	51.15	70.09	81.58	44.83	73.97	92.08	67.71	115.87	48.81	66.01	58.77	69.1	30.35	45.52	88.11	50.07	40.6	123.7	75.87	34.14	79	93.21	39.02	86.49	58.03	75.87	56.1	56.42	68.95	49.66	49.17	70.03	69.62	51.21	49.02	60.05	59.18	82.66	65.83	63.03	86.41	41.1	62.24	102.42	71.03
ARHGEF2	91.57	55.51	80.87	48.68	128.89	127.17	105.23	44.14	62.07	79.66	52.92	64.37	80.42	97.93	77.21	92.14	47.21	166.46	79.3	195.74	66.44	182.09	63.73	43.62	97.81	54.19	58.53	95.59	88.38	73.97	96.56	85.91	87.7	91.04	94.45	117.66	85.69	108.11	67.7	109.44	106.98	79.06	92.44	59.53	78.7	141.75	60.7	79.66	109.77
ARHGEF25	62.46	43.3	36.95	35.16	23.53	31.79	35.47	24.83	32.07	46.56	50.62	33.11	29.08	42.08	29.96	52.65	38.78	32.61	35.24	40.97	40.6	32.66	66.76	41.73	30.1	43.35	26.01	31.86	41.53	49.31	60.7	37.19	74.31	65.03	57.94	54.63	55.34	65.44	37.35	59.08	43.25	63.49	64.43	49.02	47.84	54.93	34.98	47.66	45.2
ARHGEF26	54.52	63.29	44.18	46.87	43.99	26.01	50.84	39.31	56.38	73.45	64.09	49.66	42.99	68.92	53.78	100.91	42.15	54.35	52.86	136.56	67.67	59.38	84.97	62.59	74.49	58.53	84.54	72.83	60.7	96.73	68.97	52.57	57.57	49.66	75.95	67.23	55.34	73.97	72.37	67.8	85.35	92.24	63.03	77.04	87.96	49.17	42.69	89.62	78.77
ARHGEF28	40.76	33.31	23.03	47.77	32.73	23.12	34.29	21.38	43.97	48.63	40.43	65.29	38.69	95.4	33.42	46.07	35.41	31.25	26.43	59.18	34.45	25.73	48.56	37.93	32.35	54.19	65.03	27.31	102.22	37.93	44.14	28.21	38.16	40.2	41.38	46.22	48.2	34.14	37.35	31.96	36.42	53.91	29.41	28.01	86.41	38.41	33.95	51.92	50.36
ARHGEF3	72.52	67.73	55.96	43.27	57.29	55.64	48.48	120.36	61.56	68.28	76.25	69.89	48.3	60.21	48.79	82.27	55.64	71.34	44.05	91.04	50.44	60.37	91.04	94.84	63.96	75.87	32.52	50.07	110.21	81.56	87.36	167.98	98.41	99.32	96.4	79.84	101.75	125.18	100.38	91.04	100.15	95.83	78.44	84.04	83.33	81.44	101.33	82.51	67.8
ARHGEF33	44.99	26.65	30.26	29.75	35.8	42.63	33.11	31.38	36.21	45.52	39.44	45.98	29.84	27.93	31.5	42.78	30.35	36.01	38.18	45.52	51.67	35.63	51.59	32.24	31.6	75.87	65.03	81.94	41.53	73.97	45.06	41.03	38.16	48.48	56.48	54.63	32.13	42.68	44.35	38.74	51.21	55.1	72.83	73.53	47.84	38.8	35.49	23.47	44.55
ARHGEF35	104.28	125.46	117.82	98.25	68.54	86.71	147.8	129.67	109.66	105.53	112.41	91.04	98.63	102.29	78.75	100.91	128.13	105.99	73.42	77.39	136.56	119.74	60.7	132.77	130.17	108.38	117.05	91.04	85.19	108.11	103	98.74	123.18	95.77	184.52	114.85	101.75	125.18	114.39	104.6	125.18	119.79	95.24	140.07	158.94	92.96	95.67	86.06	121.39
ARHGEF37	46.05	35.53	23.3	27.94	21.48	16.62	37.84	25.86	33.11	58.97	46.34	50.58	104.19	27.57	26.51	40.59	23.6	27.18	41.12	22.76	31.99	20.78	78.9	53.11	31.6	47.69	32.52	40.97	42.06	60.7	46.9	26.93	42.17	35.47	45.28	50.42	41.06	39.83	49.02	35.84	33	39.53	44.82	38.52	70.98	31.12	27.78	41.96	40.03
ARHGEF38	46.05	25.54	28.12	45.07	58.31	98.99	59.12	31.38	48.11	155.19	158.75	151.74	77.39	222.71	153.27	98.72	131.51	51.64	96.92	213.95	168.55	47.5	176.02	163.12	141.45	60.7	97.55	86.49	45.79	51.21	66.21	41.03	60.25	55.57	61.34	117.66	42.84	42.68	60.7	57.14	53.49	67.08	43.42	77.04	77.15	36.11	40.12	133.72	45.84
ARHGEF39	50.81	46.63	33.74	32.45	28.64	36.13	48.48	36.21	38.28	56.9	49.3	47.82	48.05	29.02	27.66	55.94	47.21	33.29	61.67	77.39	47.98	44.53	33.38	49.31	33.11	62.86	58.53	45.52	46.85	64.49	41.38	37.19	40.84	47.29	58.91	53.22	62.48	34.14	35.02	49.4	43.25	58.7	44.82	59.53	64.81	35.73	35.49	41.25	56.82
ARHGEF4	33.88	22.21	22.76	21.63	20.46	30.35	47.29	21.38	35.18	27.93	44.7	42.3	31.36	22.49	26.89	26.33	33.72	29.89	41.12	45.52	33.22	30.68	39.45	22.76	20.32	30.35	45.52	36.42	30.88	47.42	35.87	19.23	36.82	33.11	40.41	53.22	21.42	48.37	28.01	61.02	31.86	58.7	40.62	52.52	55.55	27.66	28.29	29.16	39.39
ARHGEF40	60.34	55.51	59.18	48.68	47.06	39.74	65.03	34.83	31.55	57.94	65.73	65.29	39.2	72.91	52.63	70.2	60.7	68.62	52.86	50.07	46.75	71.25	66.76	39.83	42.14	73.7	58.53	100.15	50.05	98.63	91.96	62.83	59.58	73.31	74.98	75.64	80.33	79.66	91.04	83.29	85.35	98.23	81.24	91.04	63.27	73.76	48.86	64.73	74.25
ARHGEF5	71.46	105.48	65.87	101.86	105.36	62.86	101.68	100.01	103.46	74.49	79.21	87.36	85.98	80.89	94.12	98.72	96.1	101.91	70.48	77.39	75.05	130.63	72.83	81.56	97.81	95.38	52.02	72.83	88.38	94.84	69.89	65.4	56.23	86.31	70.11	79.84	57.12	51.21	77.04	75.55	59.18	87.45	79.84	105.05	69.44	76.06	92.07	80.37	94.92
ARHGEF6	33.88	15.54	31.06	27.04	36.83	24.57	21.28	27.59	24.83	44.49	31.88	40.46	28.32	22.13	23.05	39.49	26.98	30.57	52.86	36.42	31.99	27.71	51.59	26.55	42.14	43.35	71.53	36.42	30.35	34.14	65.29	74.37	52.89	66.21	74	37.82	69.62	73.97	56.03	51.33	70.56	56.3	60.23	56.03	52.47	34.19	32.92	34.14	40.68
ARHGEF7	71.46	103.26	56.77	50.48	62.4	47.69	56.75	67.25	36.73	57.94	82.17	79.09	39.7	83.79	116.4	66.91	77.55	64.55	76.36	77.39	66.44	55.42	69.8	39.83	55.68	60.7	84.54	68.28	81.99	96.73	66.21	80.78	87.03	85.13	95.42	84.04	82.12	108.11	60.7	75.55	73.97	80.26	78.44	52.52	72.53	53.4	71.5	65.44	64.57
ARHGEF9	47.64	47.74	45.79	32.45	34.78	42.63	40.2	33.11	33.11	75.52	53.57	57.94	43.25	42.08	37.26	41.68	64.07	35.33	52.86	40.97	47.98	51.46	63.73	55	40.63	80.2	71.53	100.15	58.57	45.52	74.49	57.7	72.97	60.3	77.9	70.03	64.27	56.9	72.37	58.11	61.45	70.68	57.43	77.04	91.04	51.48	57.09	93.18	61.34
ARID1A	69.87	84.38	84.62	142.42	117.64	88.87	107.6	142.08	78.11	105.53	105.83	125.07	178.29	142.55	125.62	114.08	55.64	106.67	99.85	100.15	94.73	177.14	94.08	121.39	105.34	95.38	149.57	141.12	110.74	125.18	102.08	112.84	106.44	105.23	103.21	92.44	96.4	122.34	126.06	98.79	109.25	105.42	85.44	105.05	91.04	72.22	116.76	108.11	100.73
ARID1B	97.39	99.92	89.17	240.68	97.18	77.31	163.17	201.4	80.7	78.63	188.66	144.38	93.07	122.24	137.52	85.56	97.79	114.14	240.82	104.7	73.82	117.76	84.97	66.39	121.14	80.2	52.02	95.59	96.37	113.8	127.83	111.56	148.61	126.51	114.41	123.26	119.6	113.8	91.04	89.11	125.18	92.24	92.44	84.04	108.02	111.02	117.28	89.62	65.21
ARID2	64.05	82.16	42.58	137.01	120.71	62.14	79.22	104.84	61.04	81.73	77.57	63.45	95.34	78.71	70.68	57.04	69.12	99.88	52.86	72.83	54.13	70.26	91.04	100.53	59.44	73.7	71.53	36.42	84.65	92.94	86.44	62.83	88.36	96.95	90.07	72.83	78.55	68.28	79.37	98.79	83.08	87.45	85.44	91.04	74.07	69.91	77.67	83.22	56.82
ARID3A	81.51	69.95	37.76	36.96	47.06	84.54	29.56	63.11	45	35.18	39.11	47.82	43.25	77.98	39.95	37.29	47.21	38.05	64.61	45.52	73.82	54.43	33.38	51.21	48.15	69.37	26.01	45.52	46.32	66.39	66.21	39.75	42.84	65.03	53.55	68.63	69.62	42.68	60.7	64.89	42.11	51.51	67.23	87.54	69.44	48.02	32.4	34.85	45.2
ARID3B	49.76	47.74	34.27	29.75	27.62	52.02	49.66	34.14	38.8	56.9	46.34	52.42	47.8	58.4	36.11	35.1	38.78	36.69	44.05	27.31	39.37	49.48	66.76	36.04	46.65	84.54	32.52	36.42	57.5	73.97	40.46	46.16	62.26	54.39	62.8	74.23	46.41	39.83	58.36	73.61	58.04	68.28	44.82	66.53	49.38	51.09	40.12	36.27	54.88
ARID3C	45.52	39.97	26.78	20.73	42.96	29.62	24.83	24.48	23.8	42.42	33.85	43.22	25.54	25.75	33.8	44.97	42.15	36.69	32.31	31.86	47.98	32.66	27.31	34.14	28.59	60.7	32.52	50.07	38.33	55	38.62	39.75	28.79	42.57	50.63	46.22	46.41	42.68	44.35	50.36	44.38	46.72	54.63	52.52	57.09	29.2	23.15	34.14	34.22
ARID4A	55.58	61.07	36.15	33.35	50.12	38.3	54.39	39.31	41.9	49.66	55.87	59.78	33.89	51.51	60.7	50.46	28.66	42.12	52.86	50.07	47.98	63.33	60.7	72.08	51.92	39.02	65.03	59.18	53.24	49.31	42.3	57.7	59.58	82.77	72.54	58.83	74.98	39.83	46.69	61.99	58.04	49.12	74.23	52.52	75.61	51.48	49.89	63.3	47.78
ARID4B	86.28	69.95	81.13	106.37	68.54	92.49	107.6	66.9	61.04	99.32	102.87	108.52	77.89	86.33	89.89	63.62	92.73	72.02	158.59	132.01	78.74	140.52	36.42	91.04	79	75.87	117.05	59.18	117.66	58.8	90.12	87.2	87.03	85.13	73.03	89.64	69.62	73.97	58.36	85.23	88.77	82.66	67.23	80.54	87.96	84.13	76.64	76.82	70.38
ARID5A	74.63	45.52	45.25	52.28	50.12	54.91	78.04	43.45	46.04	63.11	59.82	66.21	60.19	50.06	39.57	55.94	42.15	54.35	46.99	91.04	63.98	69.27	72.83	32.24	49.66	78.04	52.02	104.7	59.1	77.77	79.09	93.61	97.74	83.95	145.57	79.84	103.54	130.87	81.7	116.22	127.46	113.8	114.85	105.05	117.28	65.69	54.52	51.92	58.76
ARID5B	57.17	48.85	65.34	95.55	27.62	62.14	35.47	77.94	46.04	61.04	72.64	40.46	27.57	84.15	63.38	52.65	60.7	47.56	96.92	63.73	41.83	46.51	57.66	60.7	64.71	82.37	110.55	77.39	65.49	70.18	138.86	93.61	70.29	78.04	89.58	75.64	58.91	96.73	65.36	74.58	108.11	83.85	82.64	70.03	80.24	49.55	65.84	50.5	47.78
ARIH1	127.57	111.03	98.54	99.16	116.62	296.25	100.5	116.56	121.56	120.01	122.92	104.84	183.1	166.13	166.72	94.33	143.31	91.72	79.3	127.46	115.65	91.04	88.01	102.42	101.58	132.23	78.04	59.18	136.3	100.53	106.68	107.71	99.75	108.78	95.91	92.44	133.89	119.49	88.71	121.07	112.67	92.24	103.65	59.53	89.5	129.46	92.59	106.69	91.04
ARIH2	106.39	72.17	134.15	68.51	85.93	70.09	69.76	134.15	88.97	98.28	129.5	180.25	72.33	83.43	91.81	61.43	89.36	89	79.3	77.39	82.43	76.2	88.01	77.77	72.23	93.21	45.52	68.28	91.57	83.46	109.44	96.17	100.41	100.5	99.81	64.43	98.18	102.42	107.38	103.63	89.9	94.64	92.44	101.55	80.24	104.1	70.47	87.49	114.29
ARIH2OS	44.46	43.3	29.19	28.85	34.78	27.46	29.56	28.28	32.59	52.76	38.78	28.51	26.3	22.85	26.12	41.68	40.46	36.01	44.05	40.97	39.37	22.76	36.42	51.21	27.84	67.2	32.52	31.86	38.87	55	37.7	28.21	41.5	35.47	49.66	57.43	48.2	42.68	53.69	46.49	47.8	68.28	57.43	38.52	66.35	39.18	32.4	46.23	35.51
ARL1	61.93	115.47	108.98	88.34	58.31	113.44	74.49	96.91	85.35	56.9	81.18	49.66	110.77	127.68	91.81	88.85	77.55	118.22	179.15	77.39	147.64	74.22	78.9	115.7	119.63	52.02	71.53	77.39	71.34	73.97	98.4	69.24	81.67	83.95	85.2	100.85	69.62	71.13	70.03	84.26	71.7	79.06	89.64	84.04	60.18	72.99	82.81	134.43	83.29
ARL10	67.22	18.87	24.9	30.65	35.8	32.52	46.11	26.9	31.04	53.8	45.69	53.34	24.78	27.2	25.74	31.81	35.41	38.05	26.43	63.73	45.52	50.47	60.7	32.24	43.64	65.03	45.52	40.97	47.38	43.62	65.29	28.21	48.87	57.94	65.73	50.42	33.92	42.68	72.37	39.71	37.56	65.89	67.23	63.03	46.29	53.4	32.4	43.39	47.78
ARL11	33.88	26.65	24.37	21.63	24.55	23.84	46.11	24.48	23.8	62.07	30.24	53.34	27.06	60.94	37.26	32.91	30.35	30.57	46.99	50.07	50.44	28.7	94.08	56.9	30.1	78.04	71.53	81.94	38.87	45.52	57.94	48.73	44.85	65.03	75.95	70.03	55.34	65.44	58.36	69.73	69.42	77.87	64.43	52.52	52.47	28.43	34.98	39.12	47.14
ARL13A	34.93	23.32	35.88	25.24	28.64	29.62	26.01	26.9	35.69	40.35	35.5	37.7	23.27	25.75	21.51	34	23.6	48.24	32.31	63.73	31.99	27.71	39.45	49.31	43.64	41.19	45.52	91.04	34.07	32.24	51.5	39.75	41.5	37.84	60.86	56.03	51.77	56.9	37.35	41.65	45.52	67.08	39.22	52.52	86.41	36.11	32.4	44.81	36.8
ARL13B	75.69	69.95	66.68	70.31	51.15	52.75	47.29	35.18	54.83	64.14	81.18	51.5	58.92	50.42	36.88	58.14	47.21	50.28	52.86	104.7	41.83	60.37	63.73	34.14	40.63	54.19	58.53	45.52	54.31	70.18	54.26	50.01	69.62	59.12	68.16	56.03	53.55	56.9	49.02	58.11	56.9	69.48	51.82	87.54	74.07	53.78	52.47	65.44	68.44
ARL14	50.29	51.07	33.2	39.66	40.92	31.07	23.65	34.83	103.97	62.07	54.89	61.61	244.04	46.43	34.19	48.26	38.78	54.35	29.37	45.52	47.98	25.73	60.7	55	49.66	73.7	65.03	72.83	45.79	66.39	52.42	37.19	60.25	52.02	61.34	57.43	60.7	62.59	53.69	42.62	59.18	59.9	44.82	70.03	72.53	36.49	57.61	51.21	59.4
ARL14EP	72.52	37.75	37.76	36.96	29.67	53.47	57.94	43.8	61.56	68.28	54.23	43.22	44.76	46.07	47.63	51.55	57.32	57.75	76.36	81.94	47.98	54.43	57.66	56.9	58.69	69.37	45.52	104.7	48.45	58.8	73.57	60.27	63.6	70.94	75.95	65.83	64.27	73.97	51.36	70.7	87.63	103.02	77.04	84.04	81.78	89.51	44.75	53.35	61.34
ARL14EPL	42.35	23.32	25.44	20.73	25.57	30.35	30.74	27.93	26.9	48.63	41.74	34.03	29.84	26.84	29.58	46.07	42.15	31.93	35.24	36.42	31.99	27.71	42.49	41.73	36.12	41.19	58.53	45.52	48.98	53.11	37.7	26.93	42.17	48.48	49.17	61.63	46.41	36.99	65.36	36.8	67.14	55.1	63.03	80.54	60.18	33.04	28.8	41.25	40.68
ARL15	34.93	34.42	22.49	38.76	37.85	37.57	29.56	28.62	24.31	34.14	31.88	36.78	48.05	35.91	58.01	43.88	25.29	27.18	58.74	31.86	35.68	37.6	54.63	36.04	29.34	36.85	39.02	36.42	53.24	55	72.65	55.14	61.59	61.48	64.27	61.63	80.33	88.2	46.69	70.7	52.35	69.48	86.84	42.02	69.44	36.49	46.29	53.35	30.35
ARL16	73.58	119.91	86.22	77.52	94.11	72.98	73.31	87.59	82.77	122.08	97.94	102.08	66.76	63.48	115.24	48.26	55.64	73.38	67.55	59.18	70.13	58.39	84.97	117.6	103.83	93.21	149.57	68.28	92.11	66.39	81.85	79.5	72.3	78.04	80.82	74.23	71.41	96.73	77.04	87.17	61.45	75.47	75.64	59.53	55.55	87.59	100.82	54.77	96.21
ARL17B	62.99	68.84	64	52.28	78.77	160.41	74.49	65.87	103.97	72.42	122.27	185.76	84.97	141.46	90.27	143.69	111.27	72.02	52.86	104.7	60.28	86.09	75.87	37.93	89.54	82.37	91.04	45.52	119.79	62.59	78.17	58.99	139.91	126.51	78.38	64.43	108.89	125.18	70.03	64.89	78.52	91.04	75.64	73.53	58.64	67.61	106.99	149.37	65.21
ARL2	190.55	212.06	158.79	259.61	265.97	178.47	240.02	256.57	203.81	219.33	233.69	183.92	217.24	299.61	204.37	265.45	175.34	192.28	302.5	177.53	159.94	272.14	185.12	307.27	244.54	195.09	279.63	241.26	245.44	238.99	225.31	171.83	201.5	203.37	199.61	197.49	199.94	187.78	191.42	191.77	194.6	192.87	222.7	185.59	177.46	163.26	218.09	273.13	230.51
ARL2BP	120.16	113.25	205.38	64	120.71	113.44	115.87	98.28	188.81	124.15	85.13	97.48	135.05	187.89	124.46	165.63	109.59	140.64	79.3	100.15	231.3	88.07	112.29	91.04	95.56	73.7	149.57	122.91	100.63	115.7	137.02	119.25	124.51	119.42	102.24	98.05	126.75	119.49	121.39	122.04	92.18	104.22	105.05	112.05	108.02	138.29	110.07	140.12	118.81
ARL3	44.99	35.53	28.65	18.93	25.57	23.12	36.65	35.18	36.21	53.8	39.77	34.03	23.27	29.02	35.73	36.2	48.89	33.29	17.62	31.86	33.22	40.57	60.7	45.52	33.11	47.69	39.02	31.86	30.35	60.7	59.78	33.34	57.57	54.39	57.45	61.63	49.98	45.52	42.02	54.24	47.8	50.31	58.83	66.53	64.81	46.87	30.35	42.68	45.84
ARL4A	249.31	88.82	198.95	93.75	176.97	90.32	91.04	166.22	107.08	103.46	78.88	97.48	107.48	209.65	82.21	72.4	87.67	77.45	99.85	95.59	98.42	80.16	84.97	68.28	155	86.71	97.55	95.59	116.6	125.18	83.69	92.32	83.01	89.86	114.41	103.65	99.97	62.59	79.37	96.85	118.36	93.44	96.65	133.06	95.67	113.32	79.73	86.77	124.62
ARL4C	246.66	143.23	204.31	68.51	104.34	33.24	105.23	29.31	598.5	70.35	62.45	72.65	35.91	131.67	197.45	78.98	33.72	60.47	52.86	63.73	45.52	114.79	51.59	34.14	66.21	223.27	52.02	72.83	119.26	70.18	79.09	139.77	100.41	105.23	139.73	71.43	148.17	153.63	88.71	126.88	103.56	94.64	102.25	66.53	69.44	156.35	68.41	48.37	150.45
ARL4D	73.05	313.1	313.83	33.35	55.24	62.86	62.67	206.91	129.84	96.22	64.75	89.2	39.7	62.03	52.63	85.56	70.81	85.61	35.24	59.18	61.52	45.52	72.83	70.18	43.64	67.2	26.01	50.07	57.5	98.63	48.74	66.68	63.6	62.67	72.54	68.63	66.05	71.13	70.03	59.08	63.73	70.68	65.83	52.52	61.72	59.16	106.99	55.48	87.81
ARL5A	62.99	57.73	110.05	88.34	71.61	73.7	55.57	56.56	49.66	45.52	46.01	55.18	74.35	60.57	81.05	84.46	35.41	67.94	73.42	18.21	93.5	64.32	51.59	30.35	51.16	80.2	78.04	50.07	74.01	49.31	75.41	62.83	60.25	63.85	81.31	61.63	71.41	54.06	67.7	74.58	61.45	67.08	61.63	52.52	70.98	81.44	45.78	68.99	62.63
ARL5B	33.35	27.76	34.01	32.45	24.55	24.57	27.19	23.8	19.66	36.21	34.84	18.39	57.41	63.84	24.97	50.46	33.72	29.22	38.18	31.86	52.9	17.81	21.24	45.52	30.85	36.85	32.52	50.07	30.88	28.45	34.95	32.06	24.77	41.38	28.24	26.61	30.35	14.23	18.68	38.74	19.35	33.54	23.81	21.01	21.6	24.97	30.86	40.54	39.39
ARL5C	31.76	24.43	19.28	28.85	23.53	32.52	26.01	25.86	18.62	62.07	34.18	28.51	25.29	23.94	20.36	31.81	16.86	20.38	29.37	31.86	45.52	26.72	57.66	32.24	27.84	49.86	58.53	40.97	26.62	58.8	26.67	23.08	34.81	48.48	42.36	53.22	28.56	31.3	35.02	32.93	43.25	61.09	35.02	63.03	41.66	22.28	22.63	32.72	35.51
ARL6	56.64	33.31	43.11	40.56	30.69	28.18	18.92	25.17	33.11	39.31	47.99	29.43	34.14	21.04	26.89	39.49	33.72	32.61	32.31	54.63	40.6	31.67	39.45	43.62	36.12	28.18	71.53	31.86	45.79	49.31	37.7	28.21	39.5	44.93	45.76	39.22	35.7	42.68	42.02	44.55	43.25	41.93	46.22	52.52	40.12	37.26	38.58	34.85	42.62
ARL6IP1	299.59	297.55	603.02	247.89	716.07	269.51	380.72	497.63	497.11	207.95	449.3	160.93	533.36	384.12	197.07	354.3	303.48	527.91	237.89	200.29	406	336.46	306.51	189.67	568.83	227.61	305.64	259.47	213.5	275.02	113.11	305.18	202.17	229.38	166.99	214.3	258.85	173.55	252.12	186.93	225.33	159.32	179.28	136.56	180.54	323.83	239.69	231.87	317.68
ARL6IP4	266.25	239.82	440.22	313.69	234.26	363.45	328.7	303.13	255.02	208.98	356.94	206.91	326.99	293.44	305.4	266.55	269.76	275.85	193.83	209.4	196.85	229.59	203.33	254.16	240.77	123.56	175.58	109.25	307.73	140.36	266.69	252.61	207.52	231.74	177.7	165.28	242.78	199.16	235.78	220.83	244.68	165.31	204.5	133.06	165.11	296.18	286.5	349.94	343.51
ARL6IP5	228.14	93.26	212.08	202.82	206.64	278.91	61.48	457.28	152.6	194.5	419.39	95.64	91.04	160.32	158.27	194.15	134.88	97.16	82.23	223.05	317.42	54.43	118.36	119.49	273.88	138.73	97.55	104.7	111.81	83.46	155.42	287.23	232.29	237.66	172.83	88.24	198.15	219.07	184.42	183.05	251.51	144.95	172.28	108.55	111.1	373.01	181.57	176.39	128.49
ARL6IP6	104.8	87.71	81.94	99.16	121.73	75.87	60.3	122.42	67.76	65.18	59.82	77.25	102.42	64.93	59.54	109.69	50.58	71.34	55.8	45.52	109.5	89.06	54.63	58.8	58.69	71.53	32.52	54.63	61.76	64.49	59.78	85.91	55.56	69.76	62.8	56.03	67.84	48.37	67.7	67.8	58.04	76.67	54.63	63.03	75.61	94.88	53.49	75.39	84.59
ARL8A	253.54	127.68	173.78	165.86	151.4	198.7	312.15	132.08	176.39	154.15	291.2	200.48	178.8	158.15	252	162.34	210.75	150.15	208.52	182.09	194.39	212.76	142.63	144.15	154.25	236.28	188.59	309.54	261.95	174.5	145.3	179.52	232.96	179.72	233.21	250.72	194.58	167.86	189.09	228.57	207.12	237.19	212.9	227.61	283.93	219.73	102.87	193.47	249.88
ARL8B	98.45	135.45	136.03	96.45	101.27	166.91	62.67	136.91	128.29	121.05	118.32	73.57	74.1	66.38	112.94	116.27	69.12	112.78	46.99	118.36	89.81	97.97	54.63	83.46	129.42	97.55	52.02	68.28	104.35	130.87	105.76	102.58	97.74	95.77	92.02	95.24	82.12	71.13	107.38	78.45	112.67	112.61	96.65	59.53	77.15	130.61	113.16	160.75	97.5
ARL9	47.11	33.31	33.47	33.35	53.19	33.24	36.65	28.28	33.62	69.32	35.83	49.66	30.6	58.04	37.26	44.97	30.35	34.65	38.18	31.86	44.29	24.74	51.59	28.45	31.6	60.7	78.04	45.52	33.01	45.52	52.42	39.75	34.81	44.93	51.61	43.42	37.49	51.21	39.69	67.8	35.28	50.31	51.82	70.03	47.84	36.49	29.83	44.1	43.91
ARMC1	68.81	79.94	92.38	58.59	145.26	83.82	56.75	70.01	78.63	57.94	90.06	54.26	64.99	66.74	115.63	73.49	79.24	91.72	88.11	63.73	82.43	75.21	42.49	125.18	65.46	67.2	45.52	27.31	67.62	70.18	57.02	48.73	67.61	49.66	74.98	65.83	74.98	56.9	49.02	60.05	56.9	56.3	67.23	59.53	69.44	76.83	68.41	83.93	81.36
ARMC10	73.05	95.48	166.55	120.79	72.63	83.82	54.39	138.63	98.28	75.52	88.41	80.01	72.33	62.39	82.21	81.17	87.67	101.23	82.23	45.52	83.66	73.23	91.04	130.87	121.14	86.71	104.05	72.83	79.33	72.08	72.65	78.22	78.99	83.95	69.62	64.43	78.55	42.68	74.7	64.89	71.7	71.88	71.43	105.05	70.98	62.62	80.24	86.06	94.92
ARMC12	47.11	14.43	25.71	26.14	26.6	34.68	27.19	25.86	30.52	55.87	31.55	32.19	31.61	28.65	41.87	39.49	20.23	30.57	46.99	27.31	43.06	31.67	60.7	32.24	32.35	67.2	45.52	31.86	33.54	47.42	54.26	35.9	44.18	34.29	49.17	61.63	60.7	48.37	39.69	39.71	38.69	65.89	44.82	52.52	49.38	35.73	24.69	34.85	43.26
ARMC2	47.11	43.3	30.79	51.38	27.62	26.01	39.02	35.18	46.56	53.8	35.5	65.29	34.9	34.46	39.95	43.88	42.15	50.28	58.74	72.83	40.6	40.57	57.66	51.21	79	49.86	104.05	91.04	42.59	53.11	66.21	35.9	43.51	60.3	57.94	63.03	83.9	51.21	42.02	55.21	47.8	62.29	56.03	45.52	66.35	43.41	46.81	45.52	56.18
ARMC3	48.17	43.3	27.04	31.55	24.55	35.41	44.93	31.04	38.28	54.83	43.71	49.66	24.53	29.02	28.04	36.2	28.66	30.57	58.74	50.07	54.13	21.77	81.94	45.52	80.51	75.87	58.53	27.31	45.79	47.42	55.18	32.06	41.5	60.3	50.15	72.83	39.27	25.61	44.35	34.87	45.52	46.72	43.42	66.53	52.47	34.96	25.2	37.7	42.62
ARMC4	47.11	33.31	27.58	31.55	27.62	36.13	42.57	21.73	31.55	62.07	39.11	47.82	29.34	30.47	35.34	62.52	53.95	38.73	41.12	31.86	50.44	34.64	66.76	37.93	40.63	60.7	26.01	81.94	39.93	55	49.66	43.6	54.22	53.21	57.94	67.23	64.27	51.21	46.69	41.65	56.9	50.31	58.83	63.03	72.53	37.26	36.52	45.52	53.59
ARMC5	42.87	26.65	36.15	46.87	23.53	38.3	39.02	32.07	33.62	54.83	47.33	57.94	33.38	34.1	29.2	48.26	37.09	33.97	64.61	40.97	35.68	25.73	51.59	51.21	42.89	60.7	58.53	36.42	45.26	41.73	34.95	35.9	45.52	46.11	53.55	58.83	48.2	56.9	44.35	57.14	44.38	51.51	54.63	35.02	41.66	40.34	32.4	31.3	49.07
ARMC6	52.4	56.62	112.73	38.76	62.4	114.16	69.76	51.38	98.28	78.63	50.62	52.42	73.85	66.74	50.71	68.01	59.01	56.39	64.61	81.94	67.67	56.41	48.56	64.49	66.97	69.37	84.54	86.49	47.38	85.35	57.94	46.16	58.24	72.12	72.54	72.83	53.55	73.97	42.02	60.05	66.01	39.53	77.04	66.53	78.7	53.78	60.7	48.37	123.33
ARMC7	68.81	62.18	74.71	57.69	77.74	135.84	108.78	49.31	162.43	143.81	102.87	98.4	143.39	91.41	92.58	109.69	72.5	72.7	102.79	113.8	62.75	70.26	72.83	94.84	94.05	108.38	78.04	86.49	96.9	68.28	77.25	74.37	111.13	86.31	102.73	98.05	85.69	99.58	79.37	87.17	86.49	83.85	79.84	66.53	97.21	80.29	106.99	94.6	91.69
ARMC8	128.62	259.8	111.13	134.31	96.16	107.66	95.77	134.15	132.94	95.18	135.08	80.93	72.33	101.56	76.06	92.14	96.1	84.93	55.8	136.56	73.82	163.28	130.49	100.53	115.12	71.53	71.53	95.59	109.14	155.53	102.08	110.28	101.75	117.05	106.14	88.24	119.6	79.66	102.71	100.73	103.56	101.82	99.45	80.54	87.96	95.65	220.15	93.18	107.18
ARMC9	74.1	52.18	50.34	60.39	60.35	45.52	65.03	37.24	62.07	78.63	113.39	107.6	59.68	121.87	64.54	72.4	59.01	37.37	135.1	50.07	72.59	89.06	78.9	45.52	80.51	99.71	71.53	68.28	54.84	36.04	77.25	44.88	87.7	63.85	79.36	126.06	82.12	48.37	67.7	68.77	60.32	77.87	89.64	49.02	55.55	61.85	46.29	42.68	69.09
ARMCX1	76.22	21.1	56.23	29.75	22.5	36.13	88.68	36.9	38.28	49.66	42.4	54.26	54.12	34.82	22.28	44.97	30.35	29.89	96.92	54.63	40.6	25.73	51.59	56.9	37.62	52.02	71.53	91.04	46.85	28.45	61.61	56.42	66.94	73.31	57.94	57.43	87.47	59.75	53.69	48.43	54.63	59.9	58.83	77.04	69.44	109.1	26.75	45.52	66.51
ARMCX2	51.34	22.21	30.79	21.63	17.39	36.85	70.94	31.04	45.52	53.8	64.42	37.7	47.54	31.19	19.59	48.26	35.41	31.93	76.36	63.73	43.06	24.74	60.7	43.62	36.87	54.19	45.52	81.94	48.45	58.8	73.57	48.73	55.56	56.75	64.75	61.63	58.91	39.83	51.36	52.3	51.21	80.26	61.63	77.04	58.64	77.21	27.26	54.77	44.55
ARMCX3	93.69	34.42	57.84	99.16	85.93	132.23	131.24	52.76	52.76	95.18	102.55	62.53	67.78	78.35	82.59	89.95	136.56	67.26	123.35	132.01	87.35	40.57	103.18	108.11	69.22	101.88	52.02	118.36	123.52	98.63	155.42	83.35	102.42	98.14	93.48	84.04	107.11	102.42	116.72	123.97	121.77	103.02	93.84	98.05	70.98	185.54	43.72	140.83	87.81
ARMCX4	61.4	24.43	39.63	24.34	29.67	33.96	54.39	36.55	39.31	53.8	42.07	62.53	30.35	30.47	41.49	32.91	55.64	42.8	41.12	72.83	39.37	50.47	60.7	83.46	32.35	52.02	71.53	31.86	53.24	41.73	61.61	52.57	51.55	43.75	48.2	68.63	46.41	65.44	51.36	32.93	43.25	52.71	44.82	59.53	52.47	92.96	41.15	51.21	55.53
ARMCX5	44.99	49.96	42.84	52.28	42.96	49.13	89.86	49.31	42.93	69.32	54.23	78.17	60.95	36.27	47.25	55.94	67.44	53.67	79.3	50.07	54.13	50.47	75.87	66.39	56.43	67.2	91.04	77.39	62.82	68.28	71.73	55.14	72.97	73.31	66.21	84.04	55.34	65.44	42.02	67.8	51.21	68.28	64.43	70.03	69.44	66.07	56.07	49.08	58.11
ARMCX6	83.1	33.31	94.52	67.61	54.22	72.26	80.4	61.04	75.01	80.7	91.04	87.36	83.46	46.79	49.17	78.98	102.84	50.28	108.66	95.59	82.43	60.37	97.11	91.04	70.73	88.87	91.04	54.63	92.11	102.42	92.88	98.74	127.86	80.4	109.06	88.24	55.34	59.75	37.35	70.7	84.21	98.23	96.65	94.54	98.76	122.93	45.78	107.4	97.5
ARMH1	37.05	25.54	21.69	18.93	29.67	78.76	34.29	29.31	26.9	39.31	41.74	32.19	28.07	33.01	31.12	37.29	23.6	31.25	38.18	50.07	23.38	32.66	30.35	32.24	31.6	49.86	39.02	36.42	34.07	37.93	49.66	30.77	30.79	49.66	48.2	71.43	35.7	39.83	25.68	38.74	38.69	51.51	47.62	63.03	57.09	29.96	26.23	32.72	40.03
ARMH2	37.58	28.87	30.26	20.73	32.73	35.41	40.2	23.11	30.52	54.83	41.74	49.66	27.82	28.65	32.65	35.1	32.03	31.25	44.05	40.97	29.53	39.58	45.52	28.45	39.88	45.52	52.02	77.39	39.93	47.42	39.54	37.19	47.53	43.75	56.96	46.22	39.27	28.45	44.35	46.49	46.66	71.88	54.63	63.03	58.64	33.42	28.8	34.14	46.49
ARMH3	107.98	82.16	73.37	53.18	90.02	83.82	82.77	115.87	68.8	114.84	100.57	77.25	53.61	97.57	101.41	148.08	118.02	88.32	102.79	127.46	66.44	109.84	124.42	110.01	104.59	123.56	149.57	109.25	100.09	108.11	102.08	119.25	92.38	126.51	116.36	121.86	103.54	122.34	95.71	138.5	120.63	142.55	112.05	126.06	121.9	90.66	106.99	101	97.5
ARMH4	50.81	39.97	32.67	31.55	22.5	29.62	117.05	30.35	36.73	54.83	49.63	65.29	26.05	33.73	34.57	40.59	38.78	34.65	105.73	72.83	40.6	40.57	54.63	37.93	39.13	80.2	78.04	104.7	47.92	39.83	57.02	46.16	49.54	63.85	66.21	79.84	53.55	79.66	42.02	62.95	48.94	76.67	65.83	77.04	55.55	48.79	32.4	44.1	54.88
ARMS2	38.11	28.87	27.04	26.14	25.57	23.84	28.38	24.83	24.31	42.42	46.34	38.62	22.76	23.58	24.97	28.52	25.29	23.1	35.24	68.28	25.84	27.71	66.76	30.35	33.11	60.7	39.02	45.52	35.67	43.62	42.3	28.21	39.5	46.11	43.33	53.22	60.7	28.45	28.01	33.9	37.56	56.3	54.63	73.53	70.98	24.59	26.75	29.87	39.39
ARMT1	60.87	55.51	125.59	53.18	63.42	48.41	48.48	65.87	54.32	43.45	52.92	61.61	36.92	76.17	46.87	57.04	67.44	59.79	44.05	59.18	50.44	47.5	84.97	64.49	66.97	56.36	71.53	50.07	43.13	53.11	45.06	46.16	46.19	53.21	57.45	47.62	55.34	36.99	32.68	45.52	51.21	62.29	50.42	45.52	49.38	54.16	55.55	65.44	54.88
ARNT	85.75	58.84	66.41	48.68	54.22	62.86	95.77	72.77	40.87	39.31	65.08	53.34	59.68	79.8	122.16	71.3	84.3	85.61	88.11	54.63	72.59	104.9	54.63	55	81.26	82.37	58.53	63.73	100.63	77.77	54.26	47.44	71.63	62.67	56.48	50.42	73.19	48.37	63.03	66.83	67.14	51.51	49.02	59.53	64.81	75.29	67.9	91.75	72.96
ARNT2	67.22	35.53	60.52	34.25	48.08	203.76	54.39	161.74	45	69.32	63.43	62.53	73.85	99.39	39.95	36.2	57.32	45.52	49.93	91.04	57.82	47.5	60.7	43.62	39.13	67.2	65.03	81.94	42.59	55	49.66	56.42	68.95	53.21	64.27	67.23	57.12	59.75	49.02	57.14	55.76	69.48	58.83	87.54	44.75	61.85	55.55	34.14	45.84
ARNTL	60.34	39.97	31.86	35.16	30.69	43.35	53.21	33.45	30	51.73	53.9	58.86	30.85	35.91	74.52	62.52	20.23	37.37	44.05	72.83	47.98	84.12	60.7	32.24	42.89	43.35	71.53	54.63	46.85	34.14	66.21	51.29	56.23	79.22	63.78	44.82	51.77	56.9	70.03	63.92	54.63	74.27	68.63	52.52	64.81	52.24	59.67	46.94	45.84
ARNTL2	82.04	189.86	130.67	96.45	123.78	33.96	56.75	214.16	180.53	67.25	44.37	35.87	38.69	25.03	33.42	73.49	53.95	162.38	52.86	36.42	46.75	24.74	48.56	62.59	41.38	86.71	58.53	81.94	44.19	104.32	66.21	106.43	56.23	54.39	55.02	43.42	57.12	56.9	65.36	40.68	45.52	86.25	49.02	38.52	40.12	61.08	76.64	41.25	157.55
ARPC1A	175.2	529.6	827.42	219.04	224.03	157.52	60.3	291.06	355.89	178.98	198.85	152.66	203.33	117.16	132.15	111.88	121.39	188.88	111.6	100.15	225.15	164.27	112.29	218.12	209.17	156.07	117.05	54.63	80.39	119.49	106.68	124.38	97.74	83.95	84.71	89.64	108.89	73.97	100.38	84.26	101.28	105.42	86.84	101.55	100.3	107.18	358.51	93.89	258.28
ARPC1B	291.12	545.15	1285	490.37	444.98	450.88	111.14	846.97	584.53	419	501.88	282.32	356.08	289.09	407.19	394.88	327.08	417.17	190.9	259.47	319.88	321.62	303.48	612.64	832.93	257.95	273.13	186.64	125.65	64.49	216.11	614.22	349.44	327.52	287.25	121.86	389.16	369.86	322.15	268.29	270.85	207.24	308.14	136.56	260.78	162.11	652.73	361.33	430.68
ARPC2	445.16	577.34	363.9	572.4	517.61	254.34	145.43	284.51	627.99	207.95	188	224.39	510.09	291.99	263.52	376.24	241.09	260.9	185.02	323.2	308.81	319.64	279.2	212.43	269.37	305.64	182.09	172.98	239.59	354.69	397.28	577.03	386.26	430.38	336.42	194.69	389.16	355.64	392.18	382.57	372.14	347.4	397.79	150.57	220.66	463.28	443.9	258.9	352.55
ARPC3	280.54	406.36	614.27	445.3	262.9	629.35	283.77	534.19	338.82	161.39	204.76	181.17	527.04	417.85	315.77	273.13	247.84	457.93	267.25	182.09	430.61	168.23	242.78	337.62	273.13	171.25	136.56	118.36	199.65	295.89	215.19	407.77	212.21	216.37	238.07	152.67	212.43	241.83	256.79	232.45	237.85	159.32	217.1	108.55	157.4	379.15	403.78	351.37	239.55
ARPC4	306.47	246.48	246.89	278.54	272.1	442.93	158.44	386.24	158.81	197.6	268.2	137.02	207.88	158.51	167.1	211.7	183.77	179.37	161.53	191.19	178.39	142.5	133.53	151.74	327.3	190.76	110.55	122.91	274.19	182.09	206	328.27	212.21	204.55	226.39	113.45	276.7	284.51	224.1	187.9	231.02	177.29	182.09	147.07	154.31	302.71	284.44	303.71	220.83
ARPC5	316.53	330.86	272.59	512.9	423.5	225.44	276.67	328.31	270.54	186.22	266.23	189.44	372.26	264.06	393.37	318.1	271.44	245.27	328.93	323.2	195.62	190.99	166.91	210.54	290.43	190.76	175.58	264.02	315.72	335.72	228.07	421.87	265.09	312.15	232.72	176.48	399.87	275.97	289.47	243.1	202.57	221.62	161.08	178.58	183.63	361.1	286.5	285.22	243.43
ARPC5L	160.38	87.71	254.92	153.24	172.88	208.82	83.95	103.46	139.67	83.8	150.53	59.78	144.66	94.67	106.79	183.18	163.54	107.35	88.11	168.43	268.21	270.16	94.08	113.8	174.56	112.72	104.05	86.49	121.39	128.98	121.39	153.87	111.79	104.05	102.73	71.43	57.12	91.04	105.05	117.19	96.73	98.23	78.44	66.53	94.13	188.62	87.44	160.75	134.95
ARPIN	64.05	87.71	34.01	55.89	48.08	146.68	54.39	25.86	49.14	56.9	108.13	63.45	77.39	66.38	44.56	59.23	102.84	47.56	76.36	54.63	65.21	57.4	51.59	53.11	66.97	58.53	58.53	81.94	89.98	45.52	48.74	41.03	57.57	82.77	55.02	51.82	58.91	51.21	63.03	43.58	61.45	40.73	56.03	59.53	52.47	48.02	61.72	61.17	64.57
ARPP19	166.21	163.21	188.78	128.9	131.96	154.63	132.43	159.67	169.15	130.36	167.62	159.09	347.48	194.78	219.35	128.34	153.42	220.13	120.41	113.8	212.84	140.52	100.15	151.74	106.09	143.07	97.55	100.15	193.27	146.05	171.05	167.98	177.4	167.9	177.22	112.05	135.67	116.65	147.07	131.72	143.39	116.2	172.28	98.05	134.25	203.98	118.3	115.23	173.69
ARPP21	44.46	47.74	23.56	27.04	28.64	35.41	34.29	31.38	23.8	53.8	46.01	36.78	26.55	26.48	21.51	43.88	38.78	30.57	38.18	31.86	40.6	14.84	57.66	32.24	45.9	47.69	65.03	45.52	45.26	43.62	39.54	32.06	41.5	47.29	52.09	42.02	32.13	34.14	42.02	58.11	45.52	73.07	44.82	63.03	46.29	28.04	27.26	29.87	42.62
ARR3	44.99	27.76	30.79	28.85	20.46	26.73	29.56	26.9	28.97	63.11	44.37	55.18	29.08	35.18	25.74	42.78	35.41	33.97	41.12	45.52	46.75	47.5	24.28	37.93	32.35	43.35	78.04	40.97	39.4	34.14	32.19	30.77	40.84	57.94	58.91	67.23	41.06	39.83	42.02	38.74	42.11	52.71	57.43	56.03	64.81	27.66	29.32	41.96	51.66
ARRB1	185.26	71.06	102.02	148.73	84.9	131.51	340.52	97.59	52.25	196.57	220.87	102.08	181.33	632.22	304.24	159.05	266.38	77.45	402.35	163.88	167.32	289.95	163.88	441.94	133.93	88.87	71.53	122.91	414.22	62.59	84.61	110.28	126.52	148.98	116.85	187.69	151.74	96.73	95.71	95.89	118.36	115	91.04	91.04	103.39	134.45	106.99	184.22	78.13
ARRB2	84.16	68.84	68.82	104.56	71.61	69.37	114.69	59.32	62.07	81.73	90.39	73.57	75.62	78.35	118.32	106.4	69.12	61.15	79.3	91.04	56.59	160.31	121.39	47.42	81.26	80.2	65.03	77.39	65.49	94.84	109.44	203.88	123.18	152.53	136.32	113.45	228.5	128.03	158.74	136.56	136.56	122.19	145.67	115.55	114.19	75.68	124.48	97.44	90.4
ARRDC1	153.5	180.97	169.23	389.41	201.52	164.02	209.28	245.19	240.02	202.78	222.18	131.51	192.2	236.13	269.29	249	239.41	225.57	187.96	213.95	226.38	263.23	182.09	189.67	249.8	221.1	143.07	200.29	225.21	172.6	181.17	178.24	180.08	185.63	164.07	140.07	162.45	145.1	144.73	147.22	174.12	123.39	124.66	136.56	154.31	169.41	169.74	273.13	231.16
ARRDC2	65.11	52.18	70.16	54.08	40.92	51.3	88.68	25.86	42.93	60.01	42.07	46.9	49.31	56.58	43.79	53.75	55.64	31.93	76.36	50.07	46.75	66.3	45.52	58.8	45.9	62.86	110.55	54.63	73.47	53.11	61.61	48.73	66.94	67.4	77.9	60.23	74.98	56.9	67.7	63.92	109.25	68.28	46.22	77.04	67.9	54.55	65.84	36.27	81.36
ARRDC3	220.73	190.97	85.15	158.65	295.63	804.21	145.43	393.48	149.5	486.25	418.4	444.18	138.84	62.75	133.3	372.95	288.3	175.97	311.31	496.18	254.67	310.73	160.84	248.47	201.65	97.55	123.56	245.81	536.67	216.23	150.82	352.63	226.27	137.16	141.68	217.1	307.05	275.97	219.44	170.46	220.78	192.87	156.87	171.58	143.51	206.29	235.06	1257.5	143.99
ARRDC4	34.41	17.76	22.76	27.94	27.62	26.73	16.55	46.56	20.69	47.59	27.94	58.86	77.13	22.85	23.05	47.17	25.29	27.86	17.62	36.42	55.36	27.71	57.66	28.45	31.6	52.02	52.02	45.52	28.75	34.14	44.14	38.47	40.84	56.75	37.49	32.22	62.48	45.52	77.04	50.36	26.17	55.1	50.42	66.53	27.78	30.35	29.83	41.96	43.91
ARRDC5	42.87	31.09	20.35	24.34	17.39	28.9	37.84	22.42	26.38	54.83	37.8	39.54	31.11	37	24.59	35.1	35.41	39.41	64.61	50.07	41.83	30.68	54.63	32.24	41.38	49.86	32.52	59.18	33.01	47.42	45.06	39.75	48.87	54.39	80.33	74.23	60.7	71.13	53.69	63.92	61.45	70.68	51.82	70.03	69.44	40.72	31.38	44.1	42.62
ARSA	88.93	72.17	78.19	73.92	61.38	62.14	69.76	53.45	97.25	85.87	122.27	78.17	84.47	39.9	93.35	94.33	59.01	127.05	123.35	72.83	104.58	64.32	148.7	100.53	89.54	73.7	130.06	104.7	73.47	72.08	147.14	62.83	103.09	83.95	91.04	92.44	94.61	116.65	135.4	163.68	130.87	100.63	173.68	77.04	111.1	99.88	88.47	64.01	60.7
ARSB	58.75	55.51	41.24	72.11	48.08	47.69	47.29	48.63	49.14	56.9	62.12	56.1	54.37	166.49	51.48	68.01	69.12	48.92	99.85	59.18	52.9	62.34	84.97	75.87	45.15	71.53	91.04	81.94	55.9	66.39	99.32	76.94	81.67	91.04	86.66	75.64	133.89	71.13	95.71	110.41	66.01	89.84	112.05	94.54	94.13	57.62	41.66	85.35	65.21
ARSD	68.81	42.19	143.53	180.28	163.67	265.9	119.42	63.8	73.45	204.85	211.67	313.59	88.01	102.29	149.43	132.72	123.08	279.24	158.59	100.15	134.1	47.5	103.18	263.64	98.57	73.7	143.07	86.49	207.64	66.39	66.21	88.48	71.63	76.85	83.25	84.04	73.19	56.9	112.05	68.77	62.59	80.26	75.64	101.55	101.84	84.51	43.21	105.27	117.52
ARSF	52.93	36.64	29.99	19.83	37.85	31.07	34.29	31.04	34.14	47.59	44.04	56.1	32.88	31.92	26.89	42.78	37.09	48.24	41.12	54.63	41.83	25.73	42.49	30.35	29.34	39.02	65.03	81.94	31.41	47.42	35.87	37.19	57.57	55.57	61.34	51.82	37.49	45.52	53.69	43.58	46.66	55.1	51.82	45.52	64.81	41.49	26.23	47.66	47.14
ARSG	50.29	38.86	39.9	46.87	55.24	52.02	49.66	32.76	52.25	67.25	67.71	89.2	61.45	38.81	37.65	44.97	70.81	38.73	52.86	54.63	46.75	37.6	69.8	56.9	41.38	78.04	84.54	54.63	54.84	51.21	85.52	71.81	56.23	68.58	92.5	68.63	83.9	88.2	60.7	82.33	76.25	91.04	71.43	84.04	81.78	43.79	52.47	46.94	72.32
ARSH	42.35	22.21	28.12	30.65	22.5	31.07	42.57	32.42	35.18	58.97	53.25	39.54	29.08	29.74	28.81	39.49	30.35	42.12	41.12	31.86	34.45	21.77	39.45	34.14	39.88	49.86	39.02	45.52	35.14	49.31	49.66	53.86	49.54	44.93	63.78	74.23	46.41	45.52	67.7	45.52	56.9	59.9	56.03	59.53	60.18	33.04	40.12	37.7	34.87
ARSI	58.75	37.75	29.45	27.94	33.76	30.35	27.19	46.21	35.18	62.07	50.62	53.34	35.41	34.82	31.5	53.75	45.52	48.92	41.12	68.28	43.06	46.51	48.56	43.62	40.63	80.2	65.03	54.63	36.2	68.28	58.86	37.19	52.89	74.49	55.5	54.63	39.27	59.75	65.36	58.11	37.56	61.09	53.22	52.52	64.81	43.02	24.69	54.77	49.07
ARSJ	53.46	28.87	51.41	18.93	51.15	30.35	47.29	23.8	42.42	62.07	55.55	53.34	45.02	76.53	34.96	46.07	35.41	37.37	32.31	45.52	60.28	21.77	51.59	49.31	49.66	69.37	26.01	81.94	49.51	43.62	46.9	51.29	48.2	61.48	54.53	60.23	62.48	51.21	46.69	41.65	50.07	56.3	58.83	73.53	64.81	71.07	26.75	52.63	67.8
ARSK	33.35	13.32	21.96	25.24	23.53	31.07	24.83	23.11	24.31	36.21	28.27	23.91	21.24	22.49	21.13	30.71	33.72	29.89	14.68	22.76	33.22	20.78	9.1	26.55	32.35	26.01	6.5	54.63	34.07	55	38.62	24.36	34.81	36.65	33.11	53.22	26.78	39.83	35.02	29.06	33	53.91	58.83	35.02	32.4	29.96	20.06	33.43	30.99
ARSL	32.82	25.54	79.8	21.63	58.31	60.7	158.44	23.45	77.08	123.11	36.15	54.26	106.98	108.82	151.74	37.29	322.02	418.52	55.8	50.07	54.13	38.59	66.76	172.6	26.33	60.7	52.02	45.52	258.22	37.93	62.53	37.19	36.82	49.66	53.55	56.03	42.84	36.99	25.68	34.87	26.17	39.53	56.03	49.02	58.64	41.87	19.55	40.54	49.72
ART1	52.93	44.41	36.68	28.85	25.57	33.24	41.38	36.21	37.76	62.07	45.36	47.82	36.67	33.37	39.57	42.78	37.09	38.05	44.05	40.97	46.75	33.65	69.8	39.83	37.62	75.87	65.03	54.63	34.07	45.52	66.21	42.32	52.89	61.48	63.78	65.83	58.91	45.52	42.02	57.14	39.83	65.89	57.43	52.52	54.01	41.49	35.49	57.61	58.11
ART3	31.76	21.1	25.97	22.54	23.53	20.95	34.29	27.93	36.21	50.69	43.38	51.5	27.06	27.93	32.65	39.49	32.03	36.69	20.56	36.42	44.29	29.69	21.24	43.62	36.87	47.69	39.02	59.18	41	45.52	45.06	28.21	42.17	39.02	60.37	72.83	39.27	45.52	63.03	33.9	44.38	45.52	47.62	80.54	54.01	29.96	27.26	37.7	50.36
ART4	37.05	24.43	17.41	26.14	15.34	24.57	24.83	446.59	30.52	52.76	37.47	45.06	25.04	23.21	21.51	38.39	20.23	25.82	20.56	27.31	39.37	24.74	91.04	34.14	30.85	41.19	65.03	91.04	35.67	43.62	44.14	102.58	32.8	52.02	59.88	40.62	58.91	76.82	37.35	40.68	45.52	62.29	42.02	49.02	40.12	25.74	22.63	24.89	46.49
ART5	61.4	34.42	36.95	34.25	45.01	31.07	31.92	38.62	33.62	62.07	36.81	30.35	29.34	34.1	29.2	38.39	42.15	40.09	44.05	68.28	43.06	40.57	30.35	43.62	37.62	47.69	45.52	81.94	45.26	45.52	60.7	30.77	44.18	48.48	55.99	42.02	73.19	42.68	58.36	53.27	60.32	62.29	71.43	31.51	52.47	41.49	36.01	37.7	45.84
ARTN	46.58	64.4	28.92	36.96	27.62	31.07	33.11	23.8	39.83	47.59	31.88	41.38	42.49	27.57	32.27	36.2	47.21	42.8	67.55	27.31	36.91	41.56	72.83	49.31	36.12	58.53	84.54	50.07	45.79	73.97	52.42	35.9	40.17	28.38	50.63	81.24	35.7	34.14	37.35	47.46	54.63	63.49	47.62	66.53	57.09	26.51	40.63	42.68	36.8
ARV1	57.7	59.95	59.18	57.69	59.33	58.53	69.76	62.42	57.42	69.32	64.09	66.21	81.94	44.98	66.84	53.75	57.32	63.19	82.23	100.15	59.05	100.94	88.01	49.31	54.17	69.37	58.53	109.25	68.68	45.52	70.81	58.99	62.93	54.39	63.78	75.64	64.27	68.28	60.7	64.89	64.87	73.07	60.23	63.03	77.15	57.62	49.38	64.73	47.14
ARVCF	71.99	33.31	36.68	92.85	54.22	60.7	70.94	36.9	42.93	91.04	64.75	110.35	48.56	123.32	65.69	92.14	67.44	44.16	76.36	54.63	62.75	47.5	54.63	39.83	57.18	73.7	45.52	72.83	55.37	81.56	52.42	55.14	48.87	60.3	57.94	75.64	66.05	36.99	46.69	61.02	56.9	69.48	67.23	66.53	61.72	65.3	30.86	64.73	62.63
ARX	35.46	32.2	33.47	24.34	25.57	33.24	36.65	27.93	34.14	56.9	43.06	37.7	31.11	110.63	26.89	38.39	35.41	36.01	46.99	45.52	46.75	24.74	42.49	34.14	60.95	52.02	71.53	68.28	37.27	55	46.9	46.16	40.84	61.48	55.99	78.44	66.05	42.68	39.69	55.21	53.49	71.88	57.43	84.04	67.9	32.27	29.32	50.5	48.43
AS3MT	54.52	43.3	22.49	45.07	53.19	49.86	40.2	35.18	43.97	99.32	57.85	55.18	32.62	44.61	38.41	47.17	64.07	38.05	38.18	40.97	52.9	48.49	39.45	39.83	37.62	54.19	65.03	68.28	63.36	47.42	55.18	26.93	46.86	61.48	56.96	46.22	64.27	68.28	42.02	47.46	47.8	67.08	74.23	70.03	66.35	57.24	36.01	38.41	45.84
ASAH1	88.93	154.33	95.59	779.72	185.15	771.69	464.67	112.42	306.23	281.4	237.96	288.76	171.21	164.67	491.71	241.32	289.99	1000.8	745.96	596.33	78.74	95	142.63	498.84	364.17	190.76	136.56	168.43	181.02	58.8	201.4	382.12	178.07	222.29	196.2	295.54	655.15	210.54	254.45	266.35	270.85	153.33	252.12	129.56	129.62	96.8	202.15	310.83	105.25
ASAH2B	60.34	42.19	40.17	35.16	25.57	67.2	47.29	43.8	41.38	67.25	51.93	45.98	38.69	51.14	66.84	58.14	72.5	45.52	111.6	72.83	36.91	50.47	51.59	64.49	63.96	71.53	71.53	68.28	55.9	75.87	54.26	33.34	48.2	53.21	54.53	70.03	37.49	36.99	46.69	53.27	48.94	55.1	60.23	63.03	70.98	46.1	44.75	49.08	61.99
ASAP1	156.68	142.12	64.8	107.27	60.35	98.99	39.02	100.01	147.94	95.18	109.45	70.81	84.21	50.78	102.57	86.65	53.95	87.65	55.8	81.94	56.59	51.46	60.7	115.7	50.41	119.22	52.02	63.73	77.73	136.56	106.68	134.64	92.38	92.22	96.4	88.24	96.4	96.73	123.72	113.32	81.94	115	103.65	63.03	100.3	109.87	104.93	67.57	67.8
ASAP2	106.39	137.67	127.19	170.37	48.08	44.8	47.29	306.92	239.5	57.94	68.04	92.88	68.79	31.92	33.42	51.55	33.72	96.48	46.99	72.83	36.91	89.06	106.22	83.46	49.66	69.37	97.55	68.28	106.48	91.04	66.21	125.66	68.95	66.21	74	47.62	58.91	79.66	46.69	49.4	59.18	73.07	63.03	94.54	83.33	145.59	133.73	40.54	103.96
ASAP3	52.4	41.08	42.84	48.68	49.1	43.35	33.11	65.87	46.04	53.8	56.2	82.77	31.36	38.45	39.57	39.49	53.95	41.44	41.12	109.25	55.36	44.53	91.04	123.29	48.15	56.36	91.04	45.52	59.63	47.42	84.61	35.9	58.91	46.11	61.83	57.43	58.91	65.44	49.02	72.64	102.42	69.48	82.64	52.52	58.64	48.79	46.29	83.93	55.53
ASB1	67.22	56.62	41.24	55.89	47.06	31.79	54.39	69.66	69.32	66.21	58.5	77.25	56.14	62.39	55.32	50.46	69.12	39.41	58.74	40.97	57.82	66.3	69.8	51.21	56.43	84.54	78.04	77.39	72.41	70.18	70.81	56.42	66.94	86.31	66.7	88.24	60.7	39.83	72.37	61.99	59.18	75.47	63.03	73.53	64.81	66.84	41.66	46.94	78.77
ASB10	52.4	29.98	35.08	30.65	27.62	30.35	62.67	41.04	35.18	56.9	51.93	47.82	32.62	33.37	27.66	44.97	43.84	37.37	46.99	54.63	56.59	24.74	51.59	39.83	42.89	58.53	52.02	77.39	43.66	47.42	45.06	52.57	48.2	63.85	63.78	49.02	42.84	45.52	32.68	44.55	47.8	71.88	60.23	42.02	67.9	34.19	30.35	44.81	58.76
ASB11	50.29	29.98	25.71	25.24	20.46	27.46	39.02	28.28	27.93	73.45	43.06	48.74	33.64	37.36	24.59	39.49	25.29	44.16	41.12	100.15	52.9	21.77	51.59	36.04	27.09	80.2	65.03	86.49	43.66	34.14	48.74	29.49	50.21	42.57	57.45	74.23	41.06	45.52	49.02	44.55	45.52	45.52	44.82	66.53	58.64	26.89	27.78	47.66	55.53
ASB12	45.52	36.64	36.15	29.75	36.83	46.24	46.11	37.93	38.8	66.21	53.57	61.61	37.43	36.63	31.88	38.39	40.46	45.52	67.55	40.97	54.13	46.51	51.59	47.42	54.17	52.02	39.02	77.39	41	58.8	55.18	41.03	49.54	63.85	54.53	70.03	53.55	42.68	56.03	55.21	55.76	62.29	43.42	56.03	72.53	40.72	33.43	35.56	52.3
ASB13	47.11	58.84	41.24	46.87	55.24	58.53	75.67	40.35	44.49	46.56	64.75	26.67	62.21	56.58	58.77	65.81	53.95	44.84	41.12	59.18	63.98	30.68	36.42	89.15	52.67	88.87	52.02	50.07	42.59	60.7	71.73	43.6	54.89	59.12	57.94	53.22	58.91	88.2	46.69	68.77	70.56	77.87	74.23	52.52	54.01	40.34	66.87	83.22	49.72
ASB14	33.35	16.65	23.03	23.44	23.53	23.12	28.38	22.76	24.83	52.76	32.21	39.54	23.52	17.05	14.6	39.49	32.03	25.14	23.49	31.86	45.52	23.75	54.63	30.35	30.85	65.03	52.02	27.31	29.28	37.93	30.35	34.62	30.79	50.84	34.57	29.41	53.55	42.68	44.35	27.12	37.56	35.94	33.62	38.52	35.49	31.88	23.66	41.96	31.64
ASB15	48.17	27.76	35.61	29.75	33.76	36.85	36.65	41.73	40.87	70.35	64.09	49.66	28.32	33.73	40.34	37.29	42.15	46.88	46.99	59.18	35.68	42.55	36.42	60.7	56.43	73.7	97.55	86.49	45.79	73.97	61.61	34.62	54.22	49.66	54.04	72.83	89.26	34.14	46.69	59.08	50.07	85.05	70.03	80.54	75.61	33.04	38.06	46.23	49.07
ASB16	55.58	27.76	35.35	24.34	50.12	46.97	44.93	27.93	31.04	39.31	37.8	52.42	32.37	35.55	40.34	43.88	37.09	33.97	55.8	50.07	36.91	24.74	30.35	58.8	42.14	54.19	65.03	22.76	65.49	51.21	42.3	37.19	47.53	39.02	52.09	57.43	42.84	42.68	51.36	46.49	35.28	56.3	47.62	70.03	63.27	36.88	34.46	37.7	45.2
ASB17	39.7	27.76	22.23	17.13	25.57	24.57	28.38	26.21	25.86	36.21	31.22	37.7	23.01	27.2	19.98	34	18.55	21.06	32.31	27.31	31.99	28.7	39.45	37.93	25.58	43.35	65.03	54.63	31.41	34.14	36.78	24.36	26.78	30.74	42.84	47.62	23.21	36.99	53.69	39.71	31.86	41.93	49.02	49.02	61.72	28.04	21.09	36.99	37.45
ASB18	39.7	27.76	27.04	29.75	25.57	26.73	27.19	30	32.59	61.04	40.1	59.78	26.05	31.92	25.35	46.07	40.46	31.25	35.24	27.31	47.98	38.59	42.49	45.52	37.62	56.36	26.01	45.52	38.33	28.45	33.11	25.65	47.53	50.84	57.94	53.22	49.98	39.83	44.35	41.65	42.11	58.7	39.22	63.03	72.53	33.8	25.72	36.99	42.62
ASB2	33.35	19.98	30.26	23.44	19.44	26.01	35.47	18.97	34.14	42.42	38.45	30.35	24.53	20.68	24.59	27.42	28.66	31.25	41.12	50.07	35.68	22.76	48.56	24.66	28.59	39.02	19.51	45.52	34.61	91.04	41.38	35.9	42.84	68.58	49.17	42.02	39.27	59.75	49.02	56.18	58.04	53.91	44.82	56.03	52.47	41.49	28.29	26.32	43.91
ASB3	48.7	52.18	40.97	36.96	31.71	31.07	49.66	27.59	37.24	65.18	49.3	43.22	31.36	39.54	43.79	53.75	42.15	32.61	23.49	36.42	38.14	76.2	63.73	41.73	59.44	52.02	39.02	91.04	56.44	64.49	60.7	39.75	61.59	52.02	62.8	61.63	51.77	54.06	37.35	65.86	70.56	63.49	49.02	66.53	67.9	34.19	42.69	59.04	45.2
ASB4	39.7	44.41	36.15	36.06	21.48	33.96	33.11	41.38	26.38	52.76	42.73	39.54	29.59	34.1	33.42	35.1	18.55	38.05	49.93	45.52	63.98	33.65	72.83	47.42	54.93	62.86	32.52	40.97	26.62	37.93	45.98	29.49	47.53	53.21	49.17	68.63	44.63	45.52	44.35	47.46	42.11	41.93	57.43	70.03	64.81	32.27	29.32	44.1	44.55
ASB5	30.7	24.43	24.1	26.14	31.71	25.29	31.92	23.45	37.24	55.87	35.17	40.46	28.83	27.57	27.27	35.1	25.29	31.25	17.62	68.28	36.91	17.81	54.63	51.21	33.86	49.86	26.01	22.76	41.53	55	37.7	32.06	32.13	48.48	37.97	35.02	42.84	36.99	42.02	27.12	35.28	43.13	39.22	42.02	55.55	26.89	23.15	39.12	39.39
ASB6	91.04	76.61	118.62	78.42	55.24	63.59	85.13	49.66	79.66	64.14	97.62	39.54	54.63	58.04	54.93	80.07	62.38	50.96	49.93	63.73	81.2	102.92	63.73	56.9	82.77	91.04	65.03	118.36	89.98	106.22	66.21	57.7	78.32	79.22	74.49	86.84	78.55	79.66	65.36	68.77	64.87	89.84	74.23	98.05	91.04	85.28	58.12	89.62	100.08
ASB7	58.22	56.62	38.56	52.28	64.45	64.31	50.84	57.59	42.93	64.14	46.67	57.02	60.95	66.74	44.56	57.04	40.46	38.73	73.42	50.07	52.9	32.66	75.87	36.04	42.89	58.53	58.53	54.63	46.85	70.18	64.37	47.44	52.22	61.48	66.21	64.43	80.33	79.66	60.7	59.08	62.59	73.07	58.83	66.53	64.81	72.6	44.75	42.68	57.47
ASB8	38.11	26.65	25.44	77.52	35.8	37.57	56.75	32.07	37.24	30	39.44	44.14	45.27	39.54	36.49	36.2	21.92	31.93	32.31	22.76	33.22	33.65	78.9	49.31	39.13	43.35	58.53	50.07	46.32	43.62	37.7	39.75	40.17	31.92	38.95	46.22	39.27	54.06	49.02	45.52	46.66	47.92	47.62	63.03	57.09	38.41	42.18	48.37	43.91
ASB9	41.29	41.08	44.18	27.04	23.53	49.86	46.11	30.69	49.66	69.32	58.5	42.3	31.86	52.23	57.62	38.39	57.32	40.09	20.56	59.18	40.6	23.75	39.45	79.66	36.12	97.55	58.53	95.59	93.17	49.31	45.98	37.19	28.12	44.93	68.16	64.43	28.56	45.52	49.02	52.3	55.76	47.92	49.02	56.03	60.18	40.72	27.78	43.39	47.78
ASCC1	53.99	41.08	43.11	31.55	41.94	93.21	49.66	66.21	63.63	72.42	53.57	51.5	38.69	56.58	58.01	72.4	32.03	66.58	85.17	72.83	44.29	55.42	84.97	60.7	42.89	84.54	71.53	86.49	49.51	32.24	60.7	50.01	64.27	63.85	67.19	79.84	44.63	56.9	67.7	57.14	67.14	59.9	61.63	77.04	69.44	45.71	55.04	66.86	60.7
ASCC2	57.7	65.51	80.6	67.61	83.88	108.38	48.48	63.8	71.39	71.39	68.04	95.64	91.3	63.84	65.3	78.98	42.15	59.11	61.67	63.73	57.82	55.42	84.97	58.8	89.54	84.54	45.52	59.18	96.9	79.66	69.89	55.14	59.58	59.12	64.75	67.23	53.55	68.28	74.7	66.83	46.66	68.28	74.23	70.03	52.47	73.37	43.72	46.94	54.24
ASCC3	161.44	192.08	101.49	120.79	143.21	81.65	127.7	227.95	119.49	91.04	85.78	120.47	98.63	147.99	159.04	123.95	249.52	127.73	173.27	122.91	116.88	160.31	75.87	111.91	215.19	99.71	110.55	50.07	86.78	89.15	110.35	142.33	119.83	165.53	111.98	117.66	137.46	165.01	144.73	119.13	133.15	120.99	102.25	73.53	109.56	184.77	267.47	121.63	123.33
ASCL1	39.17	36.64	25.97	25.24	32.73	34.68	345.25	24.83	28.45	58.97	44.37	48.74	55.89	31.56	21.9	29.62	28.66	32.61	185.02	59.18	41.83	29.69	48.56	39.83	27.09	36.85	65.03	118.36	38.33	45.52	37.7	29.49	41.5	37.84	55.99	110.65	39.27	45.52	58.36	37.77	48.94	51.51	54.63	52.52	64.81	31.88	26.23	40.54	46.49
ASCL2	59.28	87.71	32.94	67.61	51.15	41.91	113.51	90.7	39.83	56.9	43.38	57.94	242.78	35.91	52.63	35.1	43.84	40.77	52.86	36.42	56.59	42.55	75.87	70.18	51.16	82.37	45.52	68.28	51.64	81.56	54.26	71.81	50.21	82.77	59.88	74.23	58.91	54.06	81.7	72.64	71.7	87.45	57.43	56.03	89.5	44.95	103.9	62.59	58.11
ASCL3	41.29	28.87	31.6	32.45	34.78	26.01	29.56	28.28	35.69	57.94	46.34	42.3	29.34	26.84	32.27	34	25.29	31.93	44.05	40.97	38.14	19.79	48.56	36.04	33.11	56.36	71.53	59.18	31.41	37.93	57.94	35.9	37.49	44.93	57.45	60.23	37.49	42.68	58.36	44.55	39.83	65.89	57.43	42.02	43.21	32.65	31.89	36.99	40.03
ASCL4	38.11	35.53	25.71	23.44	25.57	33.24	55.57	33.11	33.11	58.97	45.36	45.98	31.36	30.11	28.04	48.26	33.72	25.82	44.05	36.42	51.67	32.66	45.52	37.93	36.87	43.35	52.02	54.63	43.13	75.87	56.1	34.62	45.52	34.29	57.45	71.43	55.34	42.68	39.69	40.68	70.56	67.08	57.43	77.04	72.53	34.57	33.95	36.99	42.62
ASCL5	59.28	25.54	38.02	32.45	31.71	53.47	59.12	34.49	36.73	64.14	52.92	55.18	34.9	42.44	54.55	37.29	57.32	45.52	61.67	59.18	65.21	54.43	39.45	45.52	39.13	69.37	71.53	50.07	66.02	73.97	64.37	35.9	49.54	63.85	59.4	61.63	55.34	65.44	44.35	61.02	51.21	64.69	60.23	73.53	89.5	45.71	27.26	49.79	63.28
ASDURF	64.58	39.97	57.57	69.41	53.19	46.97	67.4	54.49	85.87	48.63	53.25	68.05	69.04	50.06	54.93	52.65	47.21	62.51	49.93	50.07	68.9	47.5	54.63	53.11	53.42	75.87	45.52	40.97	63.89	53.11	49.66	53.86	69.62	41.38	74	60.23	71.41	54.06	56.03	46.49	59.18	67.08	63.03	66.53	66.35	66.07	46.81	56.19	48.43
ASF1A	69.87	61.07	51.95	54.08	53.19	25.29	36.65	62.42	54.32	52.76	39.44	70.81	89.53	53.32	61.08	60.33	59.01	64.55	58.74	68.28	39.37	81.15	63.73	34.14	57.94	47.69	97.55	45.52	67.62	79.66	41.38	67.96	58.91	47.29	69.62	56.03	67.84	62.59	51.36	65.86	70.56	57.5	67.23	77.04	69.44	59.93	78.18	46.23	40.03
ASF1B	49.76	59.95	67.21	54.99	62.4	54.19	75.67	65.18	60.52	74.49	66.39	32.19	123.92	81.97	31.88	61.43	59.01	79.49	38.18	31.86	51.67	56.41	60.7	41.73	89.54	71.53	84.54	59.18	51.64	96.73	58.86	66.68	63.6	55.57	63.78	81.24	51.77	68.28	46.69	74.58	69.42	59.9	50.42	87.54	64.81	44.95	56.07	46.23	63.92
ASGR1	58.75	28.87	24.37	27.94	46.03	39.74	44.93	27.24	43.97	61.04	41.41	46.9	23.77	29.02	41.49	39.49	30.35	36.01	41.12	36.42	44.29	26.72	57.66	43.62	45.15	73.7	52.02	81.94	54.84	43.62	45.98	47.44	45.52	57.94	52.09	46.22	64.27	48.37	37.35	42.62	58.04	67.08	49.02	56.03	64.81	37.65	27.78	33.43	37.45
ASGR2	52.93	18.87	26.78	27.94	31.71	29.62	43.75	29.31	31.04	58.97	40.1	48.74	29.59	30.47	34.57	32.91	32.03	38.73	49.93	31.86	36.91	47.5	57.66	37.93	33.11	78.04	52.02	36.42	34.61	51.21	45.98	38.47	45.52	69.76	60.86	63.03	55.34	51.21	53.69	39.71	31.86	59.9	44.82	70.03	64.81	39.95	34.46	46.94	43.91
ASH1L	155.09	151	109.52	131.61	109.46	136.56	177.36	136.91	85.35	81.73	133.77	103.92	140.61	170.48	190.15	107.5	138.25	214.02	140.97	113.8	99.65	267.19	81.94	134.67	167.04	132.23	91.04	113.8	201.78	104.32	121.39	85.91	118.49	89.86	107.6	116.25	110.68	139.41	81.7	123	139.98	98.23	102.25	84.04	108.02	171.33	143.51	121.63	100.73
ASH2L	48.17	58.84	39.63	63.1	47.06	49.13	50.84	50.35	63.63	64.14	113.72	61.61	68.28	43.53	49.55	61.43	55.64	65.9	46.99	50.07	46.75	83.13	57.66	43.62	96.31	86.71	65.03	86.49	42.06	62.59	60.7	47.44	66.27	61.48	64.27	68.63	74.98	45.52	56.03	55.21	58.04	70.68	54.63	77.04	70.98	45.71	67.38	39.12	59.4
ASIC1	44.46	41.08	28.12	32.45	23.53	33.24	56.75	32.07	33.62	64.14	40.43	38.62	36.42	31.92	33.42	47.17	40.46	32.61	29.37	18.21	38.14	24.74	69.8	45.52	41.38	65.03	71.53	50.07	40.46	58.8	42.3	47.44	40.17	53.21	64.27	68.63	37.49	34.14	65.36	49.4	50.07	51.51	65.83	42.02	54.01	30.35	25.72	37.7	47.14
ASIC2	24.88	34.42	29.45	27.94	24.55	18.79	28.38	27.93	36.73	45.52	39.44	34.03	29.34	28.29	25.35	38.39	16.86	33.97	32.31	50.07	47.98	36.61	33.38	36.04	32.35	39.02	45.52	36.42	33.54	62.59	41.38	47.44	42.84	33.11	41.38	67.23	49.98	31.3	42.02	51.33	47.8	46.72	50.42	59.53	46.29	25.35	19.03	31.3	43.26
ASIC3	44.99	35.53	32.4	24.34	31.71	37.57	85.13	40.35	41.38	55.87	56.86	79.09	34.39	34.1	38.8	35.1	21.92	30.57	67.55	31.86	54.13	59.38	72.83	55	79.76	56.36	84.54	77.39	55.37	47.42	42.3	48.73	55.56	54.39	72.06	78.44	53.55	73.97	53.69	55.21	58.04	73.07	67.23	84.04	80.24	41.49	33.95	39.12	43.26
ASIC4	22.76	13.32	14.46	16.23	11.25	17.34	22.47	12.07	16.04	32.07	19.39	24.83	17.96	15.6	11.91	14.26	15.17	16.99	23.49	18.21	29.53	21.77	24.28	32.24	18.06	21.68	58.53	22.76	22.89	34.14	20.23	15.39	24.1	14.19	33.59	25.21	23.21	28.45	46.69	24.21	29.59	16.77	21.01	24.51	21.6	18.44	14.92	20.63	21.31
ASIC5	39.17	32.2	32.13	29.75	15.34	30.35	30.74	35.87	34.14	49.66	43.71	49.66	28.07	32.28	28.43	30.71	45.52	33.29	35.24	36.42	41.83	32.66	75.87	58.8	34.61	60.7	65.03	50.07	40.46	53.11	47.82	28.21	32.8	49.66	43.82	72.83	48.2	39.83	30.35	45.52	37.56	52.71	57.43	84.04	54.01	31.12	23.15	24.18	41.97
ASIP	28.58	24.43	17.67	20.73	24.55	30.35	17.74	24.14	27.93	47.59	30.57	30.35	23.77	22.85	17.29	34	32.03	21.74	44.05	22.76	33.22	18.8	45.52	43.62	27.09	54.19	26.01	45.52	29.82	37.93	47.82	21.8	16.74	42.57	33.11	39.22	23.21	31.3	23.34	37.77	40.97	49.12	50.42	56.03	37.03	21.13	30.86	33.43	38.1
ASL	107.45	101.04	143.53	148.73	140.14	205.21	130.06	110.35	193.47	176.91	139.69	200.48	267.31	167.58	177.86	163.44	177.03	79.49	61.67	250.37	196.85	216.72	254.92	182.09	291.19	110.55	149.57	154.77	211.9	123.29	106.68	89.76	100.41	111.14	115.87	112.05	119.6	108.11	105.05	107.51	80.8	116.2	95.24	115.55	103.39	135.99	80.76	166.44	128.49
ASMT	50.81	29.98	29.45	34.25	33.76	36.85	49.66	28.62	34.66	47.59	52.92	57.94	30.09	26.48	30.35	40.59	50.58	41.44	41.12	50.07	54.13	27.71	63.73	47.42	30.85	60.7	32.52	63.73	52.71	45.52	31.27	47.44	70.29	54.39	58.91	81.24	48.2	51.21	42.02	58.11	54.63	57.5	60.23	45.52	80.24	29.96	35.49	47.66	46.49
ASMTL	47.11	47.74	103.09	44.17	51.15	49.13	34.29	29.66	42.42	71.39	65.08	78.17	29.08	37.36	43.79	70.2	47.21	72.02	46.99	68.28	66.44	46.51	91.04	62.59	38.37	58.53	65.03	68.28	60.16	36.04	62.53	66.68	76.98	69.76	75.95	88.24	82.12	48.37	88.71	93.95	81.94	68.28	72.83	56.03	70.98	52.63	39.61	84.64	72.96
ASNS	65.64	56.62	70.96	51.38	65.47	23.84	52.02	57.94	86.39	66.21	82.83	48.74	84.97	88.5	43.02	46.07	38.78	44.16	64.61	77.39	111.96	35.63	54.63	56.9	66.97	52.02	52.02	68.28	47.38	41.73	79.09	43.6	58.91	52.02	70.11	57.43	53.55	59.75	60.7	81.36	55.76	53.91	72.83	52.52	61.72	39.18	60.18	51.92	90.4
ASNSD1	58.22	36.64	45.79	50.48	52.17	36.85	40.2	45.87	76.04	47.59	45.36	61.61	58.17	44.98	57.62	42.78	42.15	62.51	26.43	50.07	50.44	49.48	51.59	53.11	40.63	56.36	78.04	59.18	60.16	51.21	56.1	44.88	56.23	47.29	48.69	44.82	44.63	54.06	53.69	36.8	55.76	57.5	47.62	38.52	43.21	54.93	31.38	50.5	38.74
ASPA	49.76	35.53	31.6	40.56	23.53	33.24	37.84	26.9	46.56	55.87	42.73	63.45	29.34	33.01	33.42	43.88	28.66	41.44	32.31	77.39	46.75	35.63	60.7	32.24	36.12	71.53	104.05	77.39	51.11	70.18	75.41	38.47	52.89	66.21	61.34	71.43	51.77	51.21	58.36	61.99	68.28	86.25	57.43	49.02	83.33	48.4	38.58	51.92	51.01
ASPDH	43.4	35.53	36.68	26.14	35.8	37.57	46.11	50.35	28.97	49.66	34.51	48.74	26.05	30.47	28.43	59.23	25.29	40.09	41.12	31.86	36.91	35.63	42.49	49.31	35.36	69.37	52.02	50.07	34.07	58.8	39.54	51.29	39.5	56.75	49.17	44.82	48.2	28.45	46.69	42.62	45.52	55.1	51.82	63.03	72.53	39.18	41.15	31.3	47.14
ASPG	43.4	36.64	36.42	27.04	30.69	28.9	39.02	28.62	38.8	64.14	37.47	43.22	31.86	29.02	29.96	39.49	43.84	65.9	26.43	36.42	44.29	52.45	45.52	34.14	37.62	39.02	84.54	54.63	71.88	58.8	57.94	37.19	47.53	40.2	53.07	53.22	35.7	34.14	56.03	51.33	42.11	65.89	64.43	77.04	55.55	41.1	35.49	35.56	53.59
ASPH	2061.2	2565.9	891.15	682.37	1434.2	2026.1	202.19	509.36	5117	400.38	1019.5	581.2	3184	152.34	710.67	847.9	316.96	1712.1	185.02	432.45	690.2	574.95	449.14	2272.3	1117.3	325.15	266.62	145.67	269.4	240.88	196.8	188.5	190.12	147.8	124.15	140.07	201.72	133.72	275.46	197.58	204.85	155.73	191.89	119.06	155.85	1023	1669.1	1919.7	692.83
ASPHD1	52.4	29.98	60.78	29.75	32.73	33.24	47.29	28.62	35.18	67.25	40.43	42.3	26.3	44.98	26.51	38.39	32.03	33.29	35.24	40.97	95.96	81.15	48.56	30.35	52.67	52.02	52.02	72.83	31.94	56.9	45.06	34.62	46.86	34.29	57.94	39.22	44.63	22.76	30.35	47.46	44.38	41.93	44.82	87.54	63.27	45.71	29.83	32.72	43.91
ASPHD2	40.76	37.75	34.54	22.54	25.57	33.24	55.57	29.66	50.69	39.31	45.03	56.1	30.09	40.99	32.65	42.78	25.29	36.01	49.93	36.42	49.21	40.57	57.66	47.42	51.92	45.52	45.52	77.39	53.77	53.11	53.34	53.86	53.55	57.94	66.21	71.43	51.77	39.83	53.69	75.55	76.25	68.28	70.03	38.52	60.18	40.72	39.09	45.52	62.63
ASPM	103.22	73.28	126.12	58.59	69.56	65.75	59.12	122.77	56.9	67.25	50.29	49.66	80.93	54.41	37.26	49.36	67.44	66.58	76.36	68.28	51.67	40.57	69.8	45.52	64.71	65.03	65.03	45.52	53.24	110.01	50.58	78.22	53.55	76.85	53.07	49.02	49.98	45.52	46.69	61.99	43.25	74.27	75.64	59.53	64.81	89.12	49.38	55.48	101.37
ASPN	35.99	29.98	30.79	32.45	21.48	32.52	30.74	25.52	27.93	61.04	31.88	42.3	21.5	25.03	20.74	38.39	23.6	21.06	35.24	50.07	33.22	14.84	42.49	41.73	28.59	28.18	32.52	59.18	38.33	32.24	80.01	21.8	87.7	65.03	45.76	43.42	51.77	39.83	42.02	33.9	33	55.1	49.02	59.53	70.98	28.04	27.78	28.45	43.91
ASPRV1	60.34	42.19	41.24	29.75	30.69	41.91	56.75	41.73	43.45	67.25	54.23	49.66	40.21	38.09	32.65	49.36	33.72	40.09	26.43	68.28	51.67	56.41	78.9	41.73	39.13	82.37	65.03	50.07	45.79	73.97	73.57	51.29	78.99	47.29	66.7	64.43	55.34	54.06	58.36	59.08	64.87	67.08	78.44	80.54	55.55	45.71	40.63	37.7	61.34
ASPSCR1	87.34	135.45	102.56	119.89	95.13	93.21	152.53	96.22	252.95	131.39	134.1	114.95	148.7	99.02	165.57	105.3	102.84	109.39	108.66	132.01	123.03	146.46	139.6	89.15	161.77	147.4	149.57	168.43	249.17	104.32	108.52	124.38	105.77	106.41	106.14	135.86	108.89	73.97	91.04	113.32	96.73	106.62	109.25	105.05	103.39	84.9	123.45	114.51	113.64
ASRGL1	39.17	71.06	115.41	24.34	89	41.19	44.93	27.93	43.45	70.35	115.04	74.49	64.99	56.22	20.74	48.26	33.72	44.16	29.37	50.07	36.91	73.23	42.49	176.39	42.89	91.04	39.02	27.31	35.67	20.86	47.82	42.32	44.18	36.65	51.12	57.43	67.84	36.99	37.35	54.24	59.18	74.27	63.03	52.52	55.55	29.2	63.27	51.21	51.66
ASS1	147.68	268.69	169.5	171.27	70.58	233.39	166.71	208.64	185.71	142.77	217.25	176.57	94.84	121.51	120.62	159.05	200.63	917.22	138.03	150.22	209.15	467.09	127.46	216.23	191.87	205.93	175.58	213.95	157.06	161.22	135.18	160.29	207.52	150.16	259.98	238.11	126.75	204.85	133.06	174.34	208.26	155.73	144.27	255.62	242.27	157.12	258.73	172.84	147.86
ASTE1	46.05	38.86	27.85	30.65	23.53	45.52	33.11	31.38	46.56	50.69	40.76	46.9	38.69	42.44	32.27	39.49	33.72	42.12	20.56	27.31	44.29	53.44	54.63	58.8	40.63	60.7	65.03	63.73	44.19	47.42	45.06	33.34	50.88	54.39	54.53	53.22	33.92	59.75	51.36	42.62	52.35	65.89	49.02	56.03	60.18	36.88	41.15	41.96	41.32
ASTL	40.23	31.09	31.06	30.65	33.76	33.96	27.19	27.59	31.55	39.31	38.45	46.9	29.84	34.1	24.59	35.1	48.89	40.77	44.05	40.97	50.44	43.54	51.59	43.62	39.13	80.2	71.53	36.42	41	56.9	34.03	34.62	32.8	41.38	58.42	44.82	41.06	45.52	51.36	46.49	54.63	61.09	51.82	56.03	64.81	34.57	29.83	41.25	40.68
ASTN1	35.46	17.76	17.67	17.13	23.53	26.73	34.29	20.35	28.45	50.69	37.47	35.87	27.82	21.04	19.98	38.39	25.29	20.38	38.18	13.66	40.6	23.75	48.56	20.86	36.12	45.52	39.02	50.07	38.33	53.11	35.87	38.47	32.13	40.2	37	50.42	32.13	31.3	44.35	30.99	39.83	50.31	30.81	38.52	49.38	33.42	27.78	28.45	42.62
ASTN2	42.87	32.2	36.68	45.07	28.64	33.24	50.84	20.69	41.38	52.76	47.99	53.34	46.79	23.94	31.88	44.97	42.15	36.69	29.37	36.42	55.36	48.49	57.66	26.55	37.62	43.35	78.04	31.86	44.19	36.04	50.58	44.88	55.56	48.48	58.42	47.62	53.55	65.44	63.03	57.14	36.42	74.27	56.03	56.03	81.78	35.34	28.29	42.68	40.68
ASXL1	91.57	113.25	54.09	95.55	95.13	57.8	94.59	122.42	74.49	79.66	100.57	80.01	72.83	98.66	64.15	63.62	72.5	72.7	111.6	68.28	70.13	131.62	109.25	91.04	63.96	112.72	78.04	68.28	94.24	91.04	89.2	83.35	80.33	83.95	95.91	109.25	99.97	88.2	86.37	116.22	94.46	94.64	85.44	80.54	84.87	77.98	121.39	68.28	78.13
ASXL2	89.45	92.15	84.35	104.56	74.68	84.54	56.75	92.77	70.35	62.07	69.02	86.44	111.53	81.25	84.13	65.81	111.27	79.49	91.04	59.18	66.44	76.2	69.8	64.49	73.74	93.21	52.02	63.73	63.36	87.25	73.57	84.63	71.63	112.33	69.62	74.23	71.41	82.51	79.37	84.26	93.32	87.45	79.84	56.03	106.47	86.43	105.44	73.97	61.34
ASXL3	32.82	18.87	34.27	27.04	32.73	30.35	47.29	24.48	33.11	55.87	41.74	55.18	30.35	39.54	31.5	47.17	43.84	34.65	46.99	54.63	39.37	37.6	45.52	34.14	35.36	60.7	19.51	63.73	44.72	37.93	66.21	43.6	38.16	62.67	68.65	81.24	49.98	68.28	58.36	53.27	60.32	80.26	61.63	52.52	72.53	31.12	27.26	46.23	54.24
ASZ1	44.99	26.65	26.24	19.83	30.69	32.52	49.66	32.76	29.49	54.83	45.69	49.66	30.35	32.64	27.66	29.62	45.52	36.69	26.43	45.52	39.37	30.68	48.56	26.55	42.14	58.53	84.54	91.04	42.06	36.04	44.14	35.9	42.17	26.01	48.69	49.02	74.98	62.59	39.69	50.36	51.21	53.91	42.02	45.52	60.18	35.73	24.69	48.37	37.45
ATAD1	99.51	97.7	90.51	146.03	103.32	188.59	126.51	226.23	107.08	96.22	107.8	67.13	84.47	103.38	133.68	114.08	138.25	82.89	85.17	72.83	83.66	90.05	103.18	96.73	99.32	78.04	65.03	100.15	116.07	43.62	105.76	139.77	95.73	96.95	91.53	79.84	96.4	113.8	84.04	97.82	79.66	89.84	81.24	63.03	94.13	109.48	83.84	112.38	102.02
ATAD2	146.09	239.82	145.13	102.76	173.9	167.63	49.66	127.94	103.97	86.9	93.67	37.7	120.13	93.94	75.29	84.46	107.9	170.53	55.8	81.94	92.27	55.42	121.39	81.56	94.05	86.71	91.04	59.18	61.76	138.46	63.45	82.07	63.6	68.58	64.27	78.44	64.27	71.13	49.02	59.08	63.73	79.06	74.23	70.03	74.07	106.41	104.42	91.75	87.81
ATAD2B	64.05	101.04	58.64	79.32	67.51	54.91	80.4	88.28	62.59	83.8	69.35	79.09	84.72	82.7	76.83	61.43	102.84	73.38	64.61	91.04	77.51	102.92	84.97	62.59	91.79	69.37	58.53	113.8	78.26	81.56	75.41	78.22	99.08	94.59	95.91	84.04	114.25	108.11	81.7	65.86	111.53	89.84	95.24	77.04	98.76	64.15	114.7	76.11	87.81
ATAD3A	228.14	254.25	339.54	595.83	549.32	357.67	326.33	556.6	309.34	305.2	363.51	386.24	287.8	290.18	320.76	335.65	581.66	578.19	279	186.64	317.42	237.5	194.22	231.4	364.92	231.94	260.12	195.74	249.17	371.76	318.19	269.28	226.94	216.37	219.57	177.88	216	184.93	228.77	247.95	223.05	195.26	187.69	175.08	216.03	190.92	227.86	389.06	258.28
ATAD3C	48.17	25.54	30.26	49.58	36.83	39.02	61.48	42.42	37.76	44.49	53.25	75.41	39.7	36.27	43.41	30.71	67.44	51.64	32.31	59.18	54.13	54.43	57.66	68.28	71.48	47.69	58.53	77.39	38.87	56.9	59.78	55.14	71.63	59.12	72.06	65.83	66.05	51.21	58.36	61.99	67.14	62.29	54.63	56.03	74.07	42.26	24.18	58.32	38.1
ATAD5	62.46	55.51	70.96	37.86	58.31	51.3	43.75	44.83	61.04	81.73	69.35	60.7	60.19	44.25	39.18	73.49	64.07	67.26	38.18	86.49	52.9	44.53	72.83	55	48.91	82.37	71.53	68.28	55.37	62.59	48.74	58.99	51.55	70.94	57.45	84.04	87.47	65.44	67.7	56.18	53.49	94.64	58.83	73.53	66.35	46.48	43.72	82.51	79.42
ATAT1	39.7	58.84	27.04	114.48	81.84	57.8	65.03	48.63	42.42	70.35	46.67	93.8	49.06	74.72	99.88	70.2	82.61	52.99	61.67	63.73	44.29	125.68	60.7	60.7	76.75	80.2	78.04	59.18	52.71	47.42	58.86	56.42	44.18	70.94	57.94	81.24	60.7	51.21	44.35	50.36	36.42	67.08	54.63	91.04	47.84	54.16	53.49	54.06	45.84
ATCAY	39.17	26.65	25.44	30.65	29.67	28.18	31.92	30.69	27.42	49.66	31.55	51.5	27.82	25.39	22.28	31.81	15.17	29.22	23.49	59.18	50.44	32.66	57.66	39.83	42.89	52.02	32.52	68.28	32.48	55	41.38	34.62	31.46	41.38	52.58	54.63	42.84	45.52	39.69	35.84	43.25	49.12	49.02	66.53	47.84	34.19	31.38	32.72	54.88
ATE1	70.93	62.18	55.16	55.89	47.06	39.74	70.94	68.28	67.25	80.7	56.2	45.98	71.06	61.66	75.68	59.23	82.61	98.52	79.3	63.73	39.37	48.49	75.87	34.14	60.19	52.02	39.02	45.52	62.82	53.11	80.01	70.53	75.65	73.31	63.78	61.63	57.12	105.27	65.36	86.2	55.76	85.05	60.23	80.54	83.33	67.99	60.7	58.32	58.76
ATF1	92.1	65.51	64.27	165.86	75.7	93.21	104.05	131.05	87.94	88.97	92.36	68.97	93.57	74.36	73.37	55.94	94.41	118.22	73.42	91.04	88.58	91.04	63.73	81.56	61.7	95.38	97.55	109.25	67.08	98.63	83.69	80.78	80.33	67.4	69.13	63.03	87.47	96.73	44.35	105.57	100.15	69.48	53.22	94.54	78.7	107.56	97.73	83.22	54.88
ATF2	122.27	108.81	248.22	103.66	104.34	71.53	137.16	96.56	133.46	114.84	96.96	141.62	102.68	111.35	104.87	116.27	114.65	86.29	117.47	100.15	110.73	168.23	130.49	91.04	107.6	114.89	143.07	118.36	153.87	100.53	119.55	88.48	126.52	128.88	149.47	144.27	132.1	88.2	86.37	146.25	136.56	136.56	128.86	112.05	174.37	112.55	81.78	103.13	295.08
ATF3	57.7	33.31	64.27	53.18	94.11	53.47	120.6	188.64	82.77	66.21	43.71	91.96	143.14	56.22	38.03	98.72	47.21	73.38	96.92	336.86	109.5	157.35	100.15	75.87	77.5	69.37	97.55	100.15	117.66	89.15	84.61	132.08	35.48	88.68	46.74	75.64	207.08	128.03	105.05	89.11	60.32	88.65	46.22	115.55	67.9	41.1	42.69	54.06	98.15
ATF4	735.75	489.63	411.3	859.95	743.68	340.33	443.39	531.08	1505.8	413.83	1048.5	319.11	1137.5	1123	657.27	513.35	635.61	640.7	716.59	437	591.78	287.97	382.38	360.38	401.04	331.66	318.65	355.07	732.6	379.34	1069.5	477.01	642.65	490.68	336.91	373.97	383.81	443.83	497.23	881.37	434.73	418.08	553.26	290.64	299.36	723.73	368.8	527.76	408.72
ATF5	81.51	101.04	71.5	73.92	140.14	65.03	147.8	188.64	110.7	107.6	67.71	145.3	155.78	47.52	48.02	65.81	69.12	100.55	190.9	68.28	71.36	68.28	124.42	41.73	61.7	86.71	52.02	100.15	55.37	104.32	318.19	209.01	104.43	237.66	89.1	137.26	114.25	139.41	158.74	257.63	167.29	104.22	208.7	73.53	103.39	94.5	266.96	49.08	88.46
ATF6	115.39	105.48	145.4	145.13	126.85	127.17	145.43	114.15	87.94	78.63	96.96	101.16	71.82	103.38	276.2	96.53	128.13	173.93	196.77	81.94	87.35	126.67	60.7	121.39	131.67	91.04	45.52	109.25	159.19	89.15	113.11	100.02	114.47	128.88	116.36	106.45	121.39	96.73	100.38	102.67	111.53	94.64	103.65	66.53	98.76	126.77	104.93	97.44	111.06
ATF6B	83.63	79.94	85.15	190.2	197.43	102.6	80.4	178.29	52.76	99.32	126.54	107.6	94.84	173.74	204.37	126.14	177.03	114.14	117.47	109.25	54.13	215.73	97.11	157.43	123.4	125.73	149.57	122.91	134.7	87.25	113.11	115.41	100.41	98.14	93.48	65.83	103.54	116.65	98.05	114.29	108.11	98.23	99.45	42.02	114.19	125.62	176.94	118.78	92.33
ATF7	92.63	108.81	72.83	118.99	186.18	122.11	152.53	95.53	117.42	92.08	101.89	96.56	126.7	137.83	144.82	96.53	124.76	106.67	88.11	113.8	104.58	115.78	100.15	123.29	164.03	114.89	117.05	118.36	131.51	125.18	101.16	75.66	99.08	100.5	99.32	91.04	149.95	102.42	86.37	113.32	88.77	119.79	88.24	84.04	97.21	106.02	113.16	113.8	108.48
ATF7IP	100.04	109.92	110.05	139.72	204.59	184.98	111.14	126.91	84.84	142.77	109.12	98.4	125.44	125.86	107.94	141.5	153.42	82.21	105.73	177.53	83.66	92.03	97.11	113.8	101.58	164.74	71.53	100.15	113.94	142.25	159.09	155.16	145.94	128.88	137.78	105.05	169.59	190.62	121.39	147.22	178.67	110.21	120.46	80.54	84.87	117.55	156.37	100.29	91.04
ATF7IP2	41.82	44.41	31.6	43.27	51.15	51.3	53.21	30.35	38.8	57.94	48.97	54.26	31.86	49.69	29.96	54.84	40.46	40.09	41.12	54.63	55.36	34.64	39.45	43.62	49.66	43.35	52.02	77.39	45.26	53.11	67.13	42.32	60.25	59.12	68.65	75.64	53.55	59.75	39.69	61.02	59.18	71.88	58.83	70.03	67.9	42.26	46.29	43.39	45.2
ATG10	55.05	39.97	34.54	31.55	35.8	54.19	30.74	47.59	46.56	62.07	48.97	69.89	42.49	38.09	41.1	69.1	40.46	46.88	52.86	40.97	56.59	37.6	54.63	47.42	39.13	65.03	52.02	77.39	44.72	51.21	65.29	57.7	38.83	68.58	66.21	70.03	53.55	59.75	53.69	63.92	40.97	73.07	57.43	91.04	83.33	50.32	44.75	58.32	53.59
ATG101	74.1	108.81	99.88	155.94	84.9	156.8	165.53	82.77	133.46	65.18	96.96	78.17	115.32	99.02	88.35	73.49	69.12	145.4	123.35	50.07	109.5	84.12	75.87	104.32	134.68	71.53	104.05	77.39	108.61	119.49	76.33	61.55	84.35	81.58	67.67	74.23	64.27	73.97	65.36	80.39	83.08	61.09	78.44	80.54	63.27	99.11	110.07	106.69	77.48
ATG12	141.86	94.37	79.8	99.16	137.08	153.91	92.22	112.08	136.56	123.11	115.04	124.15	135.81	70.37	97.96	156.86	107.9	115.5	114.54	118.36	110.73	76.2	109.25	132.77	73.74	82.37	78.04	159.32	127.78	110.01	141.62	126.95	132.55	107.6	121.71	127.46	74.98	133.72	109.72	105.57	114.94	115	114.85	101.55	126.53	150.59	109.56	133.72	115.58
ATG13	128.09	105.48	91.31	127.1	115.59	132.95	139.52	90.01	97.25	95.18	141	89.2	157.05	73.27	112.94	88.85	94.41	92.4	91.04	104.7	113.19	143.49	106.22	146.05	114.37	80.2	78.04	91.04	101.16	72.08	153.58	100.02	137.9	112.33	114.9	107.85	108.89	133.72	137.73	127.85	121.77	111.41	137.26	94.54	120.36	145.98	109.56	94.6	107.18
ATG14	110.1	139.89	92.11	133.41	125.82	101.16	164.35	107.25	118.98	142.77	152.18	128.75	74.1	148.35	133.3	148.08	129.82	108.71	132.16	136.56	75.05	111.82	169.95	132.77	106.09	119.22	240.61	245.81	141.09	142.25	162.77	84.63	117.15	184.45	116.85	117.66	107.11	108.11	79.37	132.69	134.29	142.55	124.66	203.09	143.51	105.64	125.51	164.3	121.39
ATG16L1	114.86	68.84	96.93	96.45	92.07	79.48	78.04	69.66	125.7	58.97	65.41	97.48	91.8	64.56	79.52	77.88	96.1	88.32	91.04	59.18	127.95	84.12	60.7	55	90.29	82.37	84.54	77.39	73.47	77.77	77.25	89.76	76.32	75.67	75.95	89.64	67.84	73.97	67.7	88.14	80.8	79.06	56.03	49.02	70.98	119.47	71.5	54.06	76.19
ATG16L2	59.81	39.97	42.04	36.96	47.06	48.41	78.04	48.28	46.04	80.7	47.33	58.86	34.14	75.08	44.95	68.01	45.52	42.8	61.67	77.39	50.44	50.47	91.04	94.84	59.44	62.86	84.54	40.97	55.9	66.39	86.44	82.07	67.61	74.49	94.94	82.64	92.83	110.96	91.04	85.23	94.46	81.46	100.85	105.05	66.35	55.32	49.38	68.99	76.84
ATG2A	90.51	44.41	61.59	80.23	114.57	53.47	81.58	61.38	63.63	88.97	72.97	74.49	76.37	103.38	65.69	83.36	74.18	68.62	93.98	109.25	75.05	104.9	75.87	92.94	97.81	112.72	71.53	45.52	81.99	75.87	74.49	66.68	72.3	85.13	79.36	127.46	69.62	73.97	102.71	100.73	86.49	88.65	68.63	77.04	97.21	86.05	64.3	102.42	83.29
ATG2B	71.99	38.86	59.45	57.69	41.94	43.35	127.7	54.83	36.21	79.66	75.59	74.49	40.97	58.4	103.72	63.62	80.93	69.3	61.67	104.7	46.75	80.16	66.76	55	54.93	65.03	65.03	63.73	65.49	68.28	91.96	48.73	88.36	65.03	82.28	75.64	89.26	88.2	72.37	113.32	70.56	70.68	86.84	63.03	95.67	65.69	70.98	44.81	58.11
ATG3	138.15	183.2	234.03	227.16	130.94	218.21	61.48	209.67	184.15	139.67	120.29	84.61	177.53	125.14	110.25	125.05	148.37	127.73	91.04	109.25	98.42	133.6	88.01	110.01	108.35	110.55	78.04	59.18	93.17	136.56	161.85	215.42	111.79	198.64	114.9	71.43	151.74	96.73	151.74	118.16	112.67	134.17	112.05	70.03	112.65	143.67	206.77	194.89	211.14
ATG4A	59.28	34.42	83.01	41.46	38.87	73.7	47.29	36.55	34.14	49.66	48.97	68.97	60.95	35.55	35.34	41.68	62.38	38.05	82.23	54.63	59.05	44.53	51.59	41.73	76.75	67.2	45.52	63.73	41.53	62.59	69.89	56.42	57.57	55.57	66.7	61.63	44.63	36.99	60.7	57.14	81.94	58.7	58.83	63.03	66.35	112.55	48.86	49.79	64.57
ATG4B	134.98	142.12	129.07	210.93	112.52	88.87	108.78	117.94	146.39	114.84	108.46	227.15	111.02	128.77	144.05	91.04	101.16	86.29	117.47	81.94	119.34	109.84	81.94	102.42	116.62	190.76	143.07	77.39	144.82	111.91	139.78	115.41	126.52	113.51	97.37	96.65	103.54	116.65	93.38	110.41	109.25	130.57	121.86	91.04	95.67	122.93	135.28	114.51	125.26
ATG4C	61.93	37.75	51.95	35.16	45.01	54.19	40.2	39.31	40.87	61.04	39.11	56.1	31.36	31.92	29.2	37.29	45.52	52.32	35.24	40.97	31.99	41.56	69.8	49.31	43.64	54.19	97.55	72.83	44.19	47.42	76.33	56.42	55.56	78.04	60.37	43.42	73.19	56.9	56.03	59.08	70.56	61.09	53.22	45.52	67.9	38.8	48.35	55.48	70.38
ATG4D	72.52	78.83	66.68	60.39	38.87	43.35	87.5	54.49	57.94	77.59	69.68	60.7	87.75	75.45	52.24	62.52	64.07	57.75	76.36	86.49	70.13	97.97	75.87	64.49	76.75	65.03	39.02	86.49	126.71	121.39	60.7	52.57	66.94	66.21	74.49	72.83	62.48	65.44	56.03	61.99	62.59	68.28	67.23	73.53	81.78	54.16	85.9	55.48	64.57
ATG5	80.99	54.4	63.46	84.73	59.33	44.8	52.02	126.56	64.14	66.21	42.4	86.44	66.26	62.75	54.16	68.01	43.84	82.89	93.98	36.42	55.36	57.4	54.63	53.11	76.75	75.87	104.05	36.42	46.85	58.8	68.97	94.89	68.95	79.22	73.03	81.24	67.84	102.42	58.36	84.26	76.25	79.06	78.44	45.52	70.98	74.91	77.67	49.79	60.7
ATG7	100.57	62.18	66.68	49.58	75.7	86.71	57.94	107.25	60.01	82.77	79.87	66.21	55.38	50.06	62.23	77.88	64.07	72.02	58.74	77.39	84.89	87.08	75.87	66.39	112.86	58.53	52.02	54.63	74.54	72.08	91.96	115.41	85.02	100.5	114.41	93.84	132.1	119.49	105.05	118.16	99.01	82.66	102.25	66.53	67.9	101.8	82.3	57.61	105.25
ATG9A	80.46	116.58	85.42	117.18	84.9	73.7	70.94	95.87	110.7	67.25	87.43	114.95	111.27	77.26	93.73	68.01	94.41	95.8	85.17	81.94	116.88	136.56	72.83	83.46	93.3	134.4	45.52	54.63	89.98	94.84	104.84	88.48	86.36	83.95	96.4	93.84	76.76	82.51	88.71	90.07	109.25	92.24	105.05	105.05	70.98	91.81	76.64	64.01	72.32
ATG9B	63.52	42.19	38.83	99.16	57.29	67.2	67.4	81.39	34.14	60.01	51.6	71.73	37.18	33.37	59.54	38.39	33.72	42.12	23.49	27.31	60.28	43.54	60.7	83.46	45.15	49.86	39.02	36.42	56.97	55	57.94	70.53	53.55	56.75	48.2	63.03	64.27	45.52	74.7	53.27	53.49	52.71	86.84	84.04	66.35	56.09	39.61	35.56	62.63
ATIC	83.63	92.15	171.37	149.63	165.72	95.38	69.76	119.32	185.71	82.77	78.55	91.04	243.03	93.22	112.17	118.47	89.36	105.99	82.23	118.36	134.1	59.38	72.83	128.98	73.74	138.73	65.03	68.28	106.48	56.9	87.36	67.96	69.62	73.31	77.9	64.43	53.55	68.28	79.37	73.61	69.42	61.09	84.04	49.02	63.27	76.83	72.53	58.32	90.4
ATL1	73.58	54.4	39.09	41.46	71.61	44.8	88.68	41.73	57.94	84.84	77.9	81.85	37.43	115.71	63	70.2	84.3	52.99	64.61	77.39	72.59	44.53	94.08	81.56	82.77	67.2	71.53	104.7	72.94	106.22	80.01	48.73	52.89	73.31	71.08	74.23	76.76	59.75	53.69	81.36	64.87	75.47	70.03	98.05	81.78	72.22	57.09	82.51	58.76
ATL2	95.81	418.57	139.24	464.23	270.06	215.32	106.41	142.43	178.46	140.7	290.22	194.04	161.6	123.32	564.31	205.12	251.21	154.91	237.89	136.56	185.78	381.98	88.01	259.85	137.69	147.4	91.04	141.12	161.85	147.94	104.84	73.09	107.78	80.4	88.61	113.45	85.69	68.28	109.72	78.45	122.91	86.25	105.05	115.55	106.47	86.05	319.42	280.24	97.5
ATL3	104.8	82.16	152.9	122.59	170.83	130.06	78.04	156.22	117.94	88.97	87.1	103.92	106.72	60.21	78.75	85.56	118.02	94.44	58.74	122.91	140.25	91.04	81.94	110.01	82.77	294.8	97.55	54.63	80.93	96.73	114.95	98.74	99.75	106.41	85.2	82.64	83.9	76.82	102.71	103.63	92.18	89.84	106.45	91.04	92.59	126	115.73	88.2	133.01
ATM	89.45	105.48	64	107.27	53.19	62.86	67.4	171.39	84.84	109.66	72.97	106.68	61.2	108.82	92.58	80.07	80.93	72.02	70.48	72.83	99.65	84.12	136.56	100.53	77.5	140.9	97.55	95.59	71.34	83.46	163.69	194.91	148.61	158.44	205.94	91.04	148.17	227.61	182.09	196.61	209.4	148.54	165.28	105.05	128.08	91.43	132.19	81.8	127.85
ATMIN	70.93	47.74	41.24	62.2	42.96	58.53	55.57	75.87	56.9	54.83	52.59	56.1	75.11	107.36	60.7	54.84	59.01	52.99	70.48	45.52	51.67	29.69	51.59	51.21	50.41	67.2	71.53	59.18	53.77	41.73	65.29	52.57	68.28	60.3	52.09	64.43	44.63	36.99	53.69	61.99	86.49	59.9	57.43	31.51	67.9	79.52	60.18	47.66	75.55
ATN1	133.39	138.78	214.49	220.85	114.57	180.64	165.53	135.87	184.15	200.71	182.09	99.32	127.21	111.72	154.81	127.24	249.52	146.08	226.14	200.29	95.96	93.02	121.39	128.98	161.77	162.58	71.53	113.8	234.79	195.36	149.9	111.56	147.27	134.79	119.28	159.67	137.46	108.11	149.4	134.63	130.87	150.94	117.66	140.07	131.16	139.83	150.71	111.67	123.97
ATOH1	43.93	21.1	24.64	25.24	26.6	37.57	37.84	27.59	30	38.28	37.47	42.3	28.32	25.75	29.96	48.26	40.46	27.18	38.18	50.07	50.44	25.73	39.45	39.83	39.88	47.69	71.53	45.52	27.15	37.93	50.58	30.77	47.53	52.02	43.82	53.22	42.84	42.68	44.35	53.27	43.25	64.69	47.62	49.02	60.18	29.96	23.66	29.87	36.8
ATOH7	36.52	22.21	23.83	20.73	24.55	31.07	42.57	30.35	30.52	39.31	36.81	39.54	19.73	26.12	23.82	35.1	35.41	41.44	35.24	40.97	33.22	42.55	39.45	32.24	30.1	34.68	6.5	77.39	37.27	34.14	41.38	38.47	37.49	41.38	52.58	63.03	49.98	31.3	46.69	39.71	45.52	46.72	46.22	63.03	67.9	31.5	27.78	42.68	36.8
ATOH8	49.23	27.76	31.86	20.73	56.26	34.68	135.97	31.38	38.8	69.32	37.8	42.3	27.82	27.93	107.18	44.97	94.41	24.46	70.48	104.7	46.75	44.53	33.38	434.35	65.46	110.55	45.52	145.67	75.6	41.73	71.73	42.32	60.92	59.12	57.94	64.43	53.55	36.99	37.35	51.33	54.63	63.49	46.22	35.02	63.27	43.41	28.29	64.01	47.78
ATOX1	105.86	147.67	100.15	118.99	116.62	96.82	100.5	192.09	135.53	77.59	105.83	63.45	110.26	64.2	76.45	118.47	82.61	108.71	129.22	109.25	110.73	35.63	127.46	96.73	75.24	58.53	97.55	100.15	139.49	96.73	105.76	234.66	141.25	117.05	134.37	96.65	162.45	145.1	140.07	146.25	167.29	104.22	126.06	87.54	94.13	120.62	221.18	116.65	88.46
ATP10A	93.16	29.98	78.19	25.24	60.35	38.3	34.29	17.93	20.17	63.11	43.71	47.82	24.28	34.46	36.11	111.88	28.66	22.42	17.62	40.97	73.82	15.83	42.49	49.31	36.12	49.86	39.02	50.07	32.48	30.35	48.74	32.06	47.53	50.84	49.66	42.02	46.41	48.37	44.35	60.05	46.66	51.51	64.43	70.03	54.01	81.82	24.69	57.61	82
ATP10B	39.17	25.54	27.31	66.7	28.64	31.79	43.75	26.55	30.52	92.08	39.77	55.18	191.95	85.6	20.36	51.55	32.03	28.54	79.3	40.97	49.21	26.72	39.45	39.83	22.57	49.86	32.52	40.97	54.31	53.11	38.62	41.03	43.51	46.11	49.66	56.03	21.42	56.9	42.02	39.71	35.28	50.31	40.62	70.03	44.75	29.2	29.83	71.84	36.16
ATP10D	54.52	49.96	50.34	53.18	34.78	52.02	35.47	71.73	66.73	86.9	41.41	54.26	38.44	65.65	36.88	59.23	33.72	58.43	35.24	63.73	71.36	42.55	94.08	53.11	60.95	58.53	71.53	68.28	52.18	83.46	80.01	83.35	68.95	63.85	83.25	56.03	89.26	71.13	70.03	81.36	87.63	97.03	107.85	77.04	84.87	65.3	69.95	50.5	64.57
ATP11A	56.64	96.59	104.16	105.47	154.47	302.75	334.61	293.82	124.67	484.18	632.04	130.59	31.86	360.91	665.72	274.22	537.83	231	1168.9	505.29	148.87	520.53	391.48	218.12	188.86	817.22	357.67	405.14	890.19	100.53	78.17	128.23	165.35	134.79	81.31	577.07	107.11	99.58	98.05	70.7	85.35	120.99	93.84	77.04	117.28	49.55	70.47	1282.4	69.09
ATP11B	136.03	180.97	87.56	154.14	168.79	59.97	70.94	100.01	122.08	68.28	101.56	88.28	135.55	82.34	67.23	47.17	62.38	83.57	55.8	95.59	54.13	104.9	112.29	37.93	91.04	93.21	78.04	59.18	94.77	322.44	142.54	93.61	103.09	100.5	91.04	91.04	74.98	110.96	88.71	95.89	117.22	80.26	99.45	84.04	98.76	128.3	132.71	78.24	87.17
ATP11C	75.69	41.08	95.33	49.58	55.24	39.74	49.66	33.45	46.04	61.04	67.71	60.7	84.21	57.31	38.41	58.14	55.64	48.92	55.8	36.42	55.36	63.33	72.83	66.39	71.48	78.04	52.02	68.28	67.62	83.46	70.81	37.19	64.93	70.94	84.23	67.23	55.34	82.51	56.03	70.7	81.94	74.27	70.03	91.04	54.01	133.3	90.01	54.06	80.07
ATP12A	33.35	35.53	22.49	23.44	18.41	26.73	33.11	21.73	35.18	39.31	37.8	48.74	81.18	43.89	32.65	29.62	26.98	25.82	23.49	68.28	31.99	45.52	54.63	32.24	38.37	45.52	65.03	63.73	33.01	37.93	38.62	41.03	42.84	43.75	44.79	54.63	33.92	25.61	32.68	44.55	51.21	55.1	53.22	49.02	66.35	23.82	24.69	29.16	40.68
ATP13A1	65.64	93.26	231.09	117.18	85.93	171.25	125.33	79.66	120.01	100.35	99.92	130.59	121.9	93.94	111.4	85.56	74.18	88.32	187.96	91.04	87.35	104.9	133.53	64.49	109.1	101.88	110.55	109.25	111.81	89.15	168.29	124.38	109.12	107.6	114.9	124.66	124.96	173.55	179.75	149.15	138.84	92.24	127.46	84.04	100.3	63.77	90.53	97.44	229.87
ATP13A2	55.58	67.73	98.27	64.9	100.25	61.42	66.21	69.66	86.39	90.01	55.87	150.82	75.87	79.44	89.89	114.08	79.24	96.48	99.85	86.49	77.51	65.31	127.46	102.42	66.97	75.87	58.53	63.73	61.76	92.94	66.21	116.69	78.99	82.77	86.66	81.24	82.12	85.35	60.7	74.58	91.04	64.69	82.64	59.53	70.98	78.75	83.33	87.49	103.31
ATP13A3	151.91	526.27	122.64	177.58	202.54	134.4	101.68	403.14	159.32	81.73	198.52	98.4	200.29	193.69	124.08	86.65	77.55	119.58	146.84	127.46	76.28	232.55	112.29	191.57	147.47	91.04	71.53	91.04	100.63	149.84	124.15	153.87	137.23	113.51	91.53	112.05	89.26	82.51	107.38	150.12	92.18	109.01	120.46	94.54	97.21	154.43	193.4	207.69	131.72
ATP13A4	34.93	39.97	23.56	31.55	34.78	52.02	42.57	18.62	42.93	252.44	42.4	117.71	31.61	42.8	104.1	68.01	40.46	26.5	44.05	223.05	50.44	36.61	172.98	172.6	215.19	49.86	110.55	31.86	36.74	51.21	41.38	24.36	30.79	43.75	54.53	43.42	35.7	42.68	37.35	45.52	37.56	52.71	40.62	42.02	63.27	30.73	39.61	507.85	47.78
ATP13A5	40.76	56.62	39.36	36.96	36.83	30.35	18.92	30.35	34.66	60.01	46.34	49.66	33.13	36.27	34.19	32.91	40.46	31.93	46.99	68.28	45.52	23.75	48.56	41.73	43.64	47.69	97.55	81.94	47.38	62.59	65.29	42.32	34.14	41.38	54.53	50.42	44.63	51.21	35.02	65.86	45.52	64.69	71.43	77.04	89.5	49.55	40.63	51.92	55.53
ATP1A1	663.76	1028.1	589.1	615.66	432.71	325.15	320.42	103.46	390.03	466.59	614.95	577.52	240.25	471.9	1069.5	451.92	263.01	440.27	813.51	787.52	430.61	1034.1	245.81	487.46	856.25	173.41	156.07	150.22	262.48	295.89	245.54	178.24	246.35	190.36	162.61	306.74	199.94	176.39	224.1	172.4	202.57	160.52	176.48	168.08	185.17	1037.2	353.37	788.09	151.74
ATP1A2	47.11	46.63	35.88	32.45	29.67	40.46	52.02	41.38	35.69	64.14	52.59	47.82	37.18	35.91	35.34	49.36	48.89	45.52	44.05	50.07	52.9	50.47	91.04	58.8	49.66	60.7	52.02	72.83	53.24	64.49	45.98	47.44	42.84	65.03	61.83	70.03	62.48	76.82	79.37	63.92	36.42	81.46	49.02	77.04	78.7	41.87	37.55	54.06	52.95
ATP1A3	181.03	149.89	98.54	87.44	109.46	118.5	115.87	93.11	109.15	130.36	94.33	103.92	115.32	93.22	104.87	185.38	121.39	105.31	111.6	127.46	118.11	94.01	81.94	123.29	124.9	203.76	78.04	191.19	134.7	140.36	177.49	124.38	135.22	135.97	121.23	135.86	166.02	136.56	165.74	126.88	154.77	209.64	197.49	147.07	168.2	97.57	186.71	165.01	165.94
ATP1A4	42.87	23.32	29.45	21.63	35.8	33.96	50.84	28.97	32.07	46.56	51.93	56.1	29.08	27.2	34.57	31.81	28.66	50.28	52.86	31.86	49.21	28.7	72.83	36.04	41.38	54.19	45.52	54.63	137.89	34.14	43.22	41.03	41.5	57.94	54.53	68.63	55.34	34.14	37.35	41.65	39.83	46.72	56.03	59.53	60.18	34.96	25.2	39.12	48.43
ATP1B1	433.51	1181.3	302.58	1736.1	1198.9	825.89	1693.2	274.85	791.45	812.14	2449.3	975.72	1342.6	1557.2	1511.2	767.83	2274.4	512.28	1635.8	955.95	971.94	1668.4	1068.2	1179.8	1786.2	1090.3	838.89	3204.7	2579.5	521.6	624.42	296.21	602.49	543.89	256.09	547.66	373.1	349.94	455.21	522.04	467.73	377.35	423	647.8	580.2	387.6	818.35	746.12	345.45
ATP1B2	34.41	14.43	21.96	21.63	15.34	19.51	35.47	17.24	23.8	32.07	36.15	49.66	18.46	21.04	23.05	32.91	32.03	22.42	17.62	31.86	18.45	36.61	51.59	36.04	26.33	30.35	32.52	45.52	35.67	32.24	53.34	39.75	46.86	37.84	45.28	42.02	35.7	36.99	42.02	47.46	52.35	41.93	28.01	56.03	61.72	28.04	21.09	29.87	38.74
ATP1B3	174.15	760.54	631.67	99.16	292.56	187.14	93.41	276.92	361.58	131.39	70.66	99.32	130.24	145.81	78.75	228.15	118.02	160.34	146.84	195.74	120.57	102.92	163.88	127.08	164.03	127.89	104.05	122.91	137.89	1119.1	202.32	344.94	155.31	163.17	134.86	130.26	183.87	125.18	186.75	173.37	141.12	144.95	144.27	94.54	114.19	167.49	385.77	196.31	210.5
ATP1B4	35.99	28.87	23.83	25.24	31.71	31.79	24.83	29.31	28.45	43.45	34.51	38.62	27.06	26.84	23.82	43.88	26.98	31.25	20.56	59.18	31.99	26.72	36.42	45.52	46.65	36.85	45.52	63.73	28.75	43.62	38.62	33.34	41.5	50.84	53.07	61.63	53.55	34.14	44.35	37.77	34.14	61.09	37.82	80.54	60.18	31.88	28.29	36.27	41.97
ATP23	44.99	44.41	96.4	30.65	62.4	52.02	46.11	36.55	48.63	54.83	40.43	39.54	40.97	48.24	31.88	66.91	30.35	33.97	55.8	40.97	41.83	29.69	48.56	45.52	41.38	45.52	45.52	91.04	42.06	72.08	43.22	32.06	48.87	48.48	56.48	63.03	37.49	56.9	23.34	55.21	39.83	49.12	46.22	66.53	72.53	41.1	40.12	38.41	41.97
ATP2A1	48.7	48.85	28.65	36.96	34.78	46.97	30.74	34.49	31.04	54.83	48.64	36.78	32.88	32.64	32.65	34	47.21	40.09	55.8	59.18	55.36	50.47	36.42	55	48.91	49.86	71.53	77.39	45.26	56.9	72.65	39.75	42.84	79.22	65.73	61.63	48.2	45.52	70.03	73.61	62.59	73.07	77.04	91.04	66.35	39.57	30.86	50.5	50.36
ATP2A2	278.95	970.38	352.39	539.04	333.48	546.98	500.14	455.21	906.29	247.26	443.71	282.32	669.42	607.19	590.05	254.48	746.89	1456.7	646.11	223.05	305.12	328.54	267.06	462.8	479.29	177.75	227.61	345.96	452.02	409.69	242.78	365.45	230.95	247.12	131.94	204.5	192.8	199.16	254.45	195.64	180.95	170.11	189.09	129.56	186.71	282.73	601.29	404.71	224.7
ATP2A3	78.87	27.76	29.45	88.34	34.78	34.68	371.26	27.93	61.04	75.52	47.66	50.58	91.04	37	109.87	46.07	30.35	37.37	61.67	72.83	43.06	42.55	54.63	41.73	88.03	60.7	52.02	77.39	41.53	39.83	174.73	106.43	143.26	99.32	197.18	71.43	126.75	196.31	119.06	187.9	139.98	104.22	148.47	112.05	132.71	54.16	59.15	36.27	54.88
ATP2B1	122.8	113.25	78.46	112.68	68.54	86.71	157.26	316.58	263.82	71.39	121.61	101.16	104.19	131.3	67.23	72.4	74.18	478.31	76.36	100.15	45.52	117.76	100.15	73.97	83.52	75.87	52.02	91.04	112.87	128.98	140.7	130.79	123.84	122.97	128.04	133.06	169.59	150.79	114.39	123	105.84	99.43	117.66	66.53	129.62	124.08	97.21	63.3	94.27
ATP2B2	53.46	31.09	24.9	27.04	28.64	33.96	30.74	36.21	31.55	60.01	42.73	43.22	25.8	27.93	23.43	41.68	30.35	38.05	29.37	50.07	30.76	25.73	72.83	41.73	46.65	45.52	84.54	45.52	44.72	55	48.74	43.6	45.52	59.12	59.4	54.63	42.84	45.52	53.69	53.27	47.8	71.88	61.63	56.03	54.01	37.65	31.89	43.39	43.26
ATP2B3	39.7	24.43	26.24	21.63	20.46	43.35	39.02	29.31	24.31	36.21	38.78	41.38	25.04	27.2	14.98	34	37.09	25.14	44.05	36.42	44.29	36.61	75.87	39.83	42.89	45.52	39.02	72.83	42.06	51.21	61.61	48.73	46.19	59.12	59.4	44.82	37.49	65.44	37.35	41.65	43.25	69.48	39.22	45.52	43.21	31.88	23.66	26.32	40.68
ATP2B4	353.58	192.08	454.14	272.23	261.88	182.81	299.14	149.67	247.78	138.63	217.58	180.25	133.28	116.43	202.44	136.02	460.27	141.32	296.62	232.16	129.18	432.45	200.29	201.05	184.34	179.92	117.05	172.98	278.45	225.71	185.76	169.26	245.68	164.35	166.51	175.08	189.23	202	147.07	163.68	182.09	177.29	145.67	161.08	209.86	317.3	171.28	126.61	273.77
ATP2C1	247.72	1380.1	324.81	545.35	275.17	195.09	166.71	166.91	412.8	172.77	198.19	154.5	520.46	267.32	131.76	197.44	177.03	181.41	208.52	259.47	187.01	201.88	139.6	221.92	291.94	119.22	110.55	77.39	169.31	385.03	182.09	164.13	174.72	178.54	154.33	151.27	176.73	150.79	207.76	176.27	149.08	123.39	180.68	129.56	155.85	212.43	693.36	283.09	227.93
ATP2C2	49.76	128.79	25.44	28.85	119.69	41.91	202.19	50.35	130.87	71.39	122.6	56.1	26.81	239.76	135.22	123.95	332.14	114.82	252.57	77.39	97.19	114.79	75.87	106.22	41.38	58.53	130.06	209.4	122.45	77.77	42.3	53.86	66.94	60.3	50.63	121.86	33.92	31.3	39.69	44.55	40.97	61.09	50.42	98.05	67.9	36.11	57.09	78.24	40.68
ATP4A	99.51	46.63	39.9	30.65	58.31	43.35	79.22	52.42	55.87	68.28	61.46	80.01	39.96	53.32	39.18	55.94	53.95	52.32	55.8	59.18	81.2	50.47	84.97	49.31	44.39	65.03	65.03	100.15	51.64	64.49	57.02	62.83	70.96	56.75	86.17	96.65	60.7	56.9	72.37	61.99	73.97	75.47	60.23	84.04	80.24	62.62	43.21	49.79	66.51
ATP4B	34.93	18.87	17.67	19.83	23.53	21.68	24.83	22.42	27.42	38.28	36.48	42.3	24.53	24.3	26.89	21.94	40.46	27.18	23.49	31.86	31.99	32.66	63.73	36.04	30.85	41.19	45.52	36.42	30.35	60.7	37.7	29.49	28.12	26.01	34.08	42.02	51.77	25.61	35.02	30.99	44.38	43.13	51.82	49.02	33.95	26.89	20.06	37.7	38.1
ATP5F1A	211.2	328.64	449.86	442.59	309.95	343.94	309.78	334.17	247.26	222.43	202.46	198.64	526.53	136.75	436.01	245.71	355.74	454.53	417.03	250.37	257.13	479.95	157.81	303.48	279.9	134.4	110.55	232.16	511.12	295.89	286.92	339.81	307.27	221.1	231.74	229.71	248.14	270.28	266.12	323.49	267.44	188.07	296.94	182.09	180.54	195.15	316.33	147.23	260.21
ATP5F1B	468.98	658.39	778.41	833.81	1232.7	807.1	601.83	1428.1	772.31	226.57	407.56	277.73	1174.9	414.59	560.08	631.81	342.25	1264.4	534.51	345.96	434.3	373.08	273.13	548.15	507.88	288.3	214.6	250.37	664.45	745.41	321.87	614.22	333.38	276.67	243.92	266.12	308.83	310.11	361.84	322.52	308.41	237.19	268.93	175.08	211.4	474.42	676.9	490.78	381.6
ATP5F1C	232.9	365.28	217.7	308.28	218.91	368.51	236.47	385.55	264.33	143.81	247.16	161.85	548.78	155.97	323.83	375.14	273.13	484.43	223.2	168.43	290.35	164.27	154.77	225.71	200.14	240.61	84.54	91.04	173.57	297.79	209.67	250.05	186.1	179.72	182.09	147.07	164.23	165.01	205.43	168.53	150.22	124.58	141.47	84.04	134.25	264.68	399.15	285.93	233.09
ATP5F1D	210.14	152.11	196.81	84.73	202.54	645.25	153.71	319.68	155.7	120.01	174.2	84.61	191.7	207.11	150.59	152.47	198.94	225.57	108.66	145.67	190.7	88.07	118.36	96.73	141.45	166.91	45.52	118.36	185.28	233.3	183.92	173.11	141.25	147.8	115.39	117.66	173.16	241.83	154.07	171.43	143.39	128.18	148.47	87.54	121.9	199.76	123.45	98.16	161.42
ATP5F1E	95.81	136.56	114.61	126.2	185.15	90.32	113.51	125.87	118.98	95.18	89.07	120.47	142.63	102.29	94.12	130.53	104.53	122.3	149.78	95.59	104.58	195.94	81.94	134.67	124.9	138.73	78.04	86.49	175.7	111.91	88.28	100.02	98.41	102.87	108.08	71.43	96.4	91.04	63.03	75.55	105.84	115	84.04	98.05	111.1	87.59	171.28	120.92	83.94
ATP5IF1	145.03	154.33	149.95	138.82	193.34	230.5	153.71	197.6	139.15	202.78	160.06	160.93	488.34	118.97	253.15	299.45	251.21	215.38	290.75	200.29	247.29	126.67	245.81	182.09	185.09	190.76	156.07	113.8	309.33	197.26	223.47	201.32	179.41	169.08	154.82	154.07	192.8	176.39	179.75	215.02	158.19	164.12	180.68	119.06	137.34	138.29	182.09	300.16	131.08
ATP5MC1	96.34	235.38	192.26	100.96	96.16	100.44	124.15	129.32	165.01	153.12	132.46	99.32	213.19	111.72	150.97	129.43	99.47	318.65	120.41	86.49	126.72	95.99	118.36	110.01	106.84	164.74	78.04	168.43	216.16	110.01	162.77	112.84	125.85	151.34	110.03	106.45	124.96	116.65	128.39	145.28	129.74	136.56	148.47	105.05	114.19	88.35	191.34	125.18	123.33
ATP5MC2	2349.1	3780.5	1131.6	2012.8	1186.6	2617.1	1639.9	1457.4	1754.6	2522.3	3514.5	1161.5	2361.5	5031.3	3029.4	3052.7	3253.9	1388.7	3929.5	3218.4	1742.1	1503.2	4512.7	4554	5251.9	3565.8	4981.3	828.49	5579.7	3374.3	1502.7	965.56	1318.1	1824.4	1700.6	1035.1	1990.4	2253.3	1767.2	1460.6	3032.9	1610	1406.3	658.31	930.49	948.84	3316.1	13490	1775
ATP5MC3	305.42	373.05	3006.8	383.1	522.73	292.64	279.04	697.99	485.22	182.09	233.69	274.97	604.17	294.89	262.37	386.11	355.74	486.47	317.18	250.37	407.23	237.5	254.92	237.09	221.96	288.3	136.56	218.5	373.75	267.44	190.36	305.18	207.52	214.01	181.6	159.67	224.93	199.16	224.1	212.11	216.23	195.26	210.1	119.06	155.85	326.14	260.78	290.91	1150.6
ATP5MD	256.72	266.47	355.33	320.9	258.81	357.67	223.47	750.41	263.3	156.22	321.44	103	307.77	233.23	281.58	245.71	278.19	411.05	208.52	172.98	110.73	177.14	172.98	297.79	247.55	221.1	104.05	59.18	271.53	178.29	156.34	291.08	154.64	178.54	117.33	105.05	174.94	142.25	140.07	127.85	137.7	118.59	140.07	63.03	109.56	269.29	227.86	279.53	186.6
ATP5ME	431.92	168.76	758.87	857.24	349.85	606.23	295.59	421.07	348.13	296.92	229.41	324.63	511.61	149.8	348.04	500.19	295.05	350.58	317.18	291.34	563.48	195.94	212.43	218.12	217.45	188.59	169.08	172.98	487.69	362.27	302.56	278.26	235.64	205.73	221.52	135.86	235.64	227.61	282.47	255.69	223.05	201.25	266.12	185.59	199.06	349.57	326.11	335.72	384.19
ATP5MF	323.94	1407.8	1597.3	423.66	582.06	515.19	212.83	1203.2	447.97	432.45	493.67	288.76	498.71	276.39	554.71	299.45	467.01	824.82	381.79	314.1	394.93	465.11	172.98	635.4	637.3	342.49	123.56	172.98	247.04	273.13	236.34	498.81	255.05	262.49	211.3	172.28	248.14	224.76	231.11	242.13	262.89	208.44	212.9	129.56	233.01	177.48	1051.4	301.58	550.13
ATP5MG	1110	881.56	537.15	808.57	952.37	702.33	1540.6	954.22	774.38	2440.6	1700.2	599.59	699.26	901.72	661.88	1531.3	1006.5	1302.4	1057.3	623.64	482.28	993.55	2776.8	1141.8	835.18	2408.3	1983.4	5681.1	1279.4	1521.2	1361	736.03	1365	1993.5	881.21	1361.4	981.83	722.65	506.57	1638.8	1002.6	2261.7	1423.1	4506.6	3720.4	718.74	795.72	1433.9	1060.9
ATP5MGL	65.64	53.29	40.7	39.66	53.19	41.91	55.57	40.35	51.21	58.97	62.78	61.61	44	55.13	49.17	54.84	53.95	60.47	58.74	77.39	49.21	47.5	63.73	55	60.95	71.53	71.53	91.04	71.88	85.35	61.61	58.99	70.29	65.03	78.38	75.64	55.34	56.9	56.03	75.55	85.35	71.88	70.03	73.53	67.9	57.24	40.12	67.57	59.4
ATP5MPL	168.32	214.28	503.14	224.45	188.22	187.87	193.91	315.89	267.44	153.12	227.11	142.54	241.26	188.25	292.72	185.38	183.77	307.1	108.66	141.12	146.41	198.91	130.49	159.32	170.8	153.91	110.55	86.49	273.66	235.19	149.9	205.17	146.61	128.88	149.95	105.05	124.96	153.63	107.38	157.87	185.5	140.16	127.46	112.05	134.25	213.2	193.92	162.88	240.84
ATP5PB	151.91	292	243.67	187.49	220.96	200.87	143.07	431.07	139.67	146.91	121.28	117.71	170.7	146.18	176.71	207.31	124.76	234.4	114.54	122.91	139.02	153.39	112.29	182.09	137.69	179.92	52.02	68.28	145.35	153.63	137.94	207.73	133.89	127.7	133.4	107.85	162.45	182.09	109.72	166.59	128.6	123.39	112.05	105.05	123.45	200.91	121.9	193.47	108.48
ATP5PD	146.62	242.04	417.46	192	166.74	455.21	127.7	415.21	623.33	171.74	164.99	152.66	307.77	229.96	245.09	277.52	107.9	413.77	93.98	95.59	249.75	134.58	106.22	178.29	190.36	127.89	71.53	63.73	173.57	140.36	128.75	189.78	115.14	118.24	127.07	121.86	116.03	119.49	154.07	113.32	120.63	118.59	137.26	73.53	118.82	214.35	202.15	174.26	214.37
ATP5PF	139.74	156.55	314.63	300.17	277.22	297.69	188	555.57	164.5	169.67	188.99	281.4	208.13	191.15	254.3	143.69	212.43	481.03	187.96	182.09	220.22	128.65	172.98	227.61	184.34	158.24	175.58	127.46	165.58	206.74	207.83	283.39	209.53	197.46	174.3	148.47	182.09	150.79	217.1	210.17	163.88	138.96	196.09	126.06	152.77	343.43	184.14	162.17	166.59
ATP5PO	139.74	216.5	288.12	174.87	256.76	195.81	135.97	676.61	312.96	150.01	176.17	258.41	284.76	171.2	221.27	273.13	148.37	375.04	132.16	204.85	206.69	121.72	148.7	204.85	165.53	145.23	156.07	118.36	158.13	238.99	193.12	268	173.38	205.73	169.43	114.85	207.08	159.32	198.43	154.97	152.5	138.96	168.08	115.55	111.1	228.57	195.97	262.46	127.85
ATP6AP1	184.73	229.83	147.01	265.92	141.17	133.67	171.44	109.66	118.98	156.22	163.35	179.33	222.8	246.65	156.73	153.57	175.34	154.23	223.2	200.29	156.25	266.2	94.08	191.57	252.81	156.07	97.55	145.67	314.12	142.25	188.52	229.53	163.34	205.73	137.78	123.26	224.93	162.17	217.1	173.37	198.02	162.92	165.28	101.55	106.47	197.84	313.25	200.58	145.28
ATP6AP1L	69.87	38.86	43.38	40.56	30.69	47.69	52.02	37.59	56.9	67.25	73.95	62.53	46.53	62.03	44.18	62.52	48.89	53.67	64.61	54.63	60.28	74.22	88.01	58.8	51.16	82.37	84.54	63.73	81.46	56.9	66.21	52.57	75.65	81.58	96.4	75.64	78.55	73.97	70.03	63.92	50.07	97.03	86.84	87.54	75.61	49.94	42.18	72.55	71.03
ATP6AP2	147.15	321.98	281.96	220.85	194.36	117.78	251.85	185.19	125.18	117.94	210.68	257.49	151.23	193.33	172.48	156.86	217.49	163.74	249.63	186.64	125.49	126.67	194.22	161.22	186.6	82.37	52.02	145.67	253.96	155.53	176.57	221.84	158.66	170.26	118.79	147.07	276.7	153.63	331.49	196.61	177.53	131.77	180.68	84.04	123.45	201.29	263.87	196.31	195
ATP6V0A1	102.16	157.66	85.69	91.94	123.78	101.16	145.43	85.18	133.46	137.6	86.77	134.26	149.71	116.43	119.09	116.27	136.56	116.86	79.3	122.91	126.72	178.13	136.56	123.29	139.95	127.89	110.55	63.73	118.73	68.28	129.67	142.33	111.79	106.41	94.94	96.65	162.45	110.96	95.71	111.38	95.59	110.21	140.07	91.04	114.19	91.43	141.45	91.75	111.7
ATP6V0A2	47.64	28.87	47.66	41.46	31.71	55.64	68.58	50	41.9	50.69	45.03	45.06	42.49	52.59	47.25	49.36	40.46	50.28	82.23	68.28	31.99	57.4	36.42	47.42	61.7	36.85	71.53	68.28	42.59	49.31	49.66	64.11	55.56	46.11	72.06	50.42	71.41	45.52	77.04	55.21	62.59	70.68	61.63	73.53	64.81	55.7	51.44	38.41	70.38
ATP6V0A4	37.58	26.65	21.15	85.63	35.8	36.13	52.02	35.87	24.31	48.63	41.41	34.03	61.96	25.03	87.97	35.1	84.3	37.37	67.55	40.97	39.37	41.56	33.38	108.11	32.35	60.7	45.52	50.07	24.49	53.11	31.27	19.23	28.12	54.39	36.51	47.62	46.41	48.37	25.68	43.58	37.56	43.13	50.42	42.02	46.29	27.66	28.8	59.04	49.72
ATP6V0B	208.55	275.35	158.25	267.72	274.15	252.9	267.22	224.5	248.82	326.93	352.67	208.75	285.27	258.62	248.54	353.2	175.34	239.84	408.22	286.78	166.09	278.08	315.61	273.13	271.62	368.51	357.67	546.26	429.12	436.25	308.07	253.89	263.09	288.5	294.06	305.34	301.69	207.69	238.11	345.77	261.75	347.4	263.32	469.22	398.12	172.48	221.69	408.98	265.38
ATP6V0C	307	285.34	594.19	371.38	337.57	450.88	196.27	284.85	436.59	206.91	224.81	221.63	324.72	351.48	270.82	446.44	478.82	288.75	328.93	304.99	342.02	482.92	264.02	330.03	431.89	208.1	273.13	286.78	301.88	189.67	251.06	407.77	228.95	286.13	255.11	247.92	439.15	256.06	422.53	302.18	332.31	209.64	287.13	192.59	222.21	334.98	327.14	333.59	278.94
ATP6V0D1	91.04	75.5	96.4	103.66	83.88	155.35	121.78	113.46	101.91	74.49	66.72	104.84	98.63	99.02	124.08	138.21	126.45	74.74	85.17	168.43	114.42	88.07	121.39	89.15	158.01	86.71	104.05	141.12	74.54	64.49	91.04	151.31	95.06	117.05	118.31	99.45	148.17	133.72	121.39	123.97	110.39	88.65	109.25	84.04	84.87	123.31	85.9	154.35	82
ATP6V0D2	51.87	28.87	23.83	19.83	25.57	30.35	27.19	27.93	39.83	49.66	47.33	38.62	24.03	22.49	36.49	35.1	33.72	39.41	35.24	59.18	38.14	33.65	51.59	53.11	24.83	49.86	26.01	45.52	40.46	51.21	52.42	38.47	40.84	43.75	48.69	32.22	55.34	34.14	49.02	31.96	39.83	76.67	50.42	84.04	72.53	28.04	25.2	47.66	41.32
ATP6V0E1	149.8	266.47	421.74	147.83	262.9	196.54	92.22	327.27	244.68	140.7	175.51	241.86	291.08	134.57	205.13	225.96	171.97	199.07	143.91	232.16	252.21	105.89	221.54	163.12	179.83	80.2	110.55	72.83	146.95	132.77	165.53	298.77	156.65	172.63	163.58	137.26	176.73	165.01	214.77	190.8	193.47	147.35	198.89	115.55	118.82	201.29	221.18	251.79	195.64
ATP6V0E2	87.87	91.04	95.06	127.1	96.16	57.08	163.17	52.42	63.11	62.07	81.51	96.56	112.54	55.86	81.82	59.23	77.55	58.43	79.3	86.49	105.81	65.31	91.04	104.32	87.28	93.21	110.55	86.49	68.15	51.21	49.66	80.78	74.98	57.94	80.82	70.03	71.41	59.75	72.37	74.58	80.8	64.69	65.83	63.03	101.84	77.98	97.73	76.82	78.13
ATP6V1A	118.04	126.57	113.54	135.21	90.02	154.63	74.49	77.94	115.87	91.04	125.55	93.8	133.78	66.74	89.89	89.95	156.8	78.13	61.67	104.7	91.04	102.92	88.01	100.53	92.55	78.04	84.54	77.39	110.21	108.11	96.56	115.41	96.4	98.14	103.21	74.23	92.83	102.42	123.72	118.16	109.25	99.43	134.46	73.53	112.65	86.05	139.39	94.6	91.04
ATP6V1B1	54.52	38.86	39.63	114.48	32.73	34.68	81.58	50	45	69.32	59.49	76.33	54.63	57.31	38.03	39.49	67.44	30.57	44.05	22.76	62.75	44.53	48.56	32.24	30.1	75.87	58.53	59.18	53.24	66.39	49.66	51.29	56.9	59.12	57.94	82.64	49.98	39.83	42.02	53.27	45.52	57.5	68.63	56.03	70.98	49.94	40.12	47.66	54.24
ATP6V1B2	149.27	135.45	87.56	157.75	148.33	178.47	161.98	85.87	98.28	146.91	83.48	97.48	114.56	91.41	94.88	123.95	60.7	110.07	93.98	145.67	84.89	89.06	148.7	98.63	128.66	110.55	91.04	132.01	93.7	121.39	137.94	343.65	174.05	241.2	166.02	179.28	330.25	136.56	296.47	273.13	187.78	216.83	236.71	119.06	154.31	139.44	176.94	130.16	124.62
ATP6V1C1	66.69	99.92	53.29	47.77	62.4	57.08	55.57	43.45	76.04	77.59	81.51	60.7	55.89	58.76	104.87	55.94	60.7	68.62	64.61	68.28	84.89	46.51	54.63	98.63	80.51	67.2	39.02	45.52	84.12	68.28	82.77	51.29	62.26	48.48	74.98	61.63	80.33	34.14	72.37	66.83	62.59	76.67	78.44	73.53	67.9	51.86	72.53	88.2	63.92
ATP6V1C2	35.46	29.98	27.31	188.4	22.5	26.73	48.48	193.12	33.11	44.49	47.99	47.82	25.29	25.75	30.73	30.71	40.46	27.18	70.48	27.31	43.06	56.41	48.56	43.62	40.63	210.26	45.52	31.86	42.59	43.62	35.87	71.81	46.86	48.48	47.23	57.43	49.98	45.52	42.02	47.46	53.49	50.31	43.42	35.02	40.12	30.73	25.72	32.01	32.93
ATP6V1D	82.04	112.14	158.79	70.31	124.8	92.49	92.22	75.87	77.08	70.35	87.1	115.87	61.2	66.74	121.01	81.17	114.65	89	123.35	72.83	111.96	55.42	97.11	73.97	98.57	71.53	52.02	27.31	76.14	73.97	65.29	83.35	64.27	101.68	59.88	63.03	69.62	51.21	67.7	82.33	42.11	51.51	68.63	31.51	67.9	137.52	87.44	70.42	103.31
ATP6V1E1	145.03	138.78	200.83	150.54	184.13	131.51	112.33	116.56	233.81	117.94	137.06	226.23	374.29	121.15	230.49	235.83	158.48	178.69	170.34	113.8	157.48	86.09	103.18	110.01	133.18	99.71	149.57	77.39	158.66	163.12	142.54	139.77	152.63	137.16	118.79	121.86	121.39	156.48	168.08	150.12	138.84	118.59	142.87	87.54	121.9	183.62	107.5	192.75	162.07
ATP6V1E2	53.99	36.64	47.93	45.97	32.73	46.24	40.2	36.21	56.38	68.28	48.97	57.94	42.49	44.61	51.09	41.68	57.32	42.8	52.86	36.42	40.6	73.23	69.8	58.8	43.64	60.7	84.54	59.18	61.23	53.11	52.42	35.9	41.5	55.57	68.16	60.23	53.55	51.21	49.02	37.77	48.94	64.69	78.44	52.52	72.53	47.25	40.63	56.19	57.47
ATP6V1F	143.97	192.08	362.56	208.23	220.96	297.69	203.37	242.09	236.4	148.98	173.87	139.78	183.1	103.38	212.05	163.44	153.42	315.93	120.41	136.56	201.77	234.53	133.53	265.54	209.92	112.72	156.07	104.7	126.71	146.05	129.67	234.66	153.3	148.98	127.56	137.26	171.37	145.1	156.41	168.53	152.5	168.91	168.08	101.55	120.36	118.7	181.06	146.52	158.19
ATP6V1FNB	32.29	14.43	24.37	18.03	20.46	30.35	49.66	19.66	22.76	30	32.54	34.95	23.01	16.69	18.44	25.23	25.29	28.54	17.62	22.76	23.38	13.85	39.45	30.35	26.33	45.52	39.02	40.97	23.43	34.14	28.51	24.36	34.81	30.74	31.16	36.42	32.13	28.45	25.68	34.87	50.07	35.94	33.62	31.51	24.69	21.9	21.6	22.76	35.51
ATP6V1G1	213.31	208.73	346.5	246.99	246.53	250.01	139.52	146.56	281.92	110.7	288.58	139.78	192.45	148.71	242.01	279.71	301.79	222.85	187.96	159.32	289.12	337.45	185.12	193.47	245.29	177.75	110.55	127.46	139.49	165.01	186.68	183.37	156.65	166.71	142.16	142.87	153.52	113.8	184.42	168.53	122.91	141.36	154.07	112.05	143.51	225.11	186.2	222.63	195.64
ATP6V1G2	35.46	32.2	28.38	30.65	21.48	33.24	49.66	34.14	33.62	48.63	42.4	45.98	28.32	40.26	37.65	34	38.78	41.44	55.8	72.83	52.9	49.48	63.73	37.93	40.63	62.86	58.53	77.39	40.46	77.77	42.3	32.06	47.53	49.66	59.88	58.83	41.06	59.75	51.36	42.62	61.45	61.09	37.82	115.55	61.72	43.02	26.23	41.25	51.66
ATP6V1G3	42.35	16.65	31.33	18.03	26.6	25.29	39.02	35.87	28.45	37.24	38.78	39.54	28.32	29.74	36.11	30.71	42.15	22.42	38.18	45.52	38.14	32.66	57.66	28.45	34.61	60.7	65.03	59.18	35.67	43.62	35.87	42.32	32.13	48.48	52.58	44.82	46.41	45.52	44.35	40.68	30.73	45.52	40.62	49.02	50.92	36.49	22.63	19.92	47.78
ATP6V1H	122.27	102.15	102.29	106.37	129.91	112	70.94	81.04	90.01	75.52	146.59	98.4	80.93	52.23	246.62	82.27	59.01	86.97	108.66	154.77	73.82	78.18	63.73	159.32	99.32	93.21	32.52	54.63	100.63	73.97	87.36	102.58	96.4	81.58	87.15	70.03	82.12	88.2	88.71	83.29	93.32	93.44	100.85	73.53	61.72	109.87	82.3	119.49	89.75
ATP7A	53.99	66.62	55.7	54.08	43.99	41.19	56.75	40	49.14	76.56	54.56	85.52	67.02	47.88	46.1	53.75	65.75	52.32	55.8	54.63	59.05	48.49	91.04	77.77	45.9	60.7	45.52	81.94	69.75	51.21	62.53	65.4	72.97	60.3	75.95	72.83	91.04	54.06	51.36	68.77	75.11	81.46	63.03	108.55	87.96	58.39	65.32	89.62	51.01
ATP7B	60.34	48.85	37.22	64	29.67	30.35	124.15	67.94	36.73	62.07	93.01	50.58	135.05	35.91	49.55	55.94	52.27	29.89	108.66	59.18	77.51	89.06	78.9	70.18	50.41	86.71	65.03	100.15	63.36	62.59	66.21	55.14	60.25	76.85	65.24	75.64	46.41	39.83	60.7	87.17	61.45	86.25	85.44	63.03	83.33	43.41	39.09	57.61	51.66
ATP8A1	49.23	25.54	55.96	22.54	47.06	60.7	98.14	22.76	33.62	71.39	139.69	142.54	23.52	22.49	394.52	131.63	70.81	25.14	129.22	232.16	35.68	205.84	84.97	144.15	120.39	62.86	97.55	40.97	192.73	43.62	81.85	83.35	81	79.22	95.91	64.43	91.04	116.65	51.36	96.85	87.63	73.07	74.23	63.03	72.53	69.15	44.75	147.94	33.58
ATP8A2	34.93	36.64	19.82	24.34	28.64	30.35	23.65	22.76	28.97	48.63	32.54	34.03	31.36	32.28	24.97	24.13	25.29	25.82	41.12	40.97	39.37	37.6	30.35	45.52	30.1	41.19	39.02	36.42	27.69	45.52	41.38	30.77	40.17	36.65	53.55	56.03	28.56	17.07	42.02	46.49	30.73	55.1	54.63	56.03	47.84	29.58	20.06	33.43	47.14
ATP8B1	48.17	111.03	31.86	85.63	90.02	70.09	128.88	40.35	66.73	67.25	76.58	59.78	142.38	50.78	164.41	57.04	104.53	63.87	252.57	54.63	87.35	173.18	72.83	102.42	68.47	54.19	52.02	95.59	76.67	58.8	51.5	37.19	62.26	61.48	52.58	114.85	51.77	45.52	53.69	45.52	50.07	62.29	56.03	49.02	72.53	38.03	74.07	37.7	51.66
ATP8B2	154.03	19.98	239.66	35.16	41.94	58.53	95.77	31.38	35.69	44.49	72.31	76.33	42.49	158.15	106.79	66.91	43.84	50.28	82.23	72.83	81.2	141.51	94.08	62.59	84.27	82.37	78.04	118.36	78.26	53.11	109.44	85.91	123.84	99.32	108.08	79.84	92.83	125.18	60.7	108.48	126.32	86.25	113.45	87.54	86.41	108.33	50.92	69.7	184.02
ATP8B3	112.22	26.65	44.45	22.54	26.6	37.57	39.02	25.86	33.11	61.04	43.71	40.46	32.37	27.93	24.97	44.97	21.92	28.54	32.31	18.21	40.6	23.75	33.38	30.35	18.06	43.35	39.02	40.97	34.07	43.62	57.02	35.9	37.49	40.2	49.17	44.82	46.41	45.52	58.36	37.77	44.38	46.72	39.22	31.51	41.66	128.3	33.95	32.01	67.15
ATP8B4	33.35	27.76	15.26	15.32	26.6	23.84	28.38	14.83	17.59	25.86	27.28	24.83	23.27	17.77	21.9	70.2	21.92	28.54	23.49	9.1	24.61	20.78	36.42	32.24	16.55	34.68	6.5	31.86	33.54	24.66	57.02	34.62	30.12	34.29	50.63	39.22	74.98	36.99	56.03	36.8	42.11	56.3	37.82	56.03	47.84	25.35	29.32	28.45	29.7
ATP9A	52.93	98.81	53.02	155.04	171.86	58.53	76.85	17.93	69.83	56.9	87.43	125.07	156.8	132.03	94.88	74.59	67.44	52.99	82.23	54.63	89.81	127.66	54.63	106.22	57.18	95.38	58.53	50.07	73.47	87.25	56.1	34.62	47.53	61.48	55.5	84.04	39.27	36.99	56.03	33.9	66.01	45.52	46.22	157.57	70.98	65.69	109.56	212.67	54.24
ATP9B	60.34	53.29	47.4	40.56	61.38	46.24	54.39	39.66	43.45	65.18	50.94	77.25	38.95	35.18	88.35	75.69	94.41	40.77	108.66	68.28	57.82	75.21	57.66	85.35	53.42	60.7	39.02	95.59	83.06	55	64.37	66.68	64.27	67.4	91.53	84.04	89.26	79.66	77.04	80.39	73.97	81.46	91.04	77.04	91.04	52.24	49.38	48.37	64.57
ATPAF1	78.87	88.82	91.85	57.69	66.49	118.5	66.21	96.56	78.63	80.7	80.85	93.8	117.6	91.04	71.84	81.17	59.01	134.53	108.66	91.04	67.67	95.99	75.87	102.42	88.79	93.21	52.02	118.36	128.84	98.63	96.56	83.35	81.67	95.77	88.12	85.44	76.76	76.82	116.72	98.79	85.35	95.83	77.04	84.04	97.21	100.26	66.87	88.2	67.15
ATPAF2	62.99	28.87	38.83	47.77	45.01	52.75	82.77	59.66	54.83	48.63	48.64	80.01	53.87	41.71	83.36	71.3	50.58	67.94	70.48	68.28	43.06	63.33	66.76	62.59	62.45	78.04	58.53	72.83	64.42	60.7	72.65	73.09	49.54	82.77	63.29	88.24	87.47	62.59	44.35	61.99	71.7	59.9	74.23	80.54	83.33	53.78	43.21	51.21	56.82
ATPSCKMT	73.05	108.81	73.64	104.56	58.31	96.1	44.93	61.73	84.32	62.07	70.99	101.16	72.33	114.62	108.33	57.04	64.07	72.7	41.12	31.86	86.12	115.78	66.76	121.39	159.51	93.21	123.56	45.52	127.25	106.22	47.82	44.88	62.26	75.67	66.21	68.63	48.2	71.13	63.03	56.18	95.59	56.3	82.64	52.52	80.24	63	91.56	92.47	72.32
ATR	89.45	226.5	92.38	93.75	66.49	85.98	76.85	59.32	106.56	75.52	110.11	50.58	77.39	93.94	62.62	99.82	104.53	70.66	76.36	68.28	73.82	96.98	88.01	115.7	121.89	91.04	84.54	86.49	102.76	214.33	82.77	58.99	82.34	76.85	91.04	77.04	83.9	88.2	58.36	83.29	100.15	98.23	96.65	84.04	72.53	74.14	190.31	99.58	118.81
ATRAID	97.92	187.64	295.62	271.32	106.39	171.25	61.48	161.39	216.23	95.18	112.74	152.66	174.5	122.96	180.93	99.82	139.94	146.08	120.41	100.15	172.24	274.12	115.32	136.56	130.92	123.56	110.55	104.7	182.62	98.63	134.26	108.99	105.77	92.22	90.56	77.04	110.68	93.89	119.06	153.03	151.36	91.04	137.26	70.03	78.7	110.25	176.43	137.99	122.68
ATRN	59.81	193.19	71.23	164.06	54.22	63.59	127.7	85.87	136.56	75.52	90.39	116.79	89.78	69.64	92.2	63.62	102.84	120.94	146.84	63.73	81.2	77.19	66.76	104.32	55.68	67.2	71.53	50.07	100.09	104.32	91.04	73.09	79.66	85.13	64.75	86.84	80.33	105.27	98.05	91.04	101.28	73.07	100.85	84.04	229.92	71.84	104.93	63.3	56.82
ATRNL1	34.41	13.32	25.97	26.14	22.5	39.74	30.74	26.21	49.14	42.42	39.44	28.51	54.88	48.6	23.05	29.62	33.72	27.86	17.62	63.73	34.45	31.67	36.42	43.62	21.82	56.36	32.52	27.31	31.41	39.83	54.26	33.34	31.46	44.93	50.63	47.62	32.13	34.14	53.69	48.43	42.11	50.31	54.63	59.53	57.09	38.41	30.86	25.61	36.16
ATRX	935.3	980.37	613.47	765.3	911.45	695.83	1547.7	606.95	1097.2	1163.9	1271.3	743.05	692.68	839.7	900.82	1084.8	1084.1	949.83	1163	719.24	631.15	984.65	2315.5	1198.7	857.76	1471.8	1645.3	3227.5	1497.1	1949.8	878.24	566.77	702.9	1023.9	1027.8	813.78	653.36	625.92	539.25	872.65	679.41	1036.2	808.18	1414.7	1365.6	661.88	978.84	1261.8	1731.1
[truncated: 17,403 more rows]
[truncated: 71 more columns]

[truncated: 6 more sheets: Figure 2a&b, Figure 2c,d & S1&3, Figure 3& S2, Fig.4-6 & S4,5 , Fig.8 & S8,9, S6]
